# Supplementary material for: DEAD-Box Helicase 3 Modulates the Non-Coding RNA Pool in Ribonucleoprotein Condensates During Stress Granule Formation
Source: Noncoding RNA. 2025 Aug 1;11(4):59. doi: 10.3390/ncrna11040059 (PMC12388690; doi:10.3390/ncrna11040059)
Supplement: Supplementary file 1 [file ncrna-11-00059-s001.zip]

Archive with 8 entries (8 files):
- Figure S1_600dpi.tif
- Supp Table S1.csv
- Supp Table S2.csv
- Supp Table S3.xlsx
- Supp Table S4.xlsx
- Supp Table S5.csv
- Supp Table S6.csv
- Supp Table S7.xlsx
