# Supplementary material for: DEAD-Box Helicase 3 Modulates the Non-Coding RNA Pool in Ribonucleoprotein Condensates During Stress Granule Formation
Source: Noncoding RNA. 2025 Aug 1;11(4):59. doi: 10.3390/ncrna11040059 (PMC12388690; doi:10.3390/ncrna11040059)
Supplement: Supplementary file 1 [file ncrna-11-00059-s001.zip › Supp Table S1.csv]

Supplementary Table S1. Raw exon counts data of RNA-Seq samples
Geneid	Chr	Start	End	Strand	Length	Ctrl_soluble-Rep1	Ctrl_soluble-Rep2	Ctrl_soluble-Rep3	Ctrl_insoluble-Rep1	Ctrl_insoluble-Rep2	Ctrl_insoluble-Rep3	Ars_soluble-Rep1	Ars_soluble-Rep2	Ars_soluble-Rep3	Ars_insoluble-Rep1	Ars_insoluble-Rep2	Ars_insoluble-Rep3	RK_soluble-Rep1	RK_soluble-Rep2	RK_soluble-Rep3	RK_insoluble-Rep1	RK_insoluble-Rep2	RK_insoluble-Rep3	RK_Ars_soluble-Rep1	RK_Ars_soluble-Rep2	RK_Ars_soluble-Rep3	RK_Ars_insoluble-Rep1	RK_Ars_insoluble-Rep2	RK_Ars_insoluble-Rep3
DDX11L1	chr1;chr1;chr1;chr1;chr1;chr1;chr1;chr1;chr1	11869;12010;12179;12613;12613;12975;13221;13221;13453	12227;12057;12227;12721;12697;13052;14409;13374;13670	+;+;+;+;+;+;+;+;+	1735	0	0	0	1	2	0	1	0	0	0	2	2	0	1	1	0	0	0	0	0	0	0	4	0
WASH7P	chr1;chr1;chr1;chr1;chr1;chr1;chr1;chr1;chr1;chr1;chr1	14404;15005;15796;16607;16858;17233;17606;17915;18268;24738;29534	14501;15038;15947;16765;17055;17368;17742;18061;18366;24891;29570	-;-;-;-;-;-;-;-;-;-;-	1351	16	30	22	18	15	15	27	33	41	30	27	19	27	35	29	24	34	29	52	29	36	27	31	30
MIR6859-1	chr1	17369	17436	-	68	0	0	4	2	1	4	0	2	4	3	0	0	3	1	2	4	0	5	3	0	2	2	4	2
MIR1302-2HG	chr1;chr1;chr1;chr1;chr1	29554;30267;30564;30976;30976	30039;30667;30667;31097;31109	+;+;+;+;+	1021	0	0	0	1	0	0	1	0	0	0	0	0	0	0	0	0	0	0	0	0	0	0	0	0
MIR1302-2	chr1	30366	30503	+	138	0	0	0	0	0	0	0	0	0	0	0	0	0	0	0	0	0	0	0	0	0	0	0	0
FAM138A	chr1;chr1;chr1;chr1;chr1	34554;35245;35277;35721;35721	35174;35481;35481;36073;36081	-;-;-;-;-	1219	0	0	0	0	0	0	0	0	0	0	0	0	0	0	0	0	0	0	0	0	0	0	0	0
OR4G4P	chr1	52473	53312	+	840	0	0	0	0	0	0	0	0	0	0	0	0	0	0	0	0	0	0	0	0	0	0	0	0
OR4G11P	chr1;chr1;chr1;chr1	57598;58700;62916;62949	57653;58856;64116;63887	+;+;+;+	1414	0	0	0	0	0	1	0	0	0	0	6	0	0	0	0	1	0	0	0	0	0	2	3	0
OR4F5	chr1;chr1;chr1	65419;65520;69037	65433;65573;71585	+;+;+	2618	0	0	0	0	0	0	0	0	0	0	0	0	0	0	0	0	0	0	0	0	0	0	0	0
ENSG00000238009	chr1;chr1;chr1;chr1;chr1;chr1;chr1;chr1;chr1;chr1;chr1;chr1;chr1;chr1;chr1;chr1;chr1	89295;92091;92230;110953;112700;112700;112700;120721;120725;120775;120874;129055;129055;129055;129081;133374;133374	91629;92240;92240;111357;112804;112804;112804;120932;120869;120932;120932;129217;129173;129223;129223;133566;133723	-;-;-;-;-;-;-;-;-;-;-;-;-;-;-;-;-	3726	0	0	0	1	0	0	0	0	0	0	0	0	1	0	0	0	0	0	1	0	0	1	0	1
ENSG00000239945	chr1;chr1	89551;90287	90050;91105	-;-	1319	0	0	0	0	0	0	0	0	0	0	0	0	0	0	0	0	0	0	0	0	0	0	0	0
CICP27	chr1	131025	134836	+	3812	0	0	0	2	3	0	0	0	0	0	0	0	0	0	0	0	0	0	1	0	0	1	0	0
ENSG00000268903	chr1	135141	135895	-	755	0	0	0	0	0	0	0	0	0	0	0	0	0	0	0	0	3	0	0	0	0	0	0	0
ENSG00000269981	chr1	137682	137965	-	284	0	0	0	0	0	0	1	0	0	0	0	0	0	0	0	0	0	0	0	0	0	0	0	0
ENSG00000239906	chr1;chr1	139790;140075	139847;140339	-;-	323	1	0	0	0	0	0	0	0	0	0	0	0	0	0	0	0	0	0	0	0	0	0	0	0
ENSG00000241860	chr1;chr1;chr1;chr1;chr1;chr1;chr1;chr1;chr1;chr1;chr1;chr1;chr1;chr1;chr1;chr1;chr1;chr1;chr1;chr1;chr1	141474;142808;146386;146386;146386;146642;155767;164263;165491;165884;165889;167129;167959;168100;168100;168610;169049;169049;169049;172557;173753	143011;143011;146509;146509;149707;146831;155831;164791;165942;165942;165942;168165;168165;168165;168165;168767;169240;169210;169264;172688;173862	-;-;-;-;-;-;-;-;-;-;-;-;-;-;-;-;-;-;-;-;-	7559	2	5	4	4	5	3	3	2	2	2	4	0	8	4	2	10	8	4	5	1	4	4	4	5
RNU6-1100P	chr1	157784	157887	-	104	0	0	0	0	0	0	0	0	0	0	0	0	0	0	0	0	0	0	0	0	0	0	0	0
ENSG00000241599	chr1;chr1	160446;161314	160690;161525	+;+	457	0	0	0	0	0	0	0	0	0	0	0	0	0	0	0	0	0	0	0	0	0	0	0	0
DDX11L17	chr1;chr1;chr1;chr1;chr1	182696;183132;183494;183740;183981	182746;183216;183571;183901;184174	+;+;+;+;+	570	5	2	6	6	2	2	5	3	4	14	11	2	7	12	3	8	3	7	2	6	2	3	8	6
WASH9P	chr1;chr1;chr1;chr1;chr1;chr1;chr1;chr1;chr1;chr1	185217;185491;186317;187129;187376;187755;188130;188439;188791;195263	185350;185559;186469;187287;187577;187890;188266;188584;188902;195411	-;-;-;-;-;-;-;-;-;-	1397	34	42	27	24	31	26	35	44	59	41	40	21	61	37	54	40	34	43	60	47	53	30	36	48
MIR6859-2	chr1	187891	187958	-	68	0	0	0	0	0	0	0	0	0	0	0	0	0	0	0	0	0	0	0	0	0	0	0	0
ENSG00000228463	chr1;chr1;chr1;chr1;chr1;chr1;chr1;chr1;chr1;chr1;chr1;chr1;chr1;chr1;chr1;chr1;chr1;chr1	257864;257913;258144;258524;258568;261550;263015;264604;267303;267303;268667;268667;268667;289266;297345;356685;358049;359345	259025;259025;259025;259025;259024;261634;268204;264733;268204;268204;268816;268816;268816;289370;297502;357586;358183;359681	-;-;-;-;-;-;-;-;-;-;-;-;-;-;-;-;-;-	8224	22	29	28	25	25	25	13	14	30	40	26	6	30	34	12	36	26	18	42	19	16	33	41	21
ENSG00000286448	chr1;chr1	266855;268122	267056;268655	+;+	736	0	0	1	0	0	0	0	0	1	0	0	0	0	0	0	1	0	0	0	0	1	2	2	0
RPL23AP24	chr1	347982	348366	-	385	0	1	0	0	0	1	0	0	0	0	0	0	1	2	0	1	0	0	0	0	0	0	0	1
ENSG00000236601	chr1;chr1;chr1;chr1;chr1;chr1	358857;358872;360057;365171;365171;365171	358929;358957;360168;365510;365704;366052	+;+;+;+;+;+	1095	0	0	0	0	0	0	0	0	0	0	0	0	0	0	1	0	0	0	0	0	0	0	0	0
ENSG00000237094	chr1;chr1;chr1;chr1;chr1;chr1;chr1;chr1;chr1;chr1;chr1;chr1;chr1;chr1;chr1;chr1;chr1;chr1;chr1;chr1;chr1;chr1;chr1;chr1;chr1;chr1;chr1;chr1;chr1;chr1;chr1;chr1;chr1;chr1;chr1;chr1;chr1;chr1;chr1;chr1;chr1;chr1;chr1;chr1;chr1;chr1;chr1;chr1;chr1;chr1;chr1;chr1;chr1;chr1;chr1;chr1;chr1;chr1;chr1;chr1;chr1;chr1;chr1;chr1;chr1;chr1;chr1;chr1;chr1;chr1;chr1;chr1;chr1;chr1;chr1;chr1;chr1;chr1;chr1;chr1…	365389;365395;365615;366019;368251;373144;373182;379769;379769;476364;484832;485026;485040;485040;485066;489361;494382;494464;494475;494611;494771;494992;494992;494992;494992;494992;495277;495277;496264;497109;497109;497109;497134;497205;497210;497240;497245;497275;498047;498073;498073;498073;498281;498399;498399;498399;498399;498399;498399;498399;498399;498684;498684;498684;498684;498984;501556;…	365692;365692;365692;366151;368450;373323;373323;379870;379972;476945;485208;485208;485208;485208;485208;489553;494586;494898;494898;494898;494898;495049;495049;495049;495049;495049;495368;495476;496605;497299;497299;497259;497299;497228;497299;497299;497299;497299;498305;498305;498305;498305;498305;498976;498456;498456;498456;498456;498456;498456;498456;499175;499002;499175;498976;499369;501607;…	-;-;-;-;-;-;-;-;-;-;-;-;-;-;-;-;-;-;-;-;-;-;-;-;-;-;-;-;-;-;-;-;-;-;-;-;-;-;-;-;-;-;-;-;-;-;-;-;-;-;-;-;-;-;-;-;-;-;-;-;-;-;-;-;-;-;-;-;-;-;-;-;-;-;-;-;-;-;-;-;-;-	6204	53	23	43	57	44	67	10	23	25	68	70	23	57	67	49	81	90	81	64	45	36	88	73	73
WBP1LP7	chr1	439870	440232	+	363	0	0	0	0	0	0	0	0	0	0	0	0	0	0	0	0	0	0	0	0	0	0	0	0
OR4F29	chr1	450740	451678	-	939	0	0	0	0	0	0	0	0	0	0	0	0	0	0	0	0	0	0	0	0	0	0	0	0
CICP7	chr1;chr1	487101;489717	489387;489906	+;+	2477	0	0	0	0	0	0	0	0	0	0	0	0	0	0	0	0	0	0	0	0	0	0	0	0
ENSG00000250575	chr1;chr1	491225;492768	491989;493241	-;-	1239	1	0	0	0	0	0	0	0	0	1	1	1	2	2	0	1	1	0	0	1	1	0	0	0
U6	chr1;chr1;chr1;chr1;chr1;chr2;chr2;chr3;chr3;chr4;chr4;chr4;chr4;chr4;chr9;chr10;chr11;chr11;chr12;chr12;chr13;chr14;chr15;chr15;chr15;chr16;chr17;chr20;chr20;chr21;chr22;chr22;chrX	516376;43023549;247607126;43716467;180758722;47781379;88367793;129819777;139388277;13051342;29510635;48109353;70848136;135315418;64082429;102868421;87648489;132525809;31366288;45554590;18418526;24352057;21428879;65843484;98026042;72376704;90796;30713240;35769785;28743208;15273855;16141767;86481028	516479;43023637;247607201;43716556;180758817;47781465;88367862;129819876;139388364;13051411;29510737;48109410;70848218;135315522;64082534;102868519;87648549;132525887;31366366;45554659;18418632;24352157;21428985;65843558;98026139;72376760;90899;30713346;35769867;28743291;15273961;16141872;86481130	-;-;-;+;+;+;-;+;+;+;+;-;-;-;+;+;-;+;+;-;+;-;-;+;+;+;-;-;-;+;+;+;+	2952	7	5	10	6	13	10	4	6	7	11	8	4	10	6	3	17	14	3	14	10	8	14	14	8
ENSG00000230021	chr1;chr1;chr1;chr1;chr1;chr1;chr1;chr1;chr1;chr1;chr1;chr1;chr1;chr1;chr1;chr1;chr1;chr1;chr1;chr1;chr1;chr1;chr1;chr1;chr1;chr1;chr1;chr1;chr1;chr1;chr1;chr1;chr1;chr1;chr1;chr1;chr1;chr1;chr1;chr1;chr1;chr1;chr1;chr1;chr1;chr1;chr1;chr1;chr1;chr1;chr1;chr1;chr1;chr1;chr1;chr1;chr1;chr1;chr1	586071;586278;586821;586821;586945;588117;594191;594198;594308;594308;594308;594458;594629;597299;601398;601398;601398;601398;601398;601398;601436;607955;607955;607955;607955;607955;607955;612741;612741;627377;627961;628919;628919;628919;631131;631131;633044;698927;698927;701936;703685;703685;711711;711711;711765;711867;720024;720032;720032;720032;720032;720032;720053;724358;732017;732017;732981;…	586358;586358;586955;586955;586955;588453;594756;594756;594756;594756;594756;594756;594756;598551;601577;601577;601577;601577;601577;601577;601577;608056;608056;608056;608056;608056;608056;612864;612813;627823;628223;629006;629006;629006;631150;631204;633129;698959;698959;702340;703789;703789;711922;711922;711922;711922;720206;720150;720200;720200;720200;720194;720200;724564;732212;732207;733064;…	-;-;-;-;-;-;-;-;-;-;-;-;-;-;-;-;-;-;-;-;-;-;-;-;-;-;-;-;-;-;-;-;-;-;-;-;-;-;-;-;-;-;-;-;-;-;-;-;-;-;-;-;-;-;-;-;-;-;-	5495	8	2	5	8	4	3	0	2	3	10	3	1	4	4	0	7	7	2	4	6	12	4	9	3
ENSG00000235146	chr1;chr1;chr1;chr1	587629;587668;594235;594235	587701;587729;594768;594574	+;+;+;+	635	0	0	0	0	0	0	0	0	0	0	0	0	0	0	0	0	0	0	0	0	0	0	0	0
MTND1P23	chr1	629062	629433	+	372	11	8	6	7	1	3	5	6	2	2	3	1	12	12	3	3	1	1	9	7	6	0	1	0
MTND2P28	chr1	629640	630683	+	1044	369	210	162	93	91	115	171	167	130	61	51	13	287	218	77	35	27	26	239	179	141	24	26	11
MTCO1P12	chr1	631074	632616	+	1543	428	417	298	170	129	156	210	261	219	99	106	31	461	435	217	50	43	55	417	378	258	49	59	44
ENSG00000278791	chr1	632325	632413	-	89	0	0	0	0	0	0	0	0	0	0	0	0	0	0	0	0	0	0	0	0	0	0	0	0
MTCO2P12	chr1	632757	633438	+	682	18	6	4	6	5	8	10	4	7	4	3	3	10	9	5	3	0	0	8	12	5	4	5	6
MTATP8P1	chr1	633535	633741	+	207	0	0	0	0	0	0	1	0	0	0	0	0	0	0	0	0	0	0	1	1	0	0	0	0
MTATP6P1	chr1	633696	634376	+	681	13942	10048	7116	3179	2831	3195	7096	7268	6454	2613	2797	1468	11971	11556	7363	1013	915	798	10628	9200	6686	1081	1359	1630
MTCO3P12	chr1	634376	634922	+	547	25	21	16	9	5	12	15	16	13	5	15	11	32	25	13	6	4	5	23	24	20	2	4	3
WBP1LP6	chr1	674842	675265	+	424	0	0	0	0	0	0	0	0	0	0	0	0	0	0	0	0	0	0	0	0	0	0	0	0
OR4F16	chr1	685716	686654	-	939	0	0	0	0	0	0	0	0	0	0	0	0	0	0	0	0	0	0	0	0	0	0	0	0
CICP3	chr1;chr1	722092;724718	724360;724903	+;+	2455	1	1	0	5	4	0	0	0	1	7	4	1	2	0	1	5	1	5	2	1	4	12	3	4
ENSG00000228327	chr1;chr1;chr1;chr1;chr1;chr1;chr1;chr1;chr1;chr1;chr1;chr1;chr1;chr1;chr1;chr1;chr1;chr1;chr1;chr1;chr1;chr1;chr1;chr1	725885;733307;735423;743180;744195;744728;746695;756077;758967;764723;764723;765144;766329;766329;768548;768548;769497;772976;774171;774171;778264;778264;778264;778284	729804;733364;735613;743350;744391;744825;746818;756141;759123;764800;765247;765247;766387;766387;768613;768613;769712;773107;774280;774280;778638;778638;778669;778626	-;-;-;-;-;-;-;-;-;-;-;-;-;-;-;-;-;-;-;-;-;-;-;-	6495	104	94	83	117	162	163	58	59	59	138	134	36	129	122	87	169	206	171	137	92	115	156	203	117
RNU6-1199P	chr1	758233	758336	-	104	0	0	0	0	0	0	0	0	0	0	0	0	0	0	0	0	0	0	0	1	0	0	0	0
ENSG00000229905	chr1;chr1	760911;761778	761154;761989	+;+	456	0	0	1	0	3	0	0	0	0	0	0	0	0	0	1	0	1	1	1	2	0	0	3	0
LINC01409	chr1;chr1;chr1;chr1;chr1;chr1;chr1;chr1;chr1;chr1;chr1;chr1;chr1;chr1;chr1;chr1;chr1;chr1;chr1;chr1;chr1;chr1;chr1;chr1;chr1;chr1;chr1;chr1;chr1;chr1;chr1;chr1;chr1;chr1;chr1;chr1;chr1;chr1;chr1;chr1;chr1;chr1;chr1;chr1;chr1;chr1;chr1;chr1;chr1;chr1;chr1;chr1;chr1;chr1;chr1;chr1;chr1;chr1;chr1;chr1;chr1;chr1;chr1;chr1;chr1;chr1;chr1;chr1;chr1;chr1;chr1;chr1;chr1;chr1;chr1;chr1;chr1;chr1;chr1;chr1…	778747;778747;778758;778760;778760;778770;778782;778796;778802;778809;778809;778812;778812;778849;778930;778937;778972;781937;781937;781937;781937;783111;783111;784370;784370;784370;784370;784370;784370;784370;784370;784370;784370;784370;784370;784370;784370;784396;785800;786393;786393;792882;792882;795470;795470;795470;801607;803567;803567;803567;803567;803836;803919;803919;803919;803919;803919;…	779092;779092;779092;779092;779092;779092;779092;779092;779092;779092;779092;779092;779092;779092;779092;779092;779092;782136;782043;782191;782136;783363;783363;784493;784493;784493;784493;784493;784977;784493;784493;784493;784493;784429;784759;784655;784690;784493;787672;786866;787186;793041;793041;795582;795582;795513;801876;803667;803667;803667;803667;804222;804222;804222;804222;804222;804222;…	+;+;+;+;+;+;+;+;+;+;+;+;+;+;+;+;+;+;+;+;+;+;+;+;+;+;+;+;+;+;+;+;+;+;+;+;+;+;+;+;+;+;+;+;+;+;+;+;+;+;+;+;+;+;+;+;+;+;+;+;+;+;+;+;+;+;+;+;+;+;+;+;+;+;+;+;+;+;+;+;+;+;+;+;+;+;+;+;+;+;+;+;+;+;+;+;+;+;+;+;+;+;+;+;+;+;+;+;+;+;+	8413	24	20	22	18	34	32	8	13	13	30	16	13	28	31	17	35	45	41	27	18	18	40	45	22
ENSG00000285268	chr1	781937	782050	+	114	0	0	0	0	0	0	0	0	0	0	0	0	0	0	0	0	0	0	0	0	0	0	0	0
ENSG00000230092	chr1;chr1;chr1;chr1;chr1;chr1;chr1;chr1	800879;805799;805799;808574;808574;810067;810067;817373	801163;805891;805891;808623;808623;810161;810170;817712	-;-;-;-;-;-;-;-	872	3	2	5	0	2	3	2	3	2	4	3	0	2	1	1	5	6	3	10	1	1	10	5	0
FAM87B	chr1;chr1	817371;818723	818202;819837	+;+	1947	2	3	3	6	10	6	2	3	0	4	5	0	2	5	3	10	9	6	4	0	10	7	8	5
LINC01128	chr1;chr1;chr1;chr1;chr1;chr1;chr1;chr1;chr1;chr1;chr1;chr1;chr1;chr1;chr1;chr1;chr1;chr1;chr1;chr1;chr1;chr1;chr1;chr1;chr1;chr1;chr1;chr1;chr1;chr1;chr1;chr1;chr1;chr1;chr1;chr1;chr1;chr1;chr1;chr1;chr1;chr1;chr1;chr1;chr1;chr1;chr1;chr1;chr1;chr1;chr1;chr1;chr1;chr1;chr1;chr1;chr1;chr1;chr1;chr1;chr1;chr1;chr1;chr1;chr1;chr1;chr1;chr1;chr1;chr1;chr1;chr1;chr1;chr1;chr1;chr1;chr1;chr1;chr1;chr1…	825138;826832;826853;827598;827603;827604;827608;827608;827608;827635;827638;827643;827652;827652;827654;827654;827657;827659;827659;827659;827661;827663;827667;827667;827667;827667;827673;827692;827693;827771;827774;827806;827815;827821;829003;829003;829003;829003;829003;829003;829003;829003;829003;829003;829003;829003;829003;829003;829003;829003;829003;829003;829003;829003;829003;829003;829003;…	825552;826923;826923;827775;827775;827775;827775;827775;827775;827775;827775;827775;827775;827775;827775;827775;827775;827775;827775;827775;827775;827775;827775;827775;827775;827775;827775;827775;827775;827853;827849;827849;828127;827853;829104;829104;829104;829104;829104;829104;829104;829104;829104;829104;829104;829104;829104;829407;829104;829104;829104;829104;829104;829104;829104;829104;829104;…	+;+;+;+;+;+;+;+;+;+;+;+;+;+;+;+;+;+;+;+;+;+;+;+;+;+;+;+;+;+;+;+;+;+;+;+;+;+;+;+;+;+;+;+;+;+;+;+;+;+;+;+;+;+;+;+;+;+;+;+;+;+;+;+;+;+;+;+;+;+;+;+;+;+;+;+;+;+;+;+;+;+;+;+;+;+;+;+;+;+;+;+;+;+;+;+;+;+;+;+;+;+;+;+;+;+;+;+;+;+;+;+;+;+;+;+;+;+;+;+;+;+;+;+;+;+;+;+;+;+;+;+;+;+;+;+;+;+;+;+;+;+;+;+;+;+;+;+;+;+;+;+;+;+;+;+;+;+;+;+;+;+;+;+;+;+;+;+;+;+;+;+;+;+;+;+;+;+;+;+;+;+;+;+;+;+;+	17958	333	349	296	373	442	438	167	169	220	625	623	349	299	286	224	556	505	451	359	260	275	613	626	702
LINC00115	chr1	826206	827522	-	1317	21	5	11	6	14	7	5	3	6	6	4	6	18	19	14	11	5	7	12	6	9	9	7	5
ENSG00000288531	chr1;chr1;chr1;chr1;chr1	860226;860227;865260;865260;867420	861273;861273;866720;865499;868202	+;+;+;+;+	3292	0	0	0	1	1	0	1	0	0	2	0	0	0	1	1	0	0	0	0	4	2	8	5	5
FAM41C	chr1;chr1;chr1;chr1;chr1;chr1;chr1;chr1;chr1;chr1	868071;868240;868403;868627;869528;870086;874112;875040;876746;876746	868675;868530;868675;868675;869575;870201;875155;875155;876802;876903	-;-;-;-;-;-;-;-;-;-	1971	0	0	0	0	0	0	0	0	0	0	0	0	0	0	0	0	0	0	1	0	0	3	7	0
TUBB8P11	chr1	873292	874349	+	1058	0	0	0	0	0	0	0	0	0	0	0	0	0	0	0	0	0	0	0	0	1	0	3	0
ENSG00000283040	chr1;chr1;chr1;chr1;chr1	874529;875047;875526;876527;876755	874591;875155;875625;876611;877234	-;-;-;-;-	837	0	0	0	0	0	0	0	0	0	0	0	0	0	0	0	0	0	0	1	0	0	0	1	2
ENSG00000272438	chr1;chr1	904834;915750	904957;915976	+;+	351	5	1	1	3	5	10	2	2	4	9	14	14	5	3	2	12	11	7	6	5	2	13	6	11
ENSG00000230699	chr1;chr1	911435;911945	911473;914948	+;+	3043	19	19	13	26	27	46	3	8	11	40	29	27	14	19	11	37	53	29	13	11	13	30	31	40
ENSG00000241180	chr1;chr1	914171;914803	914444;914971	+;+	443	0	0	0	0	0	0	0	0	0	0	0	0	0	0	0	0	0	0	0	0	0	0	0	0
LINC02593	chr1;chr1;chr1;chr1;chr1;chr1;chr1	916865;916870;917370;918022;918022;918825;919335	921016;917720;917486;918110;918534;918915;919692	-;-;-;-;-;-;-	4152	80	73	54	105	131	124	46	43	49	217	230	199	59	87	46	171	189	131	73	47	51	165	162	215
SAMD11	chr1;chr1;chr1;chr1;chr1;chr1;chr1;chr1;chr1;chr1;chr1;chr1;chr1;chr1;chr1;chr1;chr1;chr1;chr1;chr1;chr1;chr1;chr1;chr1;chr1;chr1;chr1;chr1;chr1;chr1;chr1;chr1;chr1;chr1;chr1;chr1;chr1;chr1;chr1;chr1;chr1;chr1;chr1;chr1;chr1;chr1;chr1;chr1;chr1;chr1;chr1;chr1;chr1;chr1;chr1;chr1;chr1;chr1;chr1;chr1;chr1;chr1;chr1;chr1;chr1;chr1;chr1;chr1;chr1;chr1;chr1;chr1;chr1;chr1;chr1;chr1;chr1;chr1;chr1;chr1…	923923;923923;925150;925731;925922;925922;925922;925922;925942;925942;925942;925942;925942;930155;930155;930155;930155;930155;930155;930155;930155;930155;930312;931039;931039;931039;931039;931039;931039;931039;931039;931039;935772;935772;935772;935772;935772;935772;935772;935772;935772;935772;939040;939040;939040;939040;939040;939040;939040;939040;939040;939272;939272;939272;939272;939272;939275;…	924948;924948;925189;925800;926013;926013;926013;926013;926013;926013;926013;926013;926013;930336;930336;930336;930336;930336;930336;930336;930336;930336;930336;931089;931089;931089;931089;931089;931089;931089;931089;931089;935896;935896;935896;935896;935896;935896;935896;935793;935896;935896;939129;939129;939129;939129;939129;939129;939129;939129;939129;939460;939412;939460;939412;939412;939460;…	+;+;+;+;+;+;+;+;+;+;+;+;+;+;+;+;+;+;+;+;+;+;+;+;+;+;+;+;+;+;+;+;+;+;+;+;+;+;+;+;+;+;+;+;+;+;+;+;+;+;+;+;+;+;+;+;+;+;+;+;+;+;+;+;+;+;+;+;+;+;+;+;+;+;+;+;+;+;+;+;+;+;+;+;+;+;+;+;+;+;+;+;+;+;+;+;+;+;+;+;+;+;+;+;+;+;+;+;+;+;+;+;+;+;+;+;+;+;+;+;+;+;+;+;+;+;+;+;+;+;+;+;+;+;+;+	4172	201	234	175	221	279	236	212	274	325	414	486	947	273	373	337	271	326	280	469	289	300	391	305	591
NOC2L	chr1;chr1;chr1;chr1;chr1;chr1;chr1;chr1;chr1;chr1;chr1;chr1;chr1;chr1;chr1;chr1;chr1;chr1;chr1;chr1;chr1;chr1;chr1;chr1;chr1;chr1;chr1;chr1;chr1;chr1;chr1;chr1;chr1;chr1;chr1;chr1;chr1;chr1;chr1;chr1;chr1;chr1;chr1;chr1;chr1;chr1;chr1;chr1;chr1;chr1;chr1;chr1	944203;944204;944205;945042;945042;945057;945319;945518;945518;945518;945518;946173;946173;946173;946402;946402;946402;948131;948131;948490;948490;951127;951127;952000;952000;952412;952412;953175;953175;953782;953782;954004;954004;954426;955923;955923;955923;956095;956095;956095;956894;956894;956894;957099;957099;957099;958246;958929;958929;959215;959215;959215	944800;944800;944800;945146;945146;945146;945422;945653;945562;945653;945653;946286;946286;946286;946545;947060;946545;948232;948232;948603;948603;951238;951238;952139;952139;952600;952600;953288;953288;953892;953892;954523;954082;954523;956013;956013;956013;956215;956215;956215;957025;957025;957025;957273;958458;957273;959081;959081;959081;959256;959309;959256	-;-;-;-;-;-;-;-;-;-;-;-;-;-;-;-;-;-;-;-;-;-;-;-;-;-;-;-;-;-;-;-;-;-;-;-;-;-;-;-;-;-;-;-;-;-;-;-;-;-;-;-	5540	543	595	523	845	1052	1213	822	818	1058	1251	1349	1542	818	1044	956	875	976	845	1205	786	666	980	857	1491
KLHL17	chr1;chr1;chr1;chr1;chr1;chr1;chr1;chr1;chr1;chr1;chr1;chr1;chr1;chr1;chr1;chr1;chr1;chr1;chr1;chr1;chr1;chr1	960584;961293;961449;961629;961826;961826;962355;962704;962727;963032;963109;963337;963337;963552;963920;963920;964107;964107;964107;964349;964349;964963	960800;961552;961750;961750;962478;962047;962471;962917;962917;963253;963253;963504;963504;964008;964008;964008;964167;964164;964180;964530;964530;965719	+;+;+;+;+;+;+;+;+;+;+;+;+;+;+;+;+;+;+;+;+;+	3402	66	71	52	100	99	90	67	68	115	123	158	204	87	116	91	124	137	126	138	110	107	156	136	197
PLEKHN1	chr1;chr1;chr1;chr1;chr1;chr1;chr1;chr1;chr1;chr1;chr1;chr1;chr1;chr1;chr1;chr1;chr1;chr1;chr1;chr1;chr1;chr1;chr1;chr1;chr1;chr1;chr1;chr1;chr1;chr1;chr1;chr1;chr1;chr1;chr1;chr1;chr1;chr1;chr1;chr1;chr1;chr1;chr1;chr1;chr1;chr1;chr1;chr1;chr1;chr1;chr1;chr1;chr1;chr1	966482;966502;966502;966704;966704;966704;970277;970277;970277;970521;970521;970521;970686;970686;970686;970875;970879;970879;971077;971077;971077;971113;971324;971324;971324;971324;972075;972075;972075;972288;972288;972288;972861;972861;972861;973186;973186;973500;973500;973500;973512;973833;973833;973833;973833;974316;974316;974316;974316;974442;974442;974442;974442;975712	966614;966614;966614;966803;966803;966803;970423;970423;970423;970601;970601;970601;971006;970758;970758;971006;971006;971006;971208;971208;971208;971208;971523;971404;971404;971404;972150;972150;972150;972424;972424;972424;973010;973010;973010;973326;973326;973640;973640;973640;973640;974051;974051;974051;974051;974364;974364;974364;974364;974588;975008;975008;975865;975865	+;+;+;+;+;+;+;+;+;+;+;+;+;+;+;+;+;+;+;+;+;+;+;+;+;+;+;+;+;+;+;+;+;+;+;+;+;+;+;+;+;+;+;+;+;+;+;+;+;+;+;+;+;+	3451	31	28	31	33	29	28	18	21	46	53	41	51	33	47	39	45	53	25	62	38	43	31	49	52
PERM1	chr1;chr1;chr1;chr1;chr1;chr1;chr1;chr1;chr1;chr1;chr1;chr1;chr1;chr1;chr1	975198;975204;975205;976121;976499;976499;976499;976499;978881;978881;978881;981137;982065;982065;982065	976269;976269;976269;976269;976624;976624;976641;976624;981047;980657;981173;981173;982093;982117;982093	-;-;-;-;-;-;-;-;-;-;-;-;-;-;-	3561	4	2	2	4	9	3	0	3	6	11	13	27	2	10	6	12	10	10	10	4	3	10	8	27
ENSG00000272512	chr1	995966	998051	-	2086	0	0	0	0	0	0	0	0	0	0	0	0	0	0	0	0	0	0	0	0	1	0	0	0
HES4	chr1;chr1;chr1;chr1;chr1;chr1;chr1;chr1;chr1;chr1;chr1;chr1	998962;998964;998966;998970;999526;999526;999526;999526;999692;999692;999866;999866	999432;999432;999432;999432;999613;999613;1000096;999613;1000172;999787;999981;1000097	-;-;-;-;-;-;-;-;-;-;-;-	1118	0	0	1	0	0	0	0	1	0	0	0	3	2	0	1	0	0	0	1	1	0	0	0	0
ISG15	chr1;chr1;chr1;chr1;chr1;chr1;chr1;chr1	1001138;1001145;1008194;1008194;1013497;1013984;1013984;1013984	1001281;1001263;1008279;1008279;1013576;1014540;1014540;1014435	+;+;+;+;+;+;+;+	867	88	119	78	39	53	63	82	136	152	49	45	126	110	167	196	49	37	38	161	110	143	68	54	117
ENSG00000231702	chr1	1008076	1008229	-	154	0	0	0	0	0	0	0	0	0	0	0	0	0	0	0	0	0	0	0	0	0	0	0	0
ENSG00000224969	chr1;chr1	1011997;1012917	1012190;1013193	-;-	471	0	0	1	0	0	0	1	0	0	0	0	0	0	0	0	0	0	0	2	0	2	1	0	0
AGRN	chr1;chr1;chr1;chr1;chr1;chr1;chr1;chr1;chr1;chr1;chr1;chr1;chr1;chr1;chr1;chr1;chr1;chr1;chr1;chr1;chr1;chr1;chr1;chr1;chr1;chr1;chr1;chr1;chr1;chr1;chr1;chr1;chr1;chr1;chr1;chr1;chr1;chr1;chr1;chr1;chr1;chr1;chr1;chr1;chr1;chr1;chr1;chr1;chr1;chr1;chr1;chr1;chr1;chr1;chr1;chr1;chr1;chr1;chr1;chr1;chr1;chr1;chr1;chr1;chr1;chr1;chr1;chr1;chr1;chr1;chr1;chr1;chr1;chr1;chr1;chr1;chr1;chr1;chr1;chr1…	1020120;1020123;1022201;1022201;1034106;1034106;1034867;1035277;1035277;1035277;1035277;1040665;1040665;1040665;1040665;1040665;1041173;1041173;1041173;1041173;1041173;1041478;1041478;1041478;1041478;1041956;1041956;1041956;1041956;1043239;1043239;1043239;1043239;1043538;1043538;1043538;1043538;1043823;1043823;1043823;1043823;1044109;1044109;1044109;1044109;1044334;1044334;1044334;1044334;1045161…	1020373;1020373;1022462;1022462;1034703;1034703;1035324;1035324;1035324;1035324;1035324;1040880;1040880;1040880;1040880;1040880;1041397;1041397;1041397;1041397;1041397;1041702;1041702;1041702;1041702;1042162;1042162;1042162;1042162;1043457;1043457;1043457;1043457;1043732;1043732;1043732;1043732;1044023;1044023;1044023;1044023;1044257;1044257;1044257;1044257;1044439;1044439;1044439;1044439;1045277…	+;+;+;+;+;+;+;+;+;+;+;+;+;+;+;+;+;+;+;+;+;+;+;+;+;+;+;+;+;+;+;+;+;+;+;+;+;+;+;+;+;+;+;+;+;+;+;+;+;+;+;+;+;+;+;+;+;+;+;+;+;+;+;+;+;+;+;+;+;+;+;+;+;+;+;+;+;+;+;+;+;+;+;+;+;+;+;+;+;+;+;+;+;+;+;+;+;+;+;+;+;+;+;+;+;+;+;+;+;+;+;+;+;+;+;+;+;+;+;+;+;+;+;+;+;+;+;+;+;+;+;+;+;+;+;+;+;+;+;+;+;+;+;+;+;+;+;+;+;+;+;+;+;+;+;+;+;+;+;+;+;+;+;+;+	10761	12587	11491	10286	27428	25641	31879	13496	15357	14633	22941	27573	46341	17952	20049	17519	21551	23971	16699	24801	19090	17624	23878	22169	47079
ENSG00000242590	chr1;chr1	1055033;1055898	1055215;1056116	+;+	402	0	0	0	0	0	0	0	0	0	0	0	0	0	0	0	0	0	0	0	0	0	0	0	0
ENSG00000217801	chr1;chr1;chr1;chr1;chr1;chr1;chr1;chr1;chr1;chr1;chr1;chr1;chr1;chr1;chr1;chr1;chr1;chr1;chr1;chr1;chr1;chr1;chr1;chr1;chr1;chr1;chr1;chr1;chr1;chr1;chr1;chr1;chr1;chr1;chr1;chr1;chr1;chr1;chr1;chr1	1059687;1059693;1059700;1059708;1059729;1059730;1059734;1060277;1060277;1060277;1060277;1060280;1060280;1061020;1063079;1063079;1063079;1063079;1063079;1063480;1064206;1064210;1064490;1064495;1064518;1065352;1065830;1065830;1065830;1065830;1065830;1065830;1065830;1065830;1065949;1066587;1067566;1067869;1068577;1069208	1059782;1059782;1059782;1059782;1059846;1060393;1059846;1060393;1060393;1060393;1060393;1060393;1060393;1061117;1063201;1063201;1063201;1063201;1063201;1063566;1064401;1064401;1064589;1064589;1064589;1065475;1066274;1066456;1066453;1066441;1066459;1066351;1066449;1066456;1066441;1066667;1067646;1068003;1068724;1069355	+;+;+;+;+;+;+;+;+;+;+;+;+;+;+;+;+;+;+;+;+;+;+;+;+;+;+;+;+;+;+;+;+;+;+;+;+;+;+;+	2658	26	24	17	9	21	8	20	21	30	26	24	24	21	27	34	20	19	13	52	42	48	30	24	36
ENSG00000273443	chr1;chr1	1062208;1063061	1062808;1063288	-;-	829	1	3	2	2	2	1	1	1	2	4	2	2	3	3	4	2	0	3	5	4	6	5	1	4
RNF223	chr1;chr1	1070967;1074016	1072575;1074306	-;-	1900	1	0	0	0	3	0	2	2	1	1	1	1	2	0	0	1	2	0	1	1	1	1	3	0
C1orf159	chr1;chr1;chr1;chr1;chr1;chr1;chr1;chr1;chr1;chr1;chr1;chr1;chr1;chr1;chr1;chr1;chr1;chr1;chr1;chr1;chr1;chr1;chr1;chr1;chr1;chr1;chr1;chr1;chr1;chr1;chr1;chr1;chr1;chr1;chr1;chr1;chr1;chr1;chr1;chr1;chr1;chr1;chr1;chr1;chr1;chr1;chr1;chr1;chr1;chr1;chr1;chr1;chr1;chr1;chr1;chr1;chr1;chr1;chr1;chr1;chr1;chr1;chr1;chr1;chr1;chr1;chr1;chr1;chr1;chr1;chr1;chr1;chr1;chr1;chr1;chr1;chr1;chr1;chr1;chr1…	1081818;1081823;1081823;1081823;1081825;1081825;1081825;1082146;1082235;1082604;1082700;1082916;1083915;1083915;1083915;1083915;1083915;1083915;1083915;1083926;1084353;1084353;1084353;1084353;1084353;1084353;1084353;1084481;1084481;1084481;1084481;1084481;1084481;1084481;1084481;1084481;1085251;1085878;1085878;1085878;1085878;1085878;1085878;1085878;1085878;1085878;1085878;1085878;1087139;1087139…	1082987;1082987;1082987;1082987;1082987;1082987;1084506;1082253;1082987;1082987;1082987;1082987;1084011;1084383;1084072;1084383;1084086;1084086;1084383;1084086;1084383;1084383;1084383;1084383;1084383;1084383;1084506;1084506;1084506;1084506;1084506;1084506;1084506;1084506;1084506;1084506;1085310;1086012;1086012;1086012;1086012;1086012;1086012;1086012;1086012;1086012;1086012;1086012;1087204;1087204…	-;-;-;-;-;-;-;-;-;-;-;-;-;-;-;-;-;-;-;-;-;-;-;-;-;-;-;-;-;-;-;-;-;-;-;-;-;-;-;-;-;-;-;-;-;-;-;-;-;-;-;-;-;-;-;-;-;-;-;-;-;-;-;-;-;-;-;-;-;-;-;-;-;-;-;-;-;-;-;-;-;-;-;-;-;-;-;-;-;-;-;-;-;-;-;-;-;-;-;-;-;-;-;-;-;-;-;-;-;-;-;-;-;-;-;-;-;-;-;-;-;-;-;-;-;-;-;-;-;-;-;-;-;-;-;-;-;-;-;-;-;-;-;-;-;-	6322	214	198	181	176	173	162	140	215	203	256	259	279	259	294	224	220	236	211	275	226	186	219	198	295
ENSG00000285812	chr1;chr1	1097585;1104033	1098113;1104598	+;+	1095	7	3	4	16	19	15	3	5	0	8	7	21	7	4	1	10	22	8	1	2	8	8	13	1
LINC01342	chr1;chr1;chr1	1137017;1140825;1142739	1137110;1141032;1144056	+;+;+	1620	0	0	0	0	0	0	0	0	0	0	0	0	0	0	0	0	0	0	0	0	0	0	0	0
MIR200B	chr1	1167104	1167198	+	95	0	0	0	0	0	0	0	0	0	0	0	0	0	0	0	0	0	0	0	0	0	0	0	0
MIR200A	chr1	1167863	1167952	+	90	0	0	0	0	0	0	0	0	0	0	0	0	0	0	0	0	0	0	0	0	0	0	0	0
MIR429	chr1	1169005	1169087	+	83	0	0	0	0	0	0	0	0	0	0	0	0	0	0	0	0	0	0	0	0	0	0	0	0
ENSG00000272141	chr1	1169357	1170343	+	987	0	0	0	0	0	0	0	0	0	0	0	0	0	0	0	0	0	0	0	0	0	0	0	0
TTLL10-AS1	chr1;chr1	1173056;1179365	1176396;1179555	-;-	3532	0	0	0	0	0	0	0	0	0	0	0	0	0	0	0	0	0	0	0	0	0	1	0	0
TTLL10	chr1;chr1;chr1;chr1;chr1;chr1;chr1;chr1;chr1;chr1;chr1;chr1;chr1;chr1;chr1;chr1;chr1;chr1;chr1;chr1;chr1;chr1;chr1;chr1;chr1;chr1;chr1;chr1;chr1;chr1;chr1;chr1;chr1;chr1;chr1;chr1;chr1;chr1;chr1;chr1;chr1;chr1;chr1;chr1;chr1;chr1;chr1;chr1;chr1;chr1;chr1;chr1;chr1;chr1;chr1;chr1;chr1;chr1;chr1;chr1;chr1	1173880;1173880;1173884;1173898;1174216;1174266;1174285;1174424;1174424;1174424;1174521;1179189;1179189;1179189;1179657;1179657;1179657;1179697;1180034;1180034;1180034;1180034;1180483;1180483;1180483;1180484;1180537;1180731;1180731;1180731;1180731;1181741;1181741;1181741;1181741;1182361;1182361;1182361;1182361;1182876;1182876;1182876;1182876;1183920;1183920;1183920;1183920;1184969;1184969;1184969…	1173926;1173926;1173926;1173926;1174321;1174321;1174321;1174489;1174489;1174489;1175034;1179333;1179333;1179333;1179737;1179737;1179737;1179853;1180340;1180174;1180340;1180340;1180601;1180601;1180601;1180860;1180601;1180884;1180860;1180860;1180860;1181815;1181815;1181815;1181815;1182446;1182446;1182446;1182446;1183047;1183047;1183047;1183047;1183927;1184091;1184091;1184091;1185864;1185109;1185109…	+;+;+;+;+;+;+;+;+;+;+;+;+;+;+;+;+;+;+;+;+;+;+;+;+;+;+;+;+;+;+;+;+;+;+;+;+;+;+;+;+;+;+;+;+;+;+;+;+;+;+;+;+;+;+;+;+;+;+;+;+	3998	0	0	1	0	0	0	0	0	0	2	2	2	0	0	0	0	0	0	1	0	0	1	0	1
TNFRSF18	chr1;chr1;chr1;chr1;chr1;chr1;chr1;chr1;chr1;chr1;chr1;chr1;chr1;chr1;chr1;chr1;chr1;chr1	1203508;1203508;1203844;1203844;1204034;1204034;1204055;1204399;1204399;1204399;1204399;1205370;1205370;1205370;1205370;1206385;1206385;1206385	1203968;1203960;1203968;1203968;1204236;1204236;1204236;1204486;1204486;1204486;1204486;1205492;1205680;1205492;1205492;1206571;1206571;1206592	-;-;-;-;-;-;-;-;-;-;-;-;-;-;-;-;-;-	1271	3	3	2	0	3	1	3	0	0	2	2	4	1	6	8	7	4	3	5	2	4	2	3	6
TNFRSF4	chr1;chr1;chr1;chr1;chr1;chr1;chr1;chr1;chr1;chr1;chr1;chr1;chr1;chr1;chr1;chr1	1211340;1211340;1211704;1211942;1211942;1212019;1212638;1212638;1212638;1212992;1212992;1212992;1213395;1213663;1213983;1213983	1211625;1211832;1211832;1212138;1212138;1212138;1212704;1212704;1212704;1213093;1213093;1213785;1213498;1213785;1214153;1214138	-;-;-;-;-;-;-;-;-;-;-;-;-;-;-;-	1722	1	1	3	1	6	0	0	1	0	3	1	3	3	2	5	4	1	1	1	3	2	0	5	5
SDF4	chr1;chr1;chr1;chr1;chr1;chr1;chr1;chr1;chr1;chr1;chr1;chr1;chr1;chr1;chr1;chr1;chr1;chr1;chr1;chr1;chr1;chr1;chr1;chr1;chr1;chr1;chr1;chr1;chr1;chr1;chr1;chr1;chr1;chr1;chr1;chr1;chr1;chr1;chr1;chr1;chr1	1216909;1216931;1216931;1216931;1216932;1216934;1218458;1218458;1218458;1218458;1218458;1218458;1218523;1218769;1218769;1218769;1218769;1218769;1218769;1223244;1223244;1223244;1223244;1223244;1223832;1223832;1223832;1223832;1223832;1227272;1228468;1228468;1228468;1228468;1228468;1228468;1231892;1231892;1231892;1231892;1231892	1217804;1217804;1217804;1217688;1217688;1217688;1218633;1218633;1220293;1218633;1218633;1218633;1218633;1219005;1221351;1218943;1218927;1218927;1218927;1223357;1223357;1223357;1223357;1223357;1223968;1223968;1223968;1223968;1223968;1227319;1228946;1228596;1228946;1228946;1228946;1228946;1231968;1232031;1232031;1232067;1232001	-;-;-;-;-;-;-;-;-;-;-;-;-;-;-;-;-;-;-;-;-;-;-;-;-;-;-;-;-;-;-;-;-;-;-;-;-;-;-;-;-	4744	1697	1827	1516	1383	1481	1633	1145	1317	1357	1351	1459	2256	1661	1994	2015	978	1030	883	1678	1093	1116	900	837	1723
B3GALT6	chr1	1232237	1235041	+	2805	166	145	133	159	163	156	85	117	107	213	274	532	159	180	166	177	178	188	134	108	88	191	170	362
C1QTNF12	chr1;chr1;chr1;chr1;chr1;chr1;chr1;chr1;chr1;chr1;chr1;chr1;chr1;chr1;chr1;chr1;chr1;chr1	1242446;1242449;1242453;1242835;1242835;1242835;1243062;1243062;1243266;1243444;1243954;1243954;1243981;1244191;1244381;1244381;1244381;1246514	1242646;1242646;1242646;1242913;1243158;1242913;1243152;1243463;1243552;1243552;1244275;1244105;1244275;1244275;1244724;1244418;1244497;1246722	-;-;-;-;-;-;-;-;-;-;-;-;-;-;-;-;-;-	1794	15	4	11	9	14	9	9	11	4	12	9	35	6	17	13	9	17	10	23	13	5	9	8	20
ENSG00000260179	chr1	1249777	1251334	-	1558	8	3	8	2	2	3	9	3	6	2	1	6	4	4	3	1	7	2	7	4	6	2	1	3
UBE2J2	chr1;chr1;chr1;chr1;chr1;chr1;chr1;chr1;chr1;chr1;chr1;chr1;chr1;chr1;chr1;chr1;chr1;chr1;chr1;chr1;chr1;chr1;chr1;chr1;chr1;chr1;chr1;chr1;chr1;chr1;chr1;chr1;chr1;chr1;chr1;chr1;chr1;chr1;chr1;chr1;chr1;chr1;chr1;chr1;chr1;chr1;chr1;chr1;chr1;chr1;chr1;chr1;chr1;chr1;chr1;chr1;chr1;chr1;chr1;chr1;chr1;chr1;chr1;chr1;chr1;chr1;chr1;chr1;chr1;chr1;chr1;chr1;chr1;chr1;chr1;chr1;chr1;chr1;chr1;chr1…	1253909;1253912;1253914;1254985;1255048;1255164;1255178;1255264;1255268;1255395;1255439;1256045;1256045;1256045;1256045;1256045;1256045;1256045;1256045;1256045;1256045;1256045;1256049;1256992;1256992;1256992;1256992;1256992;1256992;1256992;1256992;1256992;1256992;1256992;1256992;1257011;1257049;1257122;1257208;1257208;1257208;1257208;1257208;1257208;1257208;1257208;1257208;1257208;1257208;1257208…	1255487;1255487;1255487;1255487;1255487;1255487;1255487;1255487;1255487;1255487;1255487;1256125;1256125;1256125;1256125;1256335;1256125;1256125;1256125;1256125;1256125;1256125;1256125;1257130;1257130;1257130;1257130;1257130;1257130;1257130;1257130;1257130;1257130;1257130;1257130;1257130;1257130;1257130;1257310;1257310;1257310;1257310;1257310;1257310;1257310;1257310;1257310;1257310;1257310;1257310…	-;-;-;-;-;-;-;-;-;-;-;-;-;-;-;-;-;-;-;-;-;-;-;-;-;-;-;-;-;-;-;-;-;-;-;-;-;-;-;-;-;-;-;-;-;-;-;-;-;-;-;-;-;-;-;-;-;-;-;-;-;-;-;-;-;-;-;-;-;-;-;-;-;-;-;-;-;-;-;-;-;-;-;-;-;-;-;-;-;-;-;-;-;-;-;-;-;-;-;-;-;-;-;-;-;-;-;-;-;-;-;-	4691	400	500	330	289	311	320	416	396	512	445	529	747	492	586	605	314	308	319	595	404	374	368	326	542
LINC01786	chr1;chr1;chr1;chr1;chr1	1275223;1275237;1279068;1279068;1280311	1275299;1275299;1279393;1279148;1280420	+;+;+;+;+	513	2	3	5	4	2	4	0	1	0	5	7	18	2	2	2	3	8	2	2	3	8	4	8	4
SCNN1D	chr1;chr1;chr1;chr1;chr1;chr1;chr1;chr1;chr1;chr1;chr1;chr1;chr1;chr1;chr1;chr1;chr1;chr1;chr1;chr1;chr1;chr1;chr1;chr1;chr1;chr1;chr1;chr1;chr1;chr1;chr1;chr1;chr1;chr1;chr1;chr1;chr1;chr1;chr1;chr1;chr1;chr1;chr1;chr1;chr1;chr1;chr1;chr1;chr1;chr1;chr1;chr1;chr1;chr1;chr1;chr1;chr1;chr1;chr1;chr1;chr1;chr1;chr1;chr1;chr1;chr1;chr1;chr1;chr1;chr1;chr1;chr1;chr1;chr1;chr1;chr1;chr1;chr1;chr1;chr1…	1280436;1280472;1280588;1281224;1281226;1281226;1281411;1281411;1281411;1281925;1282109;1282117;1282164;1282242;1282242;1282242;1282242;1282276;1283978;1283978;1283978;1283978;1283978;1283978;1283978;1285571;1285571;1285571;1285926;1285926;1285926;1285926;1285926;1285926;1286768;1286768;1286768;1286768;1286768;1287109;1287109;1287109;1287109;1287109;1287109;1287508;1287508;1287508;1287508;1287508…	1280666;1280666;1281610;1281297;1281297;1281297;1281610;1281610;1281610;1282010;1282315;1282319;1282187;1282315;1282315;1282315;1282315;1282315;1284090;1284090;1284090;1284090;1284090;1284090;1284090;1285597;1285664;1285664;1286278;1286168;1286278;1286278;1286278;1286278;1286975;1286975;1286975;1286975;1286975;1287299;1287299;1287299;1287299;1287299;1287299;1287836;1287596;1287596;1287596;1287596…	+;+;+;+;+;+;+;+;+;+;+;+;+;+;+;+;+;+;+;+;+;+;+;+;+;+;+;+;+;+;+;+;+;+;+;+;+;+;+;+;+;+;+;+;+;+;+;+;+;+;+;+;+;+;+;+;+;+;+;+;+;+;+;+;+;+;+;+;+;+;+;+;+;+;+;+;+;+;+;+;+;+;+;+;+;+;+;+;+;+;+;+;+;+;+;+	4025	26	10	14	18	32	17	12	11	10	31	34	24	29	23	21	36	36	28	20	13	22	26	37	30
ACAP3	chr1;chr1;chr1;chr1;chr1;chr1;chr1;chr1;chr1;chr1;chr1;chr1;chr1;chr1;chr1;chr1;chr1;chr1;chr1;chr1;chr1;chr1;chr1;chr1;chr1;chr1;chr1;chr1;chr1;chr1;chr1;chr1;chr1;chr1;chr1;chr1;chr1;chr1;chr1;chr1;chr1;chr1;chr1;chr1;chr1;chr1;chr1;chr1;chr1;chr1;chr1;chr1;chr1;chr1;chr1;chr1;chr1;chr1;chr1;chr1;chr1;chr1;chr1;chr1;chr1;chr1;chr1;chr1;chr1;chr1;chr1;chr1;chr1;chr1;chr1;chr1;chr1;chr1;chr1;chr1…	1292390;1292391;1292870;1293564;1293823;1293823;1293823;1293823;1294090;1294090;1294090;1294090;1294402;1294402;1294402;1294402;1294499;1294718;1294718;1294718;1295447;1295447;1295447;1295447;1295736;1295736;1295736;1295736;1296015;1296015;1296015;1296015;1296211;1296211;1296211;1296211;1296425;1296425;1296425;1296425;1296436;1296466;1297822;1297822;1297822;1297822;1297822;1297822;1297837;1298013…	1293708;1293708;1293708;1293708;1293933;1293933;1293933;1293933;1294199;1294199;1294199;1294199;1294628;1294628;1294628;1294628;1294628;1295008;1294816;1294816;1295554;1295554;1295554;1295554;1295938;1295938;1295938;1295938;1296109;1296109;1296109;1296109;1296280;1296280;1296280;1296280;1296633;1296633;1296633;1296633;1296633;1296633;1297933;1297933;1297933;1297933;1297933;1297933;1297933;1298241…	-;-;-;-;-;-;-;-;-;-;-;-;-;-;-;-;-;-;-;-;-;-;-;-;-;-;-;-;-;-;-;-;-;-;-;-;-;-;-;-;-;-;-;-;-;-;-;-;-;-;-;-;-;-;-;-;-;-;-;-;-;-;-;-;-;-;-;-;-;-;-;-;-;-;-;-;-;-;-;-;-;-;-;-;-;-;-;-;-;-;-;-;-;-;-;-;-;-;-;-;-;-;-;-;-;-;-;-;-;-;-;-;-;-;-;-;-;-;-;-;-;-;-;-	8707	126	126	145	209	246	207	165	191	209	368	438	598	214	271	251	336	381	305	416	279	241	361	349	624
MIR6726	chr1	1296110	1296170	-	61	0	0	0	0	0	0	0	0	0	0	0	0	0	0	0	0	0	0	0	0	0	0	0	0
PUSL1	chr1;chr1;chr1;chr1;chr1;chr1;chr1;chr1;chr1;chr1;chr1;chr1;chr1;chr1;chr1;chr1;chr1;chr1;chr1;chr1;chr1;chr1;chr1;chr1;chr1;chr1	1308597;1308611;1308788;1308821;1308915;1309086;1309086;1309086;1309086;1309235;1309454;1309454;1309454;1309454;1309681;1309681;1309706;1310036;1310634;1310634;1310634;1310909;1310909;1310909;1311330;1311330	1308720;1308720;1308972;1308972;1308972;1309840;1309273;1309273;1309273;1309273;1309814;1309603;1309603;1309603;1309851;1309851;1309851;1311071;1310688;1310688;1310688;1311069;1311028;1311071;1311676;1311677	+;+;+;+;+;+;+;+;+;+;+;+;+;+;+;+;+;+;+;+;+;+;+;+;+;+	2459	93	118	99	62	84	73	90	124	123	157	157	282	93	138	184	110	94	91	159	86	94	108	125	165
INTS11	chr1;chr1;chr1;chr1;chr1;chr1;chr1;chr1;chr1;chr1;chr1;chr1;chr1;chr1;chr1;chr1;chr1;chr1;chr1;chr1;chr1;chr1;chr1;chr1;chr1;chr1;chr1;chr1;chr1;chr1;chr1;chr1;chr1;chr1;chr1;chr1;chr1;chr1;chr1;chr1;chr1;chr1;chr1;chr1;chr1;chr1;chr1;chr1;chr1;chr1;chr1;chr1;chr1;chr1;chr1;chr1;chr1;chr1;chr1;chr1;chr1;chr1;chr1;chr1;chr1;chr1;chr1;chr1;chr1;chr1;chr1;chr1;chr1;chr1;chr1;chr1;chr1;chr1;chr1;chr1…	1311585;1311585;1311585;1311585;1311598;1311600;1311600;1311601;1311602;1311606;1311606;1311606;1311606;1311627;1311819;1311823;1312018;1312018;1312018;1312018;1312018;1312018;1312018;1312018;1312018;1312018;1312018;1312018;1312018;1312018;1312018;1312018;1312080;1312226;1312226;1312226;1312226;1312226;1312226;1312226;1312226;1312226;1312226;1312226;1312226;1312226;1312226;1312226;1312226;1312226…	1311924;1311924;1311924;1311924;1311924;1311924;1311924;1311924;1311924;1311924;1311924;1311924;1311924;1311924;1311924;1311924;1312147;1312147;1312147;1312147;1312147;1312147;1312147;1312147;1312147;1312147;1312147;1312147;1312147;1312147;1312147;1312147;1312147;1312501;1312368;1312368;1312368;1312368;1312368;1312368;1312501;1312368;1312368;1312368;1312368;1312368;1312700;1312368;1312368;1312368…	-;-;-;-;-;-;-;-;-;-;-;-;-;-;-;-;-;-;-;-;-;-;-;-;-;-;-;-;-;-;-;-;-;-;-;-;-;-;-;-;-;-;-;-;-;-;-;-;-;-;-;-;-;-;-;-;-;-;-;-;-;-;-;-;-;-;-;-;-;-;-;-;-;-;-;-;-;-;-;-;-;-;-;-;-;-;-;-;-;-;-;-;-;-;-;-;-;-;-;-;-;-;-;-;-;-;-;-;-;-;-;-;-;-;-;-;-;-;-;-;-;-;-;-;-;-;-;-;-;-;-;-;-;-;-;-;-;-;-;-;-;-;-;-;-;-;-;-;-;-;-;-;-;-;-;-;-;-;-;-;-;-;-;-;-;-;-;-;-;-;-;-;-;-;-;-;-;-;-;-;-;-;-;-;-;-;-;-;-;-;-;-;-;-;-;-;-;-;-;-…	8216	400	425	372	494	527	624	496	477	644	697	719	664	584	826	653	583	628	562	796	528	526	571	537	759
MIR6727	chr1	1312502	1312566	-	65	0	0	0	0	0	0	0	0	0	0	0	0	0	0	0	0	0	0	0	0	0	0	0	0
ENSG00000240731	chr1;chr1	1317581;1318623	1317899;1318689	-;-	386	10	8	15	13	14	21	7	7	7	29	21	26	12	18	11	17	15	18	13	9	13	13	14	27
CPTP	chr1;chr1;chr1;chr1;chr1;chr1;chr1;chr1	1324756;1324802;1325241;1326836;1326836;1327241;1327241;1327241	1325102;1325102;1325595;1327032;1327032;1328896;1327471;1327994	+;+;+;+;+;+;+;+	2555	184	182	148	150	144	170	160	186	190	277	329	498	179	274	279	197	161	195	194	126	142	185	166	284
TAS1R3	chr1;chr1;chr1;chr1;chr1;chr1	1331280;1331638;1332024;1332921;1333259;1333506	1331536;1331938;1332806;1333124;1333379;1335314	+;+;+;+;+;+	3475	2	9	3	16	16	19	4	3	2	23	17	33	4	11	3	24	28	17	9	5	4	20	11	6
DVL1	chr1;chr1;chr1;chr1;chr1;chr1;chr1;chr1;chr1;chr1;chr1;chr1;chr1;chr1;chr1;chr1;chr1;chr1;chr1;chr1;chr1;chr1;chr1;chr1;chr1;chr1;chr1;chr1;chr1;chr1;chr1;chr1;chr1;chr1;chr1;chr1;chr1;chr1;chr1;chr1;chr1;chr1;chr1;chr1;chr1;chr1;chr1;chr1;chr1;chr1;chr1;chr1;chr1;chr1;chr1;chr1	1335276;1335278;1336412;1337018;1337023;1337977;1337977;1337977;1337977;1338269;1338269;1338269;1338269;1338334;1338522;1338522;1338522;1338522;1338522;1339287;1339287;1339287;1339362;1339362;1339492;1339582;1339582;1339582;1339736;1339736;1339736;1339736;1340038;1340038;1340038;1340038;1340038;1340247;1340247;1340247;1340410;1340410;1341667;1341667;1341770;1342053;1342053;1342363;1342363;1342363…	1336515;1336515;1336515;1337055;1337055;1338183;1338183;1338183;1338183;1338436;1338436;1338436;1338436;1338436;1338653;1338653;1338653;1338653;1338653;1339649;1339422;1339439;1339439;1339439;1339812;1339649;1339649;1339649;1339812;1339812;1339812;1339812;1340190;1340177;1340052;1340177;1340177;1340365;1340316;1340316;1340503;1340503;1341805;1341805;1342156;1342156;1342156;1342484;1342484;1342484…	-;-;-;-;-;-;-;-;-;-;-;-;-;-;-;-;-;-;-;-;-;-;-;-;-;-;-;-;-;-;-;-;-;-;-;-;-;-;-;-;-;-;-;-;-;-;-;-;-;-;-;-;-;-;-;-	3882	719	808	656	504	689	670	869	902	1079	1344	1500	1984	911	1305	1263	902	952	837	1549	1014	838	1252	1173	1809
MIR6808	chr1	1339650	1339708	-	59	0	0	0	0	0	0	0	0	0	0	0	0	0	0	0	0	0	0	0	0	0	0	0	0
MXRA8	chr1;chr1;chr1;chr1;chr1;chr1;chr1;chr1;chr1;chr1;chr1;chr1;chr1;chr1;chr1;chr1;chr1;chr1;chr1;chr1;chr1;chr1;chr1;chr1;chr1;chr1;chr1;chr1;chr1;chr1;chr1;chr1;chr1;chr1;chr1;chr1;chr1;chr1;chr1;chr1;chr1;chr1;chr1;chr1;chr1;chr1;chr1;chr1;chr1;chr1;chr1;chr1;chr1;chr1;chr1;chr1;chr1;chr1;chr1	1352689;1352689;1352691;1352692;1352692;1353192;1353215;1353439;1353848;1353848;1353848;1353848;1353848;1353848;1354030;1354030;1354030;1354030;1354030;1354030;1354030;1354030;1354193;1354193;1354193;1354193;1354193;1354193;1354193;1354193;1354354;1354354;1354354;1354354;1354354;1354682;1354682;1354682;1354682;1354682;1355004;1355083;1355244;1355244;1355244;1355244;1355244;1355450;1355450;1355450…	1353629;1353629;1353629;1353629;1353332;1353928;1353928;1353629;1353928;1353928;1353946;1353928;1353928;1353928;1354106;1354106;1354106;1354106;1354106;1354106;1354106;1354106;1354247;1354509;1354232;1354232;1354232;1354232;1354232;1354264;1354509;1354474;1354509;1354509;1354509;1355016;1355152;1355152;1355152;1355152;1355345;1355152;1355512;1355345;1355345;1355345;1355345;1355512;1355752;1355752…	-;-;-;-;-;-;-;-;-;-;-;-;-;-;-;-;-;-;-;-;-;-;-;-;-;-;-;-;-;-;-;-;-;-;-;-;-;-;-;-;-;-;-;-;-;-;-;-;-;-;-;-;-;-;-;-;-;-;-	3622	1379	1427	1140	1038	917	1026	945	1103	1163	671	844	1291	1386	1689	1541	718	718	543	1390	1017	877	585	552	918
AURKAIP1	chr1;chr1;chr1;chr1;chr1;chr1;chr1;chr1;chr1;chr1;chr1;chr1;chr1;chr1;chr1;chr1;chr1;chr1;chr1	1373730;1373732;1373736;1373737;1374000;1374000;1374000;1374000;1374244;1374438;1374705;1374705;1374705;1374705;1374705;1374997;1374997;1375075;1375154	1373902;1373902;1373902;1373902;1374445;1374445;1374445;1374445;1374790;1374590;1375159;1374790;1374790;1374790;1375157;1375144;1375173;1375169;1375207	-;-;-;-;-;-;-;-;-;-;-;-;-;-;-;-;-;-;-	1381	676	784	540	263	299	267	742	840	1044	310	304	694	702	962	1156	251	232	198	1121	649	702	336	281	476
NDUFB4P8	chr1	1378666	1379032	+	367	0	0	0	0	0	2	0	0	0	0	0	0	0	0	0	0	0	0	1	0	0	1	0	0
CCNL2	chr1;chr1;chr1;chr1;chr1;chr1;chr1;chr1;chr1;chr1;chr1;chr1;chr1;chr1;chr1;chr1;chr1;chr1;chr1;chr1;chr1;chr1;chr1;chr1;chr1;chr1;chr1;chr1;chr1;chr1;chr1;chr1;chr1;chr1;chr1;chr1;chr1;chr1;chr1;chr1;chr1;chr1;chr1;chr1;chr1;chr1;chr1;chr1;chr1;chr1;chr1;chr1;chr1;chr1;chr1;chr1;chr1;chr1;chr1;chr1;chr1;chr1;chr1;chr1;chr1;chr1;chr1;chr1;chr1;chr1;chr1;chr1;chr1;chr1;chr1;chr1;chr1;chr1;chr1;chr1…	1385711;1385711;1386482;1386495;1386499;1386502;1386708;1386713;1387122;1387232;1387543;1387777;1387777;1387777;1387777;1387777;1387777;1387777;1387777;1387777;1387777;1387777;1387954;1387954;1387954;1387954;1387954;1387954;1387954;1387954;1387954;1387954;1387954;1388023;1388492;1388492;1388626;1388626;1388626;1388626;1388950;1388950;1389346;1390230;1390230;1390230;1390230;1390230;1390230;1390230…	1387582;1387582;1387582;1387582;1387582;1387582;1387582;1387582;1387582;1387582;1387582;1387869;1387869;1387869;1387869;1387869;1387869;1387869;1387869;1387869;1387869;1387869;1388065;1388065;1388065;1388065;1388065;1388065;1388065;1388065;1388713;1388065;1388065;1388065;1388510;1388510;1388743;1388743;1388743;1388743;1389047;1389047;1389473;1390371;1390371;1390371;1390371;1390371;1390371;1390371…	-;-;-;-;-;-;-;-;-;-;-;-;-;-;-;-;-;-;-;-;-;-;-;-;-;-;-;-;-;-;-;-;-;-;-;-;-;-;-;-;-;-;-;-;-;-;-;-;-;-;-;-;-;-;-;-;-;-;-;-;-;-;-;-;-;-;-;-;-;-;-;-;-;-;-;-;-;-;-;-;-;-;-;-;-;-;-;-;-;-;-;-;-;-;-;-;-;-;-;-;-;-;-;-;-;-;-;-;-;-;-;-;-;-;-;-;-;-;-;-;-;-;-;-;-;-;-;-;-;-;-;-	6842	781	613	634	667	666	727	408	552	560	742	691	533	1075	1112	745	843	928	781	946	663	781	822	698	948
MRPL20-AS1	chr1;chr1;chr1;chr1;chr1;chr1;chr1;chr1;chr1;chr1;chr1;chr1;chr1;chr1;chr1;chr1;chr1;chr1;chr1;chr1;chr1;chr1;chr1;chr1;chr1;chr1;chr1;chr1;chr1;chr1;chr1;chr1;chr1;chr1;chr1;chr1;chr1	1399515;1399519;1399519;1399519;1399522;1399530;1399541;1399541;1399541;1399547;1399550;1399552;1399552;1399552;1399552;1399552;1399562;1399572;1399806;1399835;1399981;1400158;1400158;1400158;1400158;1400158;1400158;1400419;1400605;1400605;1400605;1400605;1400605;1400605;1400605;1400605;1401243	1399685;1399689;1402036;1400303;1400249;1400303;1402043;1402046;1402043;1399685;1402032;1399689;1402043;1402043;1399685;1402032;1399689;1399689;1402033;1402043;1400303;1400249;1400544;1400608;1400249;1400303;1400303;1400472;1402006;1402033;1402046;1402046;1402046;1402026;1402046;1402046;1402046	+;+;+;+;+;+;+;+;+;+;+;+;+;+;+;+;+;+;+;+;+;+;+;+;+;+;+;+;+;+;+;+;+;+;+;+;+	2532	121	126	98	70	92	88	75	97	97	167	197	178	136	179	147	106	119	105	113	75	82	93	121	194
MRPL20	chr1;chr1;chr1;chr1;chr1;chr1;chr1;chr1;chr1;chr1;chr1;chr1;chr1;chr1;chr1;chr1;chr1;chr1;chr1	1401909;1401913;1401913;1402182;1405109;1405809;1405809;1405809;1405809;1406226;1406249;1406909;1406909;1406909;1406909;1407131;1407131;1407131;1407131	1402256;1402256;1402256;1402601;1405886;1407019;1405886;1405886;1405886;1406307;1406346;1407019;1407019;1406998;1407019;1407290;1407235;1407268;1407293	-;-;-;-;-;-;-;-;-;-;-;-;-;-;-;-;-;-;-	2767	211	199	185	80	102	72	190	211	235	104	88	233	260	301	333	98	65	79	261	182	191	89	75	143
RN7SL657P	chr1	1405460	1405752	-	293	0	0	0	0	0	0	0	0	0	0	0	0	0	0	0	0	0	0	0	0	0	0	0	0
MRPL20-DT	chr1	1409096	1410618	+	1523	75	47	38	7	9	17	10	3	14	10	3	26	50	53	38	13	11	12	12	10	15	8	3	28
ANKRD65	chr1;chr1;chr1;chr1;chr1;chr1;chr1;chr1;chr1;chr1;chr1;chr1;chr1;chr1;chr1	1418420;1418420;1418420;1418880;1419138;1420052;1420052;1420797;1420797;1420797;1420797;1420816;1421133;1421133;1421133	1419549;1419549;1419549;1419549;1419549;1420592;1420592;1421091;1421260;1421005;1421005;1421005;1421276;1421769;1421444	-;-;-;-;-;-;-;-;-;-;-;-;-;-;-	2644	0	0	1	1	0	1	0	0	1	0	0	1	0	1	0	0	1	0	0	0	2	1	0	3
ANKRD65-AS1	chr1;chr1	1420245;1422469	1420564;1422691	+;+	543	0	0	1	0	0	0	0	0	0	0	0	0	1	1	1	3	0	0	1	1	0	0	0	0
TMEM88B	chr1;chr1	1425871;1427554	1426385;1430255	+;+	3217	0	0	0	0	0	0	0	0	0	0	0	0	0	0	0	0	0	0	0	0	0	0	0	0
LINC01770	chr1;chr1;chr1;chr1;chr1;chr1;chr1;chr1	1430539;1430550;1430550;1430664;1431805;1434178;1434178;1434188	1430662;1430954;1430662;1430954;1431843;1434488;1434520;1434573	-;-;-;-;-;-;-;-	851	0	3	0	0	0	0	0	0	0	1	1	0	0	0	0	0	0	0	0	0	0	0	0	0
VWA1	chr1;chr1;chr1;chr1;chr1;chr1;chr1;chr1;chr1;chr1	1434861;1435523;1435690;1435735;1436807;1436927;1436927;1437322;1439081;1439081	1435146;1435821;1435821;1435821;1437177;1437459;1437484;1437484;1442882;1440765	+;+;+;+;+;+;+;+;+;+	5065	6	5	5	2	6	1	2	3	5	4	10	10	5	2	6	3	2	3	4	5	2	1	6	3
ATAD3C	chr1;chr1;chr1;chr1;chr1;chr1;chr1;chr1;chr1;chr1;chr1;chr1;chr1;chr1;chr1;chr1;chr1;chr1;chr1;chr1	1449689;1449914;1450681;1452046;1452046;1452365;1452365;1454345;1455460;1455460;1455791;1455791;1456225;1457129;1459161;1460750;1462483;1462600;1468384;1468384	1450758;1450041;1450758;1452122;1452122;1452434;1452434;1454500;1455519;1455519;1455902;1455916;1456349;1457180;1459231;1460917;1462708;1462708;1468663;1470163	+;+;+;+;+;+;+;+;+;+;+;+;+;+;+;+;+;+;+;+	3981	0	0	0	0	1	2	0	1	0	1	1	0	2	2	0	0	2	1	1	1	1	2	0	0
ATAD3B	chr1;chr1;chr1;chr1;chr1;chr1;chr1;chr1;chr1;chr1;chr1;chr1;chr1;chr1;chr1;chr1;chr1;chr1;chr1;chr1;chr1;chr1;chr1;chr1;chr1;chr1;chr1;chr1;chr1;chr1;chr1;chr1;chr1;chr1;chr1;chr1;chr1;chr1;chr1;chr1;chr1;chr1;chr1;chr1;chr1;chr1;chr1;chr1;chr1;chr1;chr1;chr1;chr1;chr1;chr1;chr1;chr1;chr1;chr1;chr1;chr1;chr1;chr1	1471765;1471784;1477274;1477274;1478026;1478644;1479049;1479049;1479049;1480867;1480867;1480867;1480867;1482138;1482138;1482138;1482266;1482545;1482545;1482545;1482545;1483485;1484569;1485016;1485016;1485016;1485782;1485782;1485782;1485782;1485782;1486110;1486110;1486110;1486110;1486544;1486544;1486544;1486544;1486544;1487863;1487863;1487863;1487863;1489204;1489204;1489204;1489204;1489204;1489692…	1472089;1472089;1477350;1477350;1478745;1478745;1479108;1479108;1479108;1480936;1480936;1480908;1480936;1482303;1482303;1482303;1482303;1482662;1482614;1482614;1482614;1485171;1485171;1485171;1485171;1485171;1486235;1485838;1485838;1485838;1485838;1486235;1486235;1486235;1486235;1486668;1486668;1486668;1486668;1486668;1487914;1487914;1487914;1487914;1490671;1489274;1489274;1489274;1489274;1489811…	+;+;+;+;+;+;+;+;+;+;+;+;+;+;+;+;+;+;+;+;+;+;+;+;+;+;+;+;+;+;+;+;+;+;+;+;+;+;+;+;+;+;+;+;+;+;+;+;+;+;+;+;+;+;+;+;+;+;+;+;+;+;+	7686	380	372	255	240	253	255	368	380	419	348	367	601	494	594	617	354	373	328	655	447	438	353	299	627
ENSG00000284740	chr1;chr1;chr1;chr1;chr1;chr1	1503250;1503582;1505671;1509205;1509205;1509205	1503661;1503661;1505736;1509466;1509452;1509351	+;+;+;+;+;+	740	0	2	2	0	0	0	0	3	5	1	0	2	1	5	2	0	2	1	4	5	0	0	2	3
ATAD3A	chr1;chr1;chr1;chr1;chr1;chr1;chr1;chr1;chr1;chr1;chr1;chr1;chr1;chr1;chr1;chr1;chr1;chr1;chr1;chr1;chr1;chr1;chr1;chr1;chr1;chr1;chr1;chr1;chr1;chr1;chr1;chr1;chr1;chr1;chr1;chr1;chr1;chr1;chr1;chr1;chr1;chr1;chr1;chr1;chr1;chr1;chr1;chr1;chr1;chr1;chr1;chr1;chr1;chr1;chr1;chr1;chr1;chr1;chr1;chr1;chr1;chr1;chr1;chr1;chr1;chr1;chr1;chr1;chr1;chr1;chr1;chr1;chr1;chr1;chr1;chr1;chr1;chr1;chr1;chr1…	1512162;1512165;1512175;1512385;1512530;1516012;1516012;1516012;1516012;1516012;1517070;1517167;1517311;1517311;1517311;1517311;1517621;1517716;1517716;1517716;1517716;1517716;1518921;1518921;1518921;1518921;1518921;1518921;1519492;1520141;1520141;1520141;1520141;1520141;1520141;1520548;1520548;1520548;1520548;1520548;1522744;1522744;1522744;1522744;1522744;1522744;1523511;1523511;1523511;1523511…	1512473;1512473;1512473;1512473;1512690;1516088;1516088;1516088;1516088;1516088;1517412;1517412;1517412;1517412;1517775;1517412;1517775;1517775;1517775;1517775;1517775;1517775;1518990;1518990;1518990;1518990;1518990;1518990;1519571;1520306;1520306;1520306;1520306;1520306;1520306;1520617;1520617;1520617;1520617;1520617;1522780;1522899;1522899;1522899;1522899;1522899;1523567;1523567;1523567;1523567…	+;+;+;+;+;+;+;+;+;+;+;+;+;+;+;+;+;+;+;+;+;+;+;+;+;+;+;+;+;+;+;+;+;+;+;+;+;+;+;+;+;+;+;+;+;+;+;+;+;+;+;+;+;+;+;+;+;+;+;+;+;+;+;+;+;+;+;+;+;+;+;+;+;+;+;+;+;+;+;+;+;+;+;+;+;+;+;+;+;+;+;+;+;+	3344	376	481	381	361	423	423	475	514	676	529	605	928	576	706	702	369	386	357	765	519	474	438	366	762
TMEM240	chr1;chr1;chr1;chr1;chr1;chr1;chr1;chr1;chr1;chr1;chr1	1534778;1535207;1535589;1535589;1539056;1539684;1539684;1540290;1540290;1540290;1540420	1535507;1535507;1535797;1535797;1539790;1539790;1539790;1540350;1540355;1540624;1540453	-;-;-;-;-;-;-;-;-;-;-	2009	4	3	1	15	9	15	6	4	4	15	16	28	8	8	1	9	19	7	3	8	8	13	14	28
SSU72	chr1;chr1;chr1;chr1;chr1;chr1;chr1;chr1;chr1;chr1;chr1;chr1;chr1	1541673;1541674;1543869;1543869;1544638;1544863;1544863;1560848;1564773;1564773;1574478;1574478;1574478	1542167;1542167;1543987;1543987;1545002;1546487;1545002;1564916;1564916;1564916;1574584;1574587;1574863	-;-;-;-;-;-;-;-;-;-;-;-;-	6919	845	956	774	517	587	711	825	904	1091	1064	1223	1202	902	1202	1111	766	701	707	1300	880	804	821	754	1136
ENSG00000215014	chr1;chr1;chr1	1574102;1574975;1575287	1574349;1577075;1575879	+;+;+	2349	28	25	21	4	8	4	14	20	15	6	6	13	18	13	10	7	6	5	39	13	27	4	9	2
ENSG00000274481	chr1	1583510	1583909	-	400	0	0	0	0	0	0	0	0	0	0	0	0	0	0	0	0	0	0	0	0	0	0	0	0
FNDC10	chr1	1598012	1600135	-	2124	273	309	180	121	124	117	280	286	359	220	269	557	263	387	379	139	124	118	378	237	213	138	122	229
ENSG00000286989	chr1;chr1;chr1	1600314;1600657;1601193	1600582;1600706;1602703	+;+;+	1830	5	8	8	6	9	8	3	9	8	12	15	21	8	8	7	6	9	6	3	6	6	10	4	14
ENSG00000272106	chr1	1613758	1615795	-	2038	79	90	58	38	27	32	52	60	77	52	59	48	73	90	79	24	32	21	76	56	59	23	39	44
MIB2	chr1;chr1;chr1;chr1;chr1;chr1;chr1;chr1;chr1;chr1;chr1;chr1;chr1;chr1;chr1;chr1;chr1;chr1;chr1;chr1;chr1;chr1;chr1;chr1;chr1;chr1;chr1;chr1;chr1;chr1;chr1;chr1;chr1;chr1;chr1;chr1;chr1;chr1;chr1;chr1;chr1;chr1;chr1;chr1;chr1;chr1;chr1;chr1;chr1;chr1;chr1;chr1;chr1;chr1;chr1;chr1;chr1;chr1;chr1;chr1;chr1;chr1;chr1;chr1;chr1;chr1;chr1;chr1;chr1;chr1;chr1;chr1;chr1;chr1;chr1;chr1;chr1;chr1;chr1;chr1…	1615454;1615496;1615500;1615500;1615500;1615500;1615514;1615516;1615530;1615879;1615887;1615905;1615914;1615968;1616274;1616310;1616311;1616508;1616508;1616508;1616508;1616508;1616508;1616508;1616508;1616508;1616508;1616508;1616508;1616508;1616508;1617078;1617408;1617560;1617577;1623122;1623389;1623389;1623389;1623389;1623389;1623389;1623389;1623389;1623431;1623431;1623431;1623431;1623431;1623431…	1615633;1615633;1615633;1615633;1615633;1615633;1615633;1615633;1615633;1616100;1616100;1616100;1616100;1616100;1616614;1616614;1616614;1616614;1617898;1616614;1616614;1616614;1616614;1619210;1616614;1616614;1616614;1616614;1616614;1616614;1616614;1617323;1617515;1617715;1617715;1623482;1623699;1623699;1623699;1623699;1623699;1623699;1623699;1623482;1623699;1623699;1623699;1623699;1623679;1623699…	+;+;+;+;+;+;+;+;+;+;+;+;+;+;+;+;+;+;+;+;+;+;+;+;+;+;+;+;+;+;+;+;+;+;+;+;+;+;+;+;+;+;+;+;+;+;+;+;+;+;+;+;+;+;+;+;+;+;+;+;+;+;+;+;+;+;+;+;+;+;+;+;+;+;+;+;+;+;+;+;+;+;+;+;+;+;+;+;+;+;+;+;+;+;+;+;+;+;+;+;+;+;+;+;+;+;+;+;+;+;+;+;+;+;+;+;+;+;+;+;+;+;+;+;+;+;+;+;+;+;+;+;+;+;+;+;+;+;+;+;+;+;+;+;+;+;+;+;+;+;+;+;+;+;+;+;+;+;+;+;+;+;+;+;+;+;+;+;+;+;+;+;+;+;+;+;+;+;+;+;+;+;+;+;+;+;+;+;+;+;+;+;+;+;+;+;+;+;+;+…	8723	54	75	57	100	112	105	92	121	143	165	206	433	129	175	179	158	186	147	229	147	172	220	199	362
MMP23B	chr1;chr1;chr1;chr1;chr1;chr1;chr1;chr1;chr1;chr1;chr1;chr1;chr1;chr1;chr1;chr1;chr1;chr1;chr1;chr1;chr1;chr1;chr1;chr1;chr1;chr1;chr1;chr1;chr1;chr1;chr1;chr1;chr1;chr1;chr1;chr1;chr1;chr1;chr1;chr1;chr1;chr1;chr1;chr1;chr1;chr1;chr1;chr1	1632163;1632173;1632178;1632179;1632710;1632783;1632783;1632783;1632783;1632981;1632981;1632981;1632981;1633188;1633188;1633188;1633203;1633203;1633679;1633748;1633748;1633748;1633748;1633748;1633989;1633989;1633989;1633989;1633989;1634002;1634202;1634202;1634202;1634202;1634202;1634202;1634202;1634240;1634451;1634451;1634451;1634451;1634451;1634451;1634451;1634451;1634451;1635159	1632374;1632374;1632374;1632374;1632913;1632913;1632913;1632913;1632913;1633120;1633355;1633120;1633120;1633355;1634099;1633355;1633355;1633480;1633912;1634099;1633912;1633912;1633912;1633912;1634099;1634099;1634099;1634099;1634099;1634328;1634328;1634328;1634328;1634328;1634328;1634328;1634328;1634328;1634568;1634608;1634604;1634786;1634568;1634654;1634651;1634474;1634654;1635263	+;+;+;+;+;+;+;+;+;+;+;+;+;+;+;+;+;+;+;+;+;+;+;+;+;+;+;+;+;+;+;+;+;+;+;+;+;+;+;+;+;+;+;+;+;+;+;+	2205	0	0	1	0	0	2	1	0	0	0	4	3	1	1	1	0	1	5	2	0	0	0	1	0
CDK11B	chr1;chr1;chr1;chr1;chr1;chr1;chr1;chr1;chr1;chr1;chr1;chr1;chr1;chr1;chr1;chr1;chr1;chr1;chr1;chr1;chr1;chr1;chr1;chr1;chr1;chr1;chr1;chr1;chr1;chr1;chr1;chr1;chr1;chr1;chr1;chr1;chr1;chr1;chr1;chr1;chr1;chr1;chr1;chr1;chr1;chr1;chr1;chr1;chr1;chr1;chr1;chr1;chr1;chr1;chr1;chr1;chr1;chr1;chr1;chr1;chr1;chr1;chr1;chr1;chr1;chr1;chr1;chr1;chr1;chr1;chr1;chr1;chr1;chr1;chr1;chr1;chr1;chr1;chr1;chr1…	1635225;1635587;1635738;1635738;1635738;1635738;1635738;1635738;1635937;1635937;1635937;1635937;1635937;1635937;1635937;1635937;1636333;1636333;1636333;1636333;1636333;1636333;1636333;1636333;1636682;1636682;1636682;1636682;1636682;1636682;1636682;1636682;1636897;1636897;1636897;1636897;1636897;1636897;1636897;1636897;1637081;1637081;1637081;1637081;1637081;1637081;1637081;1637081;1637408;1637408…	1635856;1635856;1635856;1635856;1635856;1635856;1635856;1635856;1636126;1636126;1636126;1636126;1636126;1636126;1636126;1636126;1636481;1636481;1636481;1636481;1636481;1636481;1636481;1636481;1636798;1636798;1636798;1636798;1636798;1636798;1636798;1636798;1637004;1637004;1637004;1637004;1637004;1637004;1637004;1637004;1637202;1637202;1637202;1637202;1637202;1637202;1637202;1637202;1637513;1637513…	-;-;-;-;-;-;-;-;-;-;-;-;-;-;-;-;-;-;-;-;-;-;-;-;-;-;-;-;-;-;-;-;-;-;-;-;-;-;-;-;-;-;-;-;-;-;-;-;-;-;-;-;-;-;-;-;-;-;-;-;-;-;-;-;-;-;-;-;-;-;-;-;-;-;-;-;-;-;-;-;-;-;-;-;-;-;-;-;-;-;-;-;-;-;-;-;-;-;-;-;-;-;-;-;-;-;-;-;-;-;-;-;-;-;-;-;-;-;-;-;-;-;-;-;-;-;-;-;-;-;-;-;-;-;-;-;-;-;-;-;-;-;-;-;-;-;-;-;-;-;-;-;-;-;-;-;-;-;-;-;-;-;-;-;-;-;-;-;-;-;-;-	3490	192	247	202	222	239	248	238	265	325	338	340	294	306	368	300	245	271	206	383	304	262	253	262	322
ENSG00000272004	chr1;chr1	1659325;1662331	1659452;1662602	+;+	400	2	3	5	3	1	2	3	1	5	4	2	3	3	7	2	2	2	1	7	1	2	3	1	7
SLC35E2B	chr1;chr1;chr1;chr1;chr1;chr1;chr1;chr1;chr1;chr1;chr1;chr1;chr1;chr1;chr1;chr1;chr1;chr1;chr1;chr1;chr1;chr1;chr1;chr1;chr1;chr1;chr1;chr1;chr1;chr1;chr1;chr1;chr1;chr1	1659529;1661478;1661479;1663782;1668327;1668327;1668327;1668327;1669664;1669664;1669664;1670098;1670098;1670425;1671509;1671509;1675463;1675463;1675463;1675463;1676064;1676064;1676064;1676064;1676378;1676378;1676378;1676378;1690976;1690976;1692449;1692449;1692449;1692449	1660111;1666019;1666019;1666019;1668472;1668472;1668472;1668472;1670139;1669736;1669736;1670151;1670151;1671629;1671629;1671629;1675590;1675590;1675590;1675590;1676199;1676199;1676199;1676199;1676846;1676846;1676846;1676846;1691393;1691393;1692709;1692728;1692795;1692724	-;-;-;-;-;-;-;-;-;-;-;-;-;-;-;-;-;-;-;-;-;-;-;-;-;-;-;-;-;-;-;-;-;-	8462	369	375	299	331	350	398	210	243	238	682	796	903	397	459	339	533	532	458	340	232	236	528	535	809
ENSG00000269737	chr1;chr1;chr1	1671990;1673275;1674001	1673411;1673379;1674397	+;+;+	1819	11	6	6	7	10	2	7	8	6	11	7	9	4	10	3	8	3	11	4	10	7	6	7	10
MMP23A	chr1;chr1;chr1;chr1;chr1;chr1;chr1	1699942;1700140;1700347;1700907;1701148;1701361;1701608	1700072;1700279;1700514;1701071;1701258;1701487;1701782	+;+;+;+;+;+;+	1017	1	0	0	0	0	0	0	0	0	0	1	0	0	3	0	1	0	0	0	0	0	0	0	0
CDK11A	chr1;chr1;chr1;chr1;chr1;chr1;chr1;chr1;chr1;chr1;chr1;chr1;chr1;chr1;chr1;chr1;chr1;chr1;chr1;chr1;chr1;chr1;chr1;chr1;chr1;chr1;chr1;chr1;chr1;chr1;chr1;chr1;chr1;chr1;chr1;chr1;chr1;chr1;chr1;chr1;chr1;chr1;chr1;chr1;chr1;chr1;chr1;chr1;chr1;chr1;chr1;chr1;chr1;chr1;chr1;chr1;chr1;chr1;chr1;chr1;chr1;chr1;chr1;chr1;chr1;chr1;chr1;chr1;chr1;chr1;chr1;chr1;chr1;chr1;chr1;chr1;chr1;chr1;chr1;chr1…	1702379;1702730;1702766;1702881;1702881;1702881;1702881;1702881;1702881;1702881;1703080;1703080;1703080;1703080;1703080;1703080;1703080;1703080;1703080;1703080;1703088;1703088;1703476;1703476;1703476;1703476;1703476;1703476;1703476;1703476;1703476;1703476;1703476;1703604;1703824;1703824;1703824;1703824;1703824;1703824;1703824;1703824;1703824;1703824;1703824;1703868;1704039;1704039;1704039;1704039…	1702999;1702999;1702999;1702999;1702999;1702999;1702999;1702999;1702999;1702999;1703269;1703269;1703269;1703269;1703269;1703269;1703269;1703269;1703269;1703269;1703269;1703940;1703624;1703624;1703624;1703624;1703624;1703624;1703624;1703624;1703940;1703624;1703624;1703624;1703940;1703995;1703940;1703940;1703940;1703940;1703940;1703940;1703940;1703940;1703940;1703995;1704146;1704116;1704146;1704146…	-;-;-;-;-;-;-;-;-;-;-;-;-;-;-;-;-;-;-;-;-;-;-;-;-;-;-;-;-;-;-;-;-;-;-;-;-;-;-;-;-;-;-;-;-;-;-;-;-;-;-;-;-;-;-;-;-;-;-;-;-;-;-;-;-;-;-;-;-;-;-;-;-;-;-;-;-;-;-;-;-;-;-;-;-;-;-;-;-;-;-;-;-;-;-;-;-;-;-;-;-;-;-;-;-;-;-;-;-;-;-;-;-;-;-;-;-;-;-;-;-;-;-;-;-;-;-;-;-;-;-;-;-;-;-;-;-;-;-;-;-;-;-;-;-;-;-;-;-;-;-;-;-;-;-;-;-;-;-;-;-;-;-;-;-;-;-;-;-;-;-;-;-;-;-;-;-;-;-;-;-;-;-;-;-;-;-;-;-;-;-;-;-;-;-;-;-;-;-;-…	5085	8	7	10	15	6	10	2	9	5	18	8	14	15	19	12	16	19	12	18	11	10	11	11	23
ENSG00000268575	chr1;chr1;chr1;chr1;chr1;chr1;chr1;chr1;chr1;chr1;chr1;chr1;chr1;chr1;chr1;chr1;chr1;chr1;chr1;chr1	1702736;1703080;1703476;1703824;1704223;1704550;1704904;1705642;1707525;1708180;1708794;1709038;1709518;1712264;1716346;1719358;1721596;1722588;1734690;1735204	1702999;1703269;1703624;1703995;1704344;1704655;1705025;1705732;1707584;1708245;1708952;1709133;1709640;1712400;1716478;1719455;1721711;1722831;1734835;1737688	-;-;-;-;-;-;-;-;-;-;-;-;-;-;-;-;-;-;-;-	5079	20	13	11	6	12	18	6	7	11	26	14	7	23	20	9	17	12	10	13	9	9	8	7	16
ENSG00000227775	chr1;chr1;chr1;chr1;chr1;chr1;chr1;chr1	1724512;1724615;1730246;1732554;1735817;1735817;1735817;1736854	1724763;1724763;1731904;1732844;1735975;1735915;1735973;1737251	+;+;+;+;+;+;+;+	2759	34	33	22	26	18	23	22	25	25	35	59	46	38	48	33	25	34	21	35	30	31	33	33	44
SLC35E2A	chr1;chr1;chr1;chr1;chr1;chr1;chr1;chr1;chr1;chr1;chr1;chr1;chr1;chr1;chr1;chr1;chr1;chr1;chr1;chr1	1724838;1731828;1732242;1734690;1734690;1734690;1734690;1735204;1738321;1738321;1738321;1738922;1738922;1738922;1739236;1739236;1739236;1744251;1745724;1745724	1725422;1732523;1732523;1734835;1734835;1734835;1734835;1735620;1738448;1738448;1738448;1739057;1739057;1739057;1739557;1739704;1739704;1744668;1745992;1745919	-;-;-;-;-;-;-;-;-;-;-;-;-;-;-;-;-;-;-;-	3264	69	65	53	59	57	80	32	53	53	100	110	132	70	98	87	86	92	60	63	68	54	60	81	155
NADK	chr1;chr1;chr1;chr1;chr1;chr1;chr1;chr1;chr1;chr1;chr1;chr1;chr1;chr1;chr1;chr1;chr1;chr1;chr1;chr1;chr1;chr1;chr1;chr1;chr1;chr1;chr1;chr1;chr1;chr1;chr1;chr1;chr1;chr1;chr1;chr1;chr1;chr1;chr1;chr1;chr1;chr1;chr1;chr1;chr1;chr1;chr1;chr1;chr1;chr1;chr1;chr1;chr1;chr1;chr1;chr1;chr1;chr1;chr1;chr1;chr1;chr1;chr1;chr1;chr1;chr1;chr1;chr1;chr1;chr1;chr1;chr1;chr1;chr1;chr1;chr1;chr1;chr1;chr1;chr1…	1751232;1751232;1751232;1752471;1752975;1753567;1753567;1753567;1753567;1753567;1754051;1754051;1754051;1754051;1754061;1754163;1754165;1754171;1754181;1754203;1754284;1754284;1754284;1754284;1754284;1754284;1754284;1754284;1754284;1754343;1754544;1754544;1754544;1754544;1754544;1754544;1754544;1754544;1754544;1754544;1754544;1755374;1755374;1755374;1755374;1755374;1755374;1755374;1755374;1756004…	1753060;1753060;1753060;1753060;1753060;1753649;1753649;1753649;1753649;1753649;1754208;1754208;1754208;1754208;1754208;1754383;1754208;1754208;1754208;1754383;1754383;1754383;1754383;1754383;1754383;1754383;1754383;1754383;1754383;1754383;1754698;1754698;1754896;1754698;1754866;1754698;1754698;1754698;1754698;1754698;1754698;1755476;1755476;1755476;1755476;1755476;1755476;1755476;1755476;1756343…	-;-;-;-;-;-;-;-;-;-;-;-;-;-;-;-;-;-;-;-;-;-;-;-;-;-;-;-;-;-;-;-;-;-;-;-;-;-;-;-;-;-;-;-;-;-;-;-;-;-;-;-;-;-;-;-;-;-;-;-;-;-;-;-;-;-;-;-;-;-;-;-;-;-;-;-;-;-;-;-;-;-;-;-;-;-;-;-;-;-;-;-;-;-;-;-;-;-;-;-;-;-;-;-;-;-;-	5570	304	372	270	231	243	236	332	351	422	569	555	603	432	518	534	319	344	339	515	358	323	433	390	636
GNB1	chr1;chr1;chr1;chr1;chr1;chr1;chr1;chr1;chr1;chr1;chr1;chr1;chr1;chr1;chr1;chr1;chr1;chr1;chr1;chr1;chr1;chr1;chr1;chr1;chr1;chr1;chr1;chr1;chr1;chr1;chr1;chr1;chr1;chr1;chr1;chr1;chr1;chr1;chr1;chr1;chr1;chr1;chr1;chr1;chr1;chr1;chr1;chr1;chr1;chr1;chr1;chr1;chr1;chr1;chr1;chr1;chr1;chr1;chr1;chr1;chr1;chr1;chr1;chr1;chr1;chr1;chr1;chr1;chr1;chr1	1785285;1785285;1785286;1787322;1787322;1787322;1787987;1789053;1789053;1789053;1789061;1790395;1790395;1790395;1790395;1790395;1790565;1793245;1793245;1793245;1793245;1793245;1793245;1793245;1804419;1804419;1804419;1804419;1804419;1804419;1804526;1806475;1806475;1806475;1806475;1806475;1806475;1806475;1815756;1815756;1815756;1815756;1815756;1815756;1817687;1817837;1817837;1817837;1817837;1824988…	1787053;1787053;1787053;1787437;1787437;1787437;1789269;1789269;1789269;1789269;1789269;1790596;1790596;1790596;1790596;1790596;1790596;1793311;1793311;1793311;1794197;1793311;1793311;1793311;1804581;1804581;1804581;1804581;1804581;1804581;1804581;1806538;1806538;1806538;1806538;1806538;1806538;1806538;1815862;1815862;1815862;1815862;1815862;1815862;1818386;1817875;1817875;1817875;1817875;1825554…	-;-;-;-;-;-;-;-;-;-;-;-;-;-;-;-;-;-;-;-;-;-;-;-;-;-;-;-;-;-;-;-;-;-;-;-;-;-;-;-;-;-;-;-;-;-;-;-;-;-;-;-;-;-;-;-;-;-;-;-;-;-;-;-;-;-;-;-;-;-	6417	3076	3768	2902	1572	1795	1901	3470	3919	5022	2437	2562	1691	3260	4490	4090	1552	1322	1455	5326	3513	3368	2111	1832	2255
GNB1-DT	chr1;chr1;chr1;chr1;chr1;chr1;chr1;chr1	1891223;1891247;1891267;1891471;1891900;1891976;1892028;1892134	1891383;1891383;1891383;1891851;1892726;1892352;1892726;1892658	+;+;+;+;+;+;+;+	1369	11	9	16	2	5	2	6	15	10	2	3	2	11	12	10	1	4	5	12	6	6	10	3	8
CALML6	chr1;chr1;chr1;chr1;chr1;chr1;chr1;chr1;chr1;chr1;chr1;chr1;chr1;chr1;chr1;chr1;chr1	1915108;1915260;1915266;1915409;1915685;1916441;1916441;1916752;1916752;1916752;1916974;1916974;1916974;1916974;1917147;1917147;1917147	1915307;1915307;1916896;1915735;1915735;1916615;1916615;1916896;1916896;1916896;1917074;1917071;1917074;1917074;1917296;1917294;1917296	+;+;+;+;+;+;+;+;+;+;+;+;+;+;+;+;+	2040	0	1	1	0	1	2	0	0	1	2	0	0	0	1	0	0	1	2	1	4	5	2	3	2
TMEM52	chr1;chr1;chr1;chr1;chr1;chr1;chr1;chr1;chr1;chr1;chr1;chr1;chr1;chr1;chr1;chr1;chr1;chr1;chr1;chr1;chr1	1917590;1917591;1917845;1917937;1918099;1918253;1918253;1918253;1918253;1918386;1918893;1918893;1918893;1918893;1919045;1919045;1919045;1919045;1919182;1919182;1919182	1918162;1918162;1918071;1918162;1918162;1918934;1918431;1918431;1918797;1918431;1918934;1918934;1918934;1919088;1919269;1919088;1919258;1919088;1919269;1919270;1919279	-;-;-;-;-;-;-;-;-;-;-;-;-;-;-;-;-;-;-;-;-	1600	15	6	6	3	1	3	12	17	13	8	7	12	13	17	16	7	2	4	22	16	17	5	8	6
CFAP74	chr1;chr1;chr1;chr1;chr1;chr1;chr1;chr1;chr1;chr1;chr1;chr1;chr1;chr1;chr1;chr1;chr1;chr1;chr1;chr1;chr1;chr1;chr1;chr1;chr1;chr1;chr1;chr1;chr1;chr1;chr1;chr1;chr1;chr1;chr1;chr1;chr1;chr1;chr1;chr1;chr1;chr1;chr1;chr1;chr1;chr1;chr1;chr1;chr1;chr1;chr1;chr1;chr1;chr1;chr1;chr1;chr1;chr1;chr1;chr1;chr1;chr1;chr1;chr1;chr1;chr1;chr1;chr1;chr1;chr1;chr1;chr1;chr1;chr1;chr1;chr1;chr1;chr1;chr1;chr1…	1921951;1921957;1921957;1922083;1922589;1922589;1922589;1922985;1922985;1922985;1922985;1923367;1923367;1923367;1923367;1923775;1923775;1923775;1923775;1924391;1924391;1924391;1924391;1925783;1925783;1925783;1925783;1926228;1926228;1926228;1926228;1926457;1926457;1926457;1926457;1926652;1926652;1926652;1926652;1926894;1926894;1926894;1927607;1927607;1928784;1928784;1930060;1930060;1938855;1938855…	1922388;1922388;1922388;1922388;1922723;1922723;1922723;1923145;1923145;1923145;1923115;1923499;1923499;1923499;1923499;1923929;1923929;1923929;1923929;1924520;1924520;1924520;1924520;1925938;1925938;1925938;1925938;1926347;1926347;1926347;1926347;1926512;1926512;1926512;1926512;1926761;1926761;1927929;1926761;1927403;1927028;1927028;1927746;1927746;1928882;1928882;1930336;1930336;1938988;1938988…	-;-;-;-;-;-;-;-;-;-;-;-;-;-;-;-;-;-;-;-;-;-;-;-;-;-;-;-;-;-;-;-;-;-;-;-;-;-;-;-;-;-;-;-;-;-;-;-;-;-;-;-;-;-;-;-;-;-;-;-;-;-;-;-;-;-;-;-;-;-;-;-;-;-;-;-;-;-;-;-;-;-;-;-;-;-;-;-;-;-;-;-;-;-;-;-;-;-;-;-;-;-;-;-;-;-;-;-;-;-;-;-;-;-;-;-;-;-;-;-;-;-;-;-;-;-;-;-;-;-;-;-;-;-;-;-;-;-;-;-;-;-;-;-;-;-;-;-;-;-;-;-;-;-;-	10422	6	0	5	4	4	1	4	1	2	8	9	6	8	9	5	4	6	3	8	6	6	3	6	8
ENSG00000233542	chr1;chr1;chr1;chr1;chr1	2013213;2013569;2014486;2015365;2015365	2015000;2013755;2015000;2015639;2015530	-;-;-;-;-	2063	5	11	6	4	0	2	3	2	7	2	7	1	1	6	6	7	3	0	1	8	9	5	4	2
GABRD	chr1;chr1;chr1;chr1;chr1;chr1;chr1;chr1;chr1;chr1;chr1;chr1;chr1;chr1;chr1;chr1;chr1;chr1;chr1;chr1;chr1;chr1;chr1;chr1;chr1;chr1;chr1;chr1;chr1;chr1;chr1;chr1;chr1;chr1;chr1;chr1;chr1;chr1;chr1;chr1;chr1;chr1;chr1;chr1;chr1;chr1;chr1;chr1;chr1;chr1;chr1;chr1;chr1;chr1;chr1;chr1;chr1;chr1;chr1;chr1;chr1;chr1;chr1;chr1;chr1;chr1;chr1;chr1;chr1;chr1;chr1;chr1;chr1;chr1;chr1;chr1;chr1;chr1;chr1;chr1…	2019329;2019345;2019360;2019360;2019360;2019379;2019387;2019404;2019484;2022315;2023561;2023797;2024270;2024942;2024942;2024942;2024942;2024942;2024942;2024942;2024942;2024942;2024942;2025334;2025334;2025334;2025334;2025334;2025334;2025334;2025334;2025334;2025334;2025334;2025346;2025518;2025518;2025518;2025518;2025518;2025518;2025518;2025518;2025518;2025518;2025518;2025518;2025526;2026528;2026895…	2019491;2019491;2019491;2019491;2019491;2019491;2019491;2019491;2019491;2022391;2024223;2023890;2025054;2025054;2025054;2025054;2025054;2025054;2025054;2025054;2025054;2025054;2025054;2025401;2025401;2025401;2025401;2025401;2025401;2025401;2025401;2025401;2025401;2025432;2025401;2025738;2025738;2025738;2025738;2025792;2025738;2025738;2025738;2025738;2025738;2025738;2025738;2025738;2027659;2028292…	+;+;+;+;+;+;+;+;+;+;+;+;+;+;+;+;+;+;+;+;+;+;+;+;+;+;+;+;+;+;+;+;+;+;+;+;+;+;+;+;+;+;+;+;+;+;+;+;+;+;+;+;+;+;+;+;+;+;+;+;+;+;+;+;+;+;+;+;+;+;+;+;+;+;+;+;+;+;+;+;+;+;+;+;+;+;+;+;+;+;+;+;+;+;+;+;+;+;+;+;+;+;+;+;+;+;+;+;+;+;+;+;+;+;+;+;+;+;+;+;+;+;+	5525	5	7	4	2	7	1	4	3	7	5	5	5	5	1	6	4	2	1	3	6	7	0	4	9
PRKCZ-DT	chr1;chr1;chr1;chr1;chr1	2049203;2049304;2049598;2049598;2049868	2049468;2049468;2049666;2049651;2050070	-;-;-;-;-	538	4	0	0	0	0	1	0	0	1	0	1	0	1	1	0	0	1	0	5	5	2	2	0	0
PRKCZ	chr1;chr1;chr1;chr1;chr1;chr1;chr1;chr1;chr1;chr1;chr1;chr1;chr1;chr1;chr1;chr1;chr1;chr1;chr1;chr1;chr1;chr1;chr1;chr1;chr1;chr1;chr1;chr1;chr1;chr1;chr1;chr1;chr1;chr1;chr1;chr1;chr1;chr1;chr1;chr1;chr1;chr1;chr1;chr1;chr1;chr1;chr1;chr1;chr1;chr1;chr1;chr1;chr1;chr1;chr1;chr1;chr1;chr1;chr1;chr1;chr1;chr1;chr1;chr1;chr1;chr1;chr1;chr1;chr1;chr1;chr1;chr1;chr1;chr1;chr1;chr1;chr1;chr1;chr1;chr1…	2050411;2050485;2050503;2050808;2055441;2055441;2055441;2055441;2055441;2055679;2056484;2056484;2056484;2056484;2059541;2059541;2059541;2059541;2059541;2071299;2073462;2073719;2073986;2074688;2074855;2075244;2082248;2098347;2104716;2104739;2111654;2116205;2133638;2134813;2134990;2135262;2135262;2135262;2135262;2135262;2135262;2135262;2135262;2135262;2135262;2135262;2135262;2135262;2135262;2135262…	2050701;2050701;2050701;2051012;2055760;2055562;2055562;2055562;2055562;2055876;2056573;2056573;2056573;2056573;2059591;2059591;2059591;2059591;2059591;2071536;2073929;2073929;2074275;2074767;2075133;2075379;2082460;2098555;2104895;2104895;2111817;2116310;2134000;2135086;2135086;2135347;2135347;2135347;2135347;2135347;2135347;2135347;2135347;2135347;2135347;2135347;2135347;2135347;2135347;2135347…	+;+;+;+;+;+;+;+;+;+;+;+;+;+;+;+;+;+;+;+;+;+;+;+;+;+;+;+;+;+;+;+;+;+;+;+;+;+;+;+;+;+;+;+;+;+;+;+;+;+;+;+;+;+;+;+;+;+;+;+;+;+;+;+;+;+;+;+;+;+;+;+;+;+;+;+;+;+;+;+;+;+;+;+;+;+;+;+;+;+;+;+;+;+;+;+;+;+;+;+;+;+;+;+;+;+;+;+;+;+;+;+;+;+;+;+;+;+;+;+;+;+;+;+;+;+;+;+;+;+;+;+;+;+;+;+;+;+;+;+;+;+;+;+;+;+;+;+;+;+;+;+;+;+;+;+;+;+;+;+;+;+;+;+;+;+;+;+;+;+;+;+;+;+;+;+;+;+;+;+;+;+;+;+;+;+;+;+;+	7695	88	92	93	89	91	107	99	121	128	188	173	146	118	149	157	152	138	139	184	131	113	142	130	195
ENSG00000271806	chr1	2141084	2145279	-	4196	1	5	0	4	6	5	2	1	3	8	3	9	8	4	8	6	8	3	12	7	0	10	4	3
PRKCZ-AS1	chr1;chr1;chr1;chr1;chr1	2181794;2182735;2183571;2183571;2183991	2182741;2182823;2183704;2183875;2184389	-;-;-;-;-	1734	39	44	37	28	44	50	25	15	23	54	74	12	40	50	38	59	53	46	28	31	22	36	46	60
FAAP20	chr1;chr1;chr1;chr1;chr1;chr1;chr1;chr1;chr1;chr1;chr1;chr1;chr1;chr1;chr1;chr1;chr1;chr1;chr1;chr1;chr1;chr1;chr1;chr1;chr1;chr1;chr1;chr1;chr1;chr1;chr1;chr1;chr1;chr1;chr1;chr1;chr1;chr1;chr1;chr1;chr1;chr1;chr1;chr1;chr1;chr1;chr1;chr1;chr1;chr1;chr1;chr1;chr1;chr1;chr1;chr1;chr1;chr1;chr1;chr1;chr1;chr1;chr1;chr1;chr1;chr1;chr1	2184461;2184464;2184478;2184478;2185175;2186004;2186004;2186838;2186838;2189544;2189548;2189548;2189548;2189548;2189569;2189580;2189713;2189713;2191901;2192647;2192845;2193639;2193639;2193639;2193639;2193639;2193639;2193639;2193639;2193639;2193639;2193639;2193639;2193998;2193998;2193998;2193998;2193998;2193998;2193998;2193998;2193998;2194688;2194688;2194688;2194688;2194688;2194688;2194688;2194688…	2185513;2185513;2185513;2185513;2185513;2186249;2186249;2187206;2187206;2193910;2189781;2189781;2189781;2189781;2189781;2189781;2189781;2189781;2192975;2192975;2192975;2193910;2193910;2193910;2193910;2193910;2193910;2193910;2193910;2193910;2193910;2193910;2193910;2194213;2194133;2194133;2194133;2194133;2194108;2194133;2194133;2194133;2194748;2194739;2194772;2194751;2194750;2194775;2194741;2194775…	-;-;-;-;-;-;-;-;-;-;-;-;-;-;-;-;-;-;-;-;-;-;-;-;-;-;-;-;-;-;-;-;-;-;-;-;-;-;-;-;-;-;-;-;-;-;-;-;-;-;-;-;-;-;-;-;-;-;-;-;-;-;-;-;-;-;-	10916	396	394	363	307	364	370	334	427	491	522	665	879	448	576	614	358	361	307	605	386	342	383	295	636
ENSG00000234396	chr1;chr1	2212523;2220535	2212644;2220738	+;+	326	0	0	0	0	0	0	0	0	0	0	0	0	0	0	0	0	0	0	1	0	0	0	0	0
SKI	chr1;chr1;chr1;chr1;chr1;chr1;chr1;chr1;chr1;chr1;chr1;chr1;chr1;chr1	2228319;2232479;2247996;2302978;2302978;2302978;2303285;2303285;2303646;2303840;2304293;2304293;2306020;2306577	2229735;2232669;2248071;2303103;2303103;2303038;2303376;2303400;2304108;2304102;2304368;2304585;2306250;2310213	+;+;+;+;+;+;+;+;+;+;+;+;+;+	6550	853	951	795	1100	1156	1459	539	593	631	3087	3464	2986	977	1233	1058	1812	1985	1614	1040	788	736	2345	2340	3022
ENSG00000287356	chr1;chr1;chr1;chr1;chr1;chr1;chr1	2315040;2315040;2316392;2316392;2317611;2318990;2318990	2315998;2315998;2317011;2317011;2317729;2323085;2321323	+;+;+;+;+;+;+	5794	20	21	18	28	45	35	11	7	12	30	45	63	29	38	28	42	38	40	27	26	27	47	29	62
MORN1	chr1;chr1;chr1;chr1;chr1;chr1;chr1;chr1;chr1;chr1;chr1;chr1;chr1;chr1;chr1;chr1;chr1;chr1;chr1;chr1;chr1;chr1;chr1;chr1;chr1;chr1;chr1;chr1;chr1;chr1;chr1;chr1;chr1;chr1;chr1;chr1;chr1;chr1;chr1;chr1;chr1;chr1;chr1;chr1;chr1;chr1;chr1;chr1;chr1;chr1;chr1;chr1;chr1;chr1;chr1;chr1;chr1;chr1;chr1;chr1;chr1;chr1;chr1;chr1;chr1;chr1;chr1	2321253;2324097;2332126;2336469;2336469;2336717;2336717;2355175;2357432;2357432;2357432;2358592;2358592;2358592;2358638;2371165;2371676;2372481;2372481;2372481;2372481;2372481;2374461;2374461;2374461;2374461;2374461;2374461;2374853;2375599;2378055;2379109;2384978;2384978;2384978;2384978;2384978;2384978;2384978;2385372;2385807;2385807;2385807;2385807;2385807;2385807;2387056;2387419;2387419;2387419…	2321579;2324143;2332753;2336548;2336548;2336850;2336850;2355464;2357598;2357598;2357598;2358715;2358715;2358715;2358715;2372591;2371905;2372591;2372591;2372591;2372591;2372591;2374557;2374557;2374557;2374557;2374557;2374557;2379227;2375878;2378980;2379227;2385065;2385065;2385121;2385158;2385065;2385065;2385065;2388509;2385897;2385897;2385897;2385897;2385897;2385897;2387529;2387529;2387529;2387529…	-;-;-;-;-;-;-;-;-;-;-;-;-;-;-;-;-;-;-;-;-;-;-;-;-;-;-;-;-;-;-;-;-;-;-;-;-;-;-;-;-;-;-;-;-;-;-;-;-;-;-;-;-;-;-;-;-;-;-;-;-;-;-;-;-;-;-	11337	103	98	84	131	130	130	58	68	77	178	205	147	105	160	112	142	188	146	137	93	111	128	125	170
ENSG00000272161	chr1	2326201	2326693	-	493	1	1	0	3	0	0	0	0	1	1	2	0	2	0	0	2	2	0	0	0	1	0	1	2
ENSG00000269896	chr1;chr1	2350414;2351644	2352820;2351857	-;-	2407	25	21	17	22	24	20	9	7	12	53	47	13	15	19	15	39	34	42	22	14	13	37	34	45
ENSG00000272420	chr1	2363061	2363628	-	568	1	2	3	1	0	0	0	1	0	1	0	2	2	2	0	0	2	2	2	3	2	1	1	0
RER1	chr1;chr1;chr1;chr1;chr1;chr1;chr1;chr1;chr1;chr1;chr1;chr1;chr1;chr1;chr1;chr1;chr1;chr1;chr1;chr1;chr1;chr1;chr1;chr1;chr1;chr1;chr1;chr1;chr1;chr1;chr1;chr1;chr1;chr1;chr1;chr1;chr1;chr1;chr1;chr1;chr1;chr1;chr1;chr1;chr1;chr1;chr1;chr1;chr1	2391775;2391828;2391841;2391843;2391857;2391890;2393174;2394005;2395608;2395784;2395784;2395784;2395784;2395784;2395784;2395784;2397116;2397116;2397116;2397116;2397116;2397116;2397116;2399415;2399415;2399415;2399415;2399415;2400857;2400857;2400857;2400857;2400857;2400857;2400857;2401951;2402097;2402207;2402207;2402207;2402207;2402207;2402207;2403035;2403035;2403035;2403035;2403035;2403035	2391958;2391958;2391958;2391958;2391958;2391958;2393231;2395871;2395648;2395871;2396367;2395871;2395871;2395871;2395871;2395871;2397220;2397220;2397220;2397220;2397220;2397220;2397220;2399514;2399514;2399514;2399514;2399514;2400935;2400935;2400935;2400935;2400935;2400935;2400935;2402342;2402342;2402342;2402316;2402342;2402342;2402325;2402342;2403216;2403227;2403751;2403064;2405436;2405442	+;+;+;+;+;+;+;+;+;+;+;+;+;+;+;+;+;+;+;+;+;+;+;+;+;+;+;+;+;+;+;+;+;+;+;+;+;+;+;+;+;+;+;+;+;+;+;+;+	5689	542	551	461	456	431	414	373	413	558	421	425	182	471	583	461	395	308	318	663	438	376	393	344	396
PEX10	chr1;chr1;chr1;chr1;chr1;chr1;chr1;chr1;chr1;chr1;chr1;chr1;chr1;chr1;chr1;chr1;chr1;chr1;chr1;chr1;chr1;chr1;chr1;chr1;chr1;chr1;chr1;chr1;chr1;chr1;chr1;chr1;chr1;chr1;chr1;chr1;chr1;chr1;chr1;chr1;chr1;chr1;chr1	2403964;2403974;2404061;2404613;2404838;2405031;2406484;2406484;2406484;2406484;2406518;2406720;2406720;2406720;2406720;2406720;2408452;2408452;2408452;2408452;2408456;2408530;2408583;2408604;2408755;2409678;2410261;2410371;2410371;2410371;2410371;2410371;2410371;2410371;2410630;2410630;2412391;2412391;2412391;2412391;2412391;2412391;2413597	2405834;2405834;2404371;2404891;2405828;2405834;2406619;2406619;2406619;2406619;2406619;2406895;2406895;2406895;2406955;2406895;2408858;2408858;2408858;2408858;2408858;2408858;2408858;2408858;2408858;2410004;2410451;2410451;2410451;2410451;2410451;2410451;2410451;2410451;2410868;2410836;2412514;2412535;2412540;2412456;2412564;2412564;2413797	-;-;-;-;-;-;-;-;-;-;-;-;-;-;-;-;-;-;-;-;-;-;-;-;-;-;-;-;-;-;-;-;-;-;-;-;-;-;-;-;-;-;-	3782	111	107	104	62	43	52	86	104	139	93	124	151	118	157	146	90	79	80	148	98	96	109	98	138
PLCH2	chr1;chr1;chr1;chr1;chr1;chr1;chr1;chr1;chr1;chr1;chr1;chr1;chr1;chr1;chr1;chr1;chr1;chr1;chr1;chr1;chr1;chr1;chr1;chr1;chr1;chr1;chr1;chr1;chr1;chr1;chr1;chr1;chr1;chr1;chr1;chr1;chr1;chr1;chr1;chr1;chr1;chr1;chr1;chr1;chr1;chr1;chr1;chr1;chr1;chr1;chr1;chr1;chr1;chr1;chr1;chr1;chr1;chr1;chr1;chr1;chr1;chr1;chr1;chr1;chr1;chr1;chr1;chr1;chr1;chr1;chr1;chr1;chr1;chr1;chr1;chr1;chr1;chr1;chr1;chr1…	2425980;2430338;2467459;2476289;2476315;2478476;2478476;2478476;2478476;2479090;2479734;2479734;2479734;2479734;2479888;2480183;2480184;2480184;2480184;2480184;2484448;2484448;2484448;2484448;2484448;2486907;2486907;2486907;2486907;2486907;2487173;2487173;2487173;2487173;2487173;2487598;2487598;2487598;2487598;2487598;2489207;2489207;2489207;2489207;2489207;2489760;2489760;2489760;2489760;2489760…	2426037;2430629;2467662;2476712;2476712;2478622;2478622;2478622;2478622;2479978;2479978;2479977;2479804;2479978;2479978;2480312;2480312;2480312;2480312;2480312;2484618;2484618;2484618;2484618;2484618;2487000;2487000;2487000;2487000;2487000;2487376;2487376;2487376;2487376;2487376;2487718;2487718;2487718;2487718;2487718;2489378;2489378;2489378;2489378;2489378;2489867;2489867;2489867;2489867;2489867…	+;+;+;+;+;+;+;+;+;+;+;+;+;+;+;+;+;+;+;+;+;+;+;+;+;+;+;+;+;+;+;+;+;+;+;+;+;+;+;+;+;+;+;+;+;+;+;+;+;+;+;+;+;+;+;+;+;+;+;+;+;+;+;+;+;+;+;+;+;+;+;+;+;+;+;+;+;+;+;+;+;+;+;+;+;+;+;+;+;+;+;+;+;+;+;+;+;+;+;+;+;+;+;+;+;+;+;+;+;+;+;+;+;+;+;+;+;+	10809	7	5	0	19	21	17	2	5	2	29	15	39	7	10	4	27	44	31	15	3	7	51	34	34
ENSG00000224387	chr1;chr1	2492300;2493101	2492596;2493258	-;-	455	0	0	0	1	2	0	0	0	0	1	0	0	0	0	0	0	0	1	1	2	0	1	0	0
ENSG00000229393	chr1;chr1	2493437;2494383	2493853;2494479	-;-	514	0	0	0	1	0	0	0	0	0	1	1	0	0	0	0	1	1	3	0	0	0	1	1	0
PANK4	chr1;chr1;chr1;chr1;chr1;chr1;chr1;chr1;chr1;chr1;chr1;chr1;chr1;chr1;chr1;chr1;chr1;chr1;chr1;chr1;chr1;chr1;chr1;chr1;chr1;chr1;chr1;chr1;chr1;chr1;chr1;chr1;chr1;chr1;chr1;chr1;chr1;chr1;chr1;chr1;chr1;chr1;chr1;chr1;chr1;chr1;chr1;chr1;chr1;chr1;chr1;chr1;chr1;chr1;chr1;chr1;chr1;chr1;chr1;chr1;chr1;chr1;chr1;chr1;chr1;chr1;chr1;chr1;chr1;chr1;chr1;chr1;chr1;chr1;chr1;chr1;chr1;chr1;chr1;chr1…	2508537;2508537;2508795;2509793;2509862;2509862;2509862;2510057;2510057;2510057;2510057;2510293;2510678;2510678;2510678;2510678;2511338;2511338;2511338;2511338;2511338;2511628;2511628;2511628;2511628;2511628;2512406;2512888;2512888;2512888;2512888;2512888;2514002;2514002;2514002;2514002;2514002;2514354;2514354;2514354;2514354;2514413;2514433;2515258;2515562;2515562;2515562;2515562;2515562;2518164…	2509060;2509060;2509060;2509930;2509930;2509930;2509930;2510157;2510157;2510157;2510157;2510782;2510748;2510748;2510782;2510782;2511387;2511387;2511387;2511387;2511387;2511683;2511683;2511683;2511683;2511683;2513039;2513013;2513039;2513039;2513039;2513039;2514085;2514089;2514089;2514089;2514089;2514403;2514466;2514466;2514466;2514466;2514466;2515401;2515717;2515937;2515717;2515717;2515717;2518264…	-;-;-;-;-;-;-;-;-;-;-;-;-;-;-;-;-;-;-;-;-;-;-;-;-;-;-;-;-;-;-;-;-;-;-;-;-;-;-;-;-;-;-;-;-;-;-;-;-;-;-;-;-;-;-;-;-;-;-;-;-;-;-;-;-;-;-;-;-;-;-;-;-;-;-;-;-;-;-;-;-;-;-;-;-;-;-;-;-;-	5072	107	115	78	144	215	174	134	131	127	229	215	319	161	193	165	186	222	175	200	133	169	189	182	270
HES5	chr1;chr1;chr1	2528745;2529846;2530111	2529749;2530011;2530263	-;-;-	1324	0	0	0	0	0	0	0	0	0	0	1	0	0	0	0	0	0	0	0	0	1	0	0	0
ENSG00000272449	chr1;chr1;chr1	2530064;2545969;2546400	2530102;2547460;2547460	+;+;+	1531	7	15	15	8	3	1	9	13	13	7	14	41	10	19	14	2	7	2	41	39	59	13	14	25
TNFRSF14-AS1	chr1;chr1;chr1;chr1;chr1;chr1;chr1;chr1;chr1;chr1;chr1;chr1;chr1;chr1;chr1;chr1;chr1;chr1;chr1	2549920;2549920;2549920;2550074;2550283;2550573;2550992;2550992;2550992;2551775;2553626;2554101;2554101;2554241;2554724;2555681;2556428;2556977;2556977	2550119;2550274;2550274;2550274;2550731;2550731;2551598;2554150;2552106;2552703;2553814;2554296;2554245;2554296;2556696;2555869;2556696;2557031;2557011	-;-;-;-;-;-;-;-;-;-;-;-;-;-;-;-;-;-;-	6137	0	1	0	1	1	0	1	0	0	2	0	0	0	0	0	2	3	1	0	0	0	1	1	4
TNFRSF14	chr1;chr1;chr1;chr1;chr1;chr1;chr1;chr1;chr1;chr1;chr1;chr1;chr1;chr1;chr1;chr1;chr1;chr1;chr1;chr1;chr1;chr1;chr1;chr1;chr1;chr1;chr1;chr1;chr1;chr1;chr1;chr1;chr1;chr1;chr1;chr1;chr1;chr1;chr1;chr1;chr1;chr1;chr1;chr1;chr1;chr1;chr1;chr1;chr1;chr1;chr1;chr1;chr1;chr1;chr1;chr1;chr1;chr1;chr1;chr1;chr1;chr1;chr1;chr1;chr1;chr1;chr1;chr1;chr1;chr1;chr1;chr1;chr1;chr1;chr1;chr1;chr1;chr1;chr1;chr1…	2555639;2555791;2555802;2555980;2556222;2556371;2556386;2556405;2556406;2556557;2556571;2556585;2556585;2556585;2556585;2556585;2557726;2557726;2557726;2557726;2557726;2557726;2557726;2557726;2557726;2557726;2557813;2558343;2558343;2558343;2558343;2558343;2558343;2558343;2558343;2558343;2558343;2558343;2558881;2559352;2559580;2559823;2559823;2559823;2559823;2559823;2559823;2559823;2560554;2560624…	2555667;2555850;2556252;2556032;2556261;2556733;2556455;2556733;2556733;2556733;2556733;2556733;2556733;2556733;2556733;2556733;2557834;2557834;2557834;2557834;2557834;2557834;2557834;2557834;2557834;2557834;2557834;2559978;2559978;2558862;2558468;2558468;2558468;2558468;2558468;2558468;2558468;2558468;2559156;2559978;2559978;2559978;2559978;2559978;2559978;2559978;2559978;2559978;2560714;2560714…	+;+;+;+;+;+;+;+;+;+;+;+;+;+;+;+;+;+;+;+;+;+;+;+;+;+;+;+;+;+;+;+;+;+;+;+;+;+;+;+;+;+;+;+;+;+;+;+;+;+;+;+;+;+;+;+;+;+;+;+;+;+;+;+;+;+;+;+;+;+;+;+;+;+;+;+;+;+;+;+;+;+;+;+;+	6214	3	7	8	3	8	8	10	3	9	8	11	5	7	13	8	6	7	7	11	10	6	9	6	7
ENSG00000225931	chr1;chr1;chr1	2566410;2567866;2568977	2566605;2568054;2569888	+;+;+	1297	0	0	1	0	0	0	0	0	0	0	0	0	0	0	0	0	1	0	0	0	0	0	1	0
ENSG00000228037	chr1;chr1;chr1	2581560;2583370;2584125	2581650;2583495;2584533	+;+;+	626	2	2	6	2	2	1	2	1	2	0	0	0	0	2	1	0	0	0	2	0	2	0	2	0
ENSG00000289610	chr1	2585612	2586060	+	449	4	1	2	0	0	1	0	0	1	1	2	0	4	7	4	0	0	0	0	2	1	2	0	3
PRXL2B	chr1;chr1;chr1;chr1;chr1;chr1;chr1;chr1;chr1;chr1;chr1;chr1;chr1;chr1;chr1;chr1;chr1;chr1;chr1;chr1;chr1;chr1;chr1;chr1;chr1;chr1;chr1;chr1;chr1;chr1;chr1;chr1;chr1;chr1;chr1;chr1;chr1;chr1;chr1;chr1;chr1;chr1;chr1;chr1;chr1;chr1;chr1;chr1;chr1;chr1;chr1;chr1;chr1;chr1;chr1;chr1;chr1;chr1;chr1;chr1;chr1;chr1;chr1;chr1;chr1;chr1;chr1;chr1;chr1;chr1;chr1;chr1;chr1;chr1;chr1;chr1;chr1;chr1;chr1;chr1…	2586491;2586540;2586750;2586750;2586777;2586780;2586796;2586798;2586817;2586833;2586877;2587042;2587078;2587085;2587091;2587091;2587091;2587091;2587091;2587091;2587091;2587091;2587091;2587091;2587114;2587741;2587741;2587741;2587741;2587741;2587741;2587741;2587741;2587741;2587741;2587741;2587741;2587741;2587741;2588336;2588336;2588390;2588390;2588390;2588390;2588390;2588390;2588390;2588390;2588390…	2586591;2586591;2586948;2586948;2586948;2586948;2586948;2586948;2586873;2586948;2586948;2587295;2587295;2587295;2587295;2587295;2587295;2587295;2587295;2587295;2587295;2587295;2587295;2587295;2587295;2587792;2587792;2587792;2587792;2587792;2587792;2587792;2587792;2587792;2587792;2587792;2587792;2587792;2587792;2588453;2588453;2588745;2588453;2588453;2588453;2588453;2588453;2588453;2588453;2588453…	+;+;+;+;+;+;+;+;+;+;+;+;+;+;+;+;+;+;+;+;+;+;+;+;+;+;+;+;+;+;+;+;+;+;+;+;+;+;+;+;+;+;+;+;+;+;+;+;+;+;+;+;+;+;+;+;+;+;+;+;+;+;+;+;+;+;+;+;+;+;+;+;+;+;+;+;+;+;+;+;+;+;+;+;+;+;+;+;+	3371	199	255	198	110	166	176	239	285	300	314	388	670	257	350	315	195	166	166	370	202	205	245	226	435
MMEL1	chr1;chr1;chr1;chr1;chr1;chr1;chr1;chr1;chr1;chr1;chr1;chr1;chr1;chr1;chr1;chr1;chr1;chr1;chr1;chr1;chr1;chr1;chr1;chr1;chr1;chr1;chr1;chr1;chr1;chr1;chr1;chr1;chr1;chr1;chr1;chr1;chr1;chr1;chr1;chr1;chr1;chr1;chr1;chr1;chr1;chr1;chr1;chr1;chr1;chr1;chr1;chr1;chr1;chr1;chr1;chr1;chr1;chr1;chr1;chr1;chr1;chr1;chr1;chr1;chr1;chr1;chr1;chr1;chr1;chr1;chr1;chr1;chr1;chr1;chr1;chr1;chr1;chr1;chr1;chr1…	2590639;2590639;2590926;2590926;2591557;2591557;2591557;2591557;2591694;2591694;2591932;2591932;2591932;2592655;2592655;2592655;2592655;2592655;2592655;2592721;2592833;2592833;2592833;2592833;2593814;2593814;2593814;2593814;2594385;2594385;2594385;2594790;2594790;2594790;2595276;2595276;2595276;2596009;2596009;2596009;2596561;2596561;2596561;2598207;2598207;2598207;2598654;2598654;2598654;2603884…	2591089;2591089;2591089;2591089;2591633;2591633;2591633;2591633;2592027;2592027;2592027;2592027;2592027;2592720;2592879;2592720;2592720;2592720;2592678;2592868;2592966;2592966;2592966;2592966;2594073;2593962;2593933;2593933;2594443;2594443;2594443;2594893;2594893;2594893;2595359;2595359;2595359;2596107;2596107;2596107;2596689;2596689;2596689;2598300;2598300;2598300;2598790;2598790;2598790;2603973…	-;-;-;-;-;-;-;-;-;-;-;-;-;-;-;-;-;-;-;-;-;-;-;-;-;-;-;-;-;-;-;-;-;-;-;-;-;-;-;-;-;-;-;-;-;-;-;-;-;-;-;-;-;-;-;-;-;-;-;-;-;-;-;-;-;-;-;-;-;-;-;-;-;-;-;-;-;-;-;-;-;-;-	3870	0	1	1	0	0	0	0	0	0	0	2	0	1	0	0	0	2	0	0	0	1	0	0	1
MMEL1-AS1	chr1;chr1	2632568;2636356	2632675;2636620	+;+	373	0	0	0	0	0	0	0	0	0	0	0	0	0	0	0	0	0	0	0	0	0	0	0	0
TTC34	chr1;chr1;chr1;chr1;chr1;chr1;chr1;chr1;chr1;chr1;chr1;chr1;chr1;chr1;chr1;chr1	2635976;2641368;2644264;2644264;2645293;2645293;2783609;2783609;2785819;2785819;2787481;2787481;2789503;2789503;2800044;2801577	2641895;2641895;2644478;2644478;2645563;2645563;2783775;2783775;2786023;2786023;2787706;2787706;2789665;2790346;2800868;2801717	-;-;-;-;-;-;-;-;-;-;-;-;-;-;-;-	8814	12	11	10	14	14	4	7	17	14	15	15	13	8	21	16	11	6	7	22	21	21	10	4	7
ENSG00000285945	chr1;chr1;chr1	2768091;2777299;2784348	2768091;2777504;2784733	+;+;+	593	0	0	0	0	0	0	0	0	0	0	0	0	0	0	0	0	0	0	0	0	0	0	0	0
ENSG00000283259	chr1;chr1;chr1;chr1;chr1;chr1;chr1;chr1;chr1;chr1	2773603;2773947;2774230;2774790;2774993;2775155;2775357;2775519;2776049;2776370	2773864;2774066;2774709;2774910;2775072;2775274;2775437;2775634;2776129;2776473	+;+;+;+;+;+;+;+;+;+	1565	0	0	0	0	0	0	0	0	0	0	0	0	0	0	0	0	0	0	0	0	0	0	0	0
ENSG00000233234	chr1;chr1	2811850;2812235	2811998;2812692	-;-	607	0	0	0	0	0	0	0	0	0	0	0	0	0	0	0	0	0	0	0	0	0	0	0	0
ENSG00000287396	chr1;chr1	2814056;2817501	2814451;2817767	+;+	663	0	0	0	0	0	2	0	2	2	0	0	0	1	3	0	0	0	2	0	0	1	0	0	0
ENSG00000231630	chr1;chr1	2814432;2814827	2814688;2814998	-;-	429	0	0	0	0	0	2	0	1	2	0	0	0	0	1	1	0	1	0	0	0	1	0	0	1
ENSG00000284745	chr1;chr1;chr1;chr1;chr1;chr1	2960658;2961018;2961672;2961672;2963264;2968563	2961585;2961585;2962100;2962100;2963415;2968707	-;-;-;-;-;-	1654	0	0	0	0	0	0	0	0	0	0	0	0	0	0	0	0	0	0	0	0	0	0	0	0
ACTRT2	chr1	3021467	3022903	+	1437	0	0	0	0	0	0	0	0	0	0	0	0	0	0	0	0	0	0	0	0	0	0	1	0
PRDM16-DT	chr1;chr1;chr1;chr1;chr1;chr1;chr1;chr1;chr1;chr1;chr1;chr1;chr1;chr1;chr1;chr1;chr1;chr1;chr1;chr1;chr1;chr1;chr1;chr1;chr1;chr1;chr1;chr1;chr1;chr1;chr1;chr1;chr1;chr1;chr1;chr1	3059611;3059615;3059615;3059617;3059617;3059617;3059624;3059638;3060230;3060230;3060230;3060230;3060230;3060501;3060501;3060501;3060501;3060501;3061107;3061107;3061107;3061107;3061107;3061107;3061289;3061591;3061591;3061591;3062290;3063446;3064072;3064212;3067337;3067337;3068222;3068866	3059737;3059737;3062531;3060283;3059737;3059737;3059737;3060283;3060283;3060283;3060283;3060283;3060283;3061331;3060604;3060604;3060604;3060604;3062742;3064055;3062032;3061331;3061331;3061331;3061331;3061866;3061751;3061813;3063786;3063682;3064302;3064302;3067769;3068048;3068437;3069088	-;-;-;-;-;-;-;-;-;-;-;-;-;-;-;-;-;-;-;-;-;-;-;-;-;-;-;-;-;-;-;-;-;-;-;-	5827	2	1	1	0	2	3	0	2	0	5	0	3	0	3	0	3	2	4	8	0	3	1	3	3
PRDM16	chr1;chr1;chr1;chr1;chr1;chr1;chr1;chr1;chr1;chr1;chr1;chr1;chr1;chr1;chr1;chr1;chr1;chr1;chr1;chr1;chr1;chr1;chr1;chr1;chr1;chr1;chr1;chr1;chr1;chr1;chr1;chr1;chr1;chr1;chr1;chr1;chr1;chr1;chr1;chr1;chr1;chr1;chr1;chr1;chr1;chr1;chr1;chr1;chr1;chr1;chr1;chr1;chr1;chr1;chr1;chr1;chr1;chr1;chr1;chr1;chr1;chr1;chr1;chr1;chr1;chr1;chr1;chr1;chr1;chr1;chr1;chr1;chr1;chr1;chr1;chr1;chr1;chr1;chr1;chr1…	3069168;3069183;3069197;3069203;3069211;3186125;3186125;3186125;3186125;3186125;3237931;3244087;3244087;3244087;3244087;3244087;3244132;3385149;3385149;3385152;3385152;3385152;3385152;3386676;3396491;3396491;3396491;3396491;3396491;3396491;3402791;3402791;3402791;3402791;3402791;3402791;3404739;3404739;3404739;3404739;3404739;3404739;3405495;3405495;3405495;3405495;3405495;3405495;3411384;3411384…	3069296;3069296;3069296;3069296;3069296;3186474;3186474;3186474;3186591;3186474;3238095;3244137;3244137;3244137;3244137;3244137;3244137;3385286;3385286;3385286;3385286;3385286;3385286;3386918;3396593;3396593;3396593;3396593;3396593;3396593;3402998;3402998;3402998;3402998;3402998;3402998;3404886;3404886;3404886;3404886;3404886;3404886;3405648;3405648;3405648;3405648;3405648;3405648;3412800;3412800…	+;+;+;+;+;+;+;+;+;+;+;+;+;+;+;+;+;+;+;+;+;+;+;+;+;+;+;+;+;+;+;+;+;+;+;+;+;+;+;+;+;+;+;+;+;+;+;+;+;+;+;+;+;+;+;+;+;+;+;+;+;+;+;+;+;+;+;+;+;+;+;+;+;+;+;+;+;+;+;+;+;+;+;+;+;+;+;+;+;+;+;+;+;+;+;+;+;+;+;+;+;+;+;+;+;+;+	9767	3	4	3	5	4	2	4	5	11	12	10	18	3	5	1	6	6	9	5	7	5	11	3	7
MIR4251	chr1	3127975	3128035	+	61	0	0	0	0	0	0	0	0	0	0	0	0	0	0	0	0	0	0	0	0	0	0	0	0
ENSG00000226286	chr1;chr1	3132927;3133573	3133258;3133709	-;-	469	0	0	0	0	0	0	0	0	0	0	0	0	0	0	0	0	0	0	0	0	2	1	0	0
ENSG00000279839	chr1	3205988	3208664	+	2677	0	0	0	0	0	0	0	0	0	0	0	0	0	0	0	0	0	3	0	1	0	0	1	1
ENSG00000272235	chr1	3306636	3310096	-	3461	9	11	11	8	15	14	4	9	15	25	26	13	20	12	11	19	29	15	18	15	13	24	20	41
ENSG00000287828	chr1;chr1	3313052;3322884	3313513;3323149	-;-	728	28	35	19	16	14	11	8	20	13	13	13	10	19	22	22	11	11	14	34	17	11	10	10	11
ENSG00000286518	chr1;chr1	3367815;3372952	3369621;3373928	-;-	2784	0	0	0	0	0	1	0	0	1	1	3	0	0	2	3	0	1	0	1	1	1	0	0	2
ARHGEF16	chr1;chr1;chr1;chr1;chr1;chr1;chr1;chr1;chr1;chr1;chr1;chr1;chr1;chr1;chr1;chr1;chr1;chr1;chr1;chr1;chr1;chr1;chr1;chr1;chr1;chr1;chr1;chr1;chr1;chr1;chr1;chr1;chr1;chr1;chr1;chr1;chr1;chr1;chr1;chr1;chr1;chr1;chr1;chr1;chr1;chr1;chr1;chr1;chr1;chr1;chr1;chr1;chr1;chr1;chr1;chr1;chr1;chr1;chr1;chr1	3454665;3463066;3466005;3466148;3466971;3467168;3467168;3468544;3468880;3468880;3468880;3469433;3469433;3469433;3469433;3471607;3471624;3472769;3473078;3473078;3473078;3473078;3473078;3473078;3473393;3473393;3473393;3473393;3473393;3473393;3473393;3474708;3474708;3474708;3474708;3474708;3475970;3475970;3475970;3475970;3475970;3477875;3477875;3477875;3477875;3478424;3478424;3478424;3479517;3479517…	3454811;3463672;3466193;3466193;3467337;3467337;3467337;3468936;3468936;3468936;3468936;3469593;3469593;3469593;3469593;3471791;3471791;3473230;3473230;3473230;3473230;3473230;3473230;3473230;3473522;3473522;3474457;3473521;3473522;3473522;3473522;3474782;3474782;3474782;3474782;3474782;3476062;3476019;3476062;3476062;3476062;3478612;3478026;3478026;3478026;3478612;3478612;3478612;3479590;3479590…	+;+;+;+;+;+;+;+;+;+;+;+;+;+;+;+;+;+;+;+;+;+;+;+;+;+;+;+;+;+;+;+;+;+;+;+;+;+;+;+;+;+;+;+;+;+;+;+;+;+;+;+;+;+;+;+;+;+;+;+	5324	67	51	62	69	73	93	62	80	74	131	157	125	65	97	82	109	96	103	96	66	65	109	96	165
ENSG00000272088	chr1	3487246	3487627	+	382	0	0	0	0	1	0	0	2	0	1	0	0	0	0	0	0	0	0	0	0	1	1	0	0
MEGF6	chr1;chr1;chr1;chr1;chr1;chr1;chr1;chr1;chr1;chr1;chr1;chr1;chr1;chr1;chr1;chr1;chr1;chr1;chr1;chr1;chr1;chr1;chr1;chr1;chr1;chr1;chr1;chr1;chr1;chr1;chr1;chr1;chr1;chr1;chr1;chr1;chr1;chr1;chr1;chr1;chr1;chr1;chr1;chr1;chr1;chr1;chr1;chr1;chr1;chr1;chr1;chr1;chr1;chr1;chr1;chr1;chr1;chr1;chr1;chr1;chr1;chr1;chr1;chr1;chr1;chr1;chr1;chr1;chr1;chr1;chr1;chr1;chr1;chr1;chr1;chr1;chr1;chr1;chr1;chr1…	3487951;3489920;3490312;3490562;3490912;3490912;3490912;3490925;3492639;3492639;3492639;3492639;3492639;3492639;3492728;3493771;3493771;3493771;3493771;3493771;3493996;3493996;3493996;3493996;3493996;3494371;3494371;3494371;3494371;3494371;3494613;3494613;3494613;3494613;3495890;3495890;3495890;3495890;3495890;3496655;3496655;3496655;3496655;3496988;3496988;3497233;3497233;3497233;3497491;3498371…	3490589;3490589;3490589;3490589;3490959;3490959;3490959;3490959;3492767;3492767;3492767;3493486;3492767;3492767;3492767;3493899;3493899;3493899;3493797;3493899;3494244;3494124;3494124;3494124;3494124;3494741;3494499;3494499;3494499;3494499;3494741;3494741;3494741;3494741;3496014;3496018;3496018;3496018;3496018;3496783;3496717;3496783;3496783;3497119;3497119;3497361;3497361;3497361;3497621;3498499…	-;-;-;-;-;-;-;-;-;-;-;-;-;-;-;-;-;-;-;-;-;-;-;-;-;-;-;-;-;-;-;-;-;-;-;-;-;-;-;-;-;-;-;-;-;-;-;-;-;-;-;-;-;-;-;-;-;-;-;-;-;-;-;-;-;-;-;-;-;-;-;-;-;-;-;-;-;-;-;-;-;-;-;-;-;-;-;-;-;-;-;-;-;-;-;-;-;-;-;-;-;-;-;-;-;-;-;-;-;-;-;-;-;-;-;-;-;-;-;-;-;-	9021	47	55	41	130	128	131	32	53	55	155	166	280	90	77	69	133	165	116	109	71	70	145	135	244
MIR551A	chr1	3560695	3560790	-	96	0	0	0	0	0	1	0	0	0	0	0	1	2	0	1	0	3	0	1	0	1	1	1	1
ENSG00000238260	chr1;chr1;chr1;chr1;chr1;chr1;chr1;chr1;chr1;chr1;chr1;chr1;chr1	3622857;3622857;3622859;3622859;3622859;3622859;3623176;3623190;3624147;3624275;3624308;3624308;3624632	3624785;3623556;3624779;3623556;3624786;3624786;3623556;3623556;3624786;3624786;3624450;3624784;3624743	-;-;-;-;-;-;-;-;-;-;-;-;-	1930	1	3	7	4	1	2	2	0	4	2	2	5	7	7	3	1	0	3	1	2	1	1	0	3
TPRG1L	chr1;chr1;chr1;chr1;chr1;chr1;chr1;chr1;chr1	3625015;3625050;3625424;3625424;3625713;3627500;3627500;3628409;3628409	3625273;3625273;3625515;3625515;3625889;3627653;3627653;3630127;3630127	+;+;+;+;+;+;+;+;+	2401	164	183	124	81	95	90	114	135	195	191	244	121	142	218	151	135	126	131	197	154	131	208	169	206
WRAP73	chr1;chr1;chr1;chr1;chr1;chr1;chr1;chr1;chr1;chr1;chr1;chr1;chr1;chr1;chr1;chr1;chr1;chr1;chr1;chr1;chr1;chr1;chr1;chr1;chr1;chr1;chr1;chr1;chr1;chr1;chr1;chr1;chr1;chr1;chr1;chr1;chr1;chr1;chr1;chr1;chr1;chr1;chr1;chr1;chr1;chr1;chr1;chr1;chr1;chr1;chr1;chr1;chr1;chr1;chr1;chr1;chr1;chr1;chr1;chr1	3630767;3630770;3631466;3631886;3632213;3632213;3632213;3632766;3633310;3633398;3633398;3633398;3634916;3634997;3634997;3634997;3634997;3634997;3635014;3635160;3635160;3635160;3635160;3635160;3635160;3635272;3635944;3635944;3635944;3635944;3635944;3636995;3636995;3636995;3636995;3636995;3636995;3638750;3638750;3638750;3638750;3638750;3638750;3646666;3646666;3646666;3646666;3646666;3647246;3647408…	3631657;3631117;3631657;3637098;3632338;3632338;3632338;3633503;3633503;3633503;3633503;3633503;3635074;3635074;3635074;3635074;3635074;3635074;3635074;3635294;3635450;3635294;3635433;3635294;3635294;3635294;3636030;3636030;3636030;3636030;3636030;3637098;3637098;3637057;3637098;3637098;3637098;3638822;3638822;3638822;3639625;3638822;3638822;3646782;3646782;3646782;3646782;3646782;3647560;3647560…	-;-;-;-;-;-;-;-;-;-;-;-;-;-;-;-;-;-;-;-;-;-;-;-;-;-;-;-;-;-;-;-;-;-;-;-;-;-;-;-;-;-;-;-;-;-;-;-;-;-;-;-;-;-;-;-;-;-;-;-	7634	102	120	92	127	161	163	134	184	182	282	284	205	190	175	179	161	152	132	219	118	126	185	148	209
TP73	chr1;chr1;chr1;chr1;chr1;chr1;chr1;chr1;chr1;chr1;chr1;chr1;chr1;chr1;chr1;chr1;chr1;chr1;chr1;chr1;chr1;chr1;chr1;chr1;chr1;chr1;chr1;chr1;chr1;chr1;chr1;chr1;chr1;chr1;chr1;chr1;chr1;chr1;chr1;chr1;chr1;chr1;chr1;chr1;chr1;chr1;chr1;chr1;chr1;chr1;chr1;chr1;chr1;chr1;chr1;chr1;chr1;chr1;chr1;chr1;chr1;chr1;chr1;chr1;chr1;chr1;chr1;chr1;chr1;chr1;chr1;chr1;chr1;chr1;chr1;chr1;chr1;chr1;chr1;chr1…	3652516;3652520;3652565;3652565;3652565;3682333;3682333;3682333;3682333;3682333;3682366;3682366;3683060;3683060;3683060;3683060;3683060;3683060;3683060;3690672;3690672;3690672;3690707;3698046;3698058;3707549;3707549;3707549;3707549;3707549;3707549;3707549;3707549;3707549;3707549;3707549;3707549;3707549;3722021;3722021;3722021;3722021;3722021;3722021;3722021;3722021;3722021;3722021;3722021;3722021…	3652641;3652641;3652641;3652641;3652641;3682430;3682430;3682430;3682430;3682430;3682430;3682430;3683180;3683180;3683180;3683180;3683180;3683180;3683180;3690944;3690944;3690944;3690944;3698151;3698151;3708534;3707791;3707791;3707791;3707791;3707791;3707791;3707791;3707791;3707791;3707791;3707791;3707791;3722207;3722207;3722207;3722207;3722207;3722207;3722207;3722207;3722207;3722207;3722207;3722207…	+;+;+;+;+;+;+;+;+;+;+;+;+;+;+;+;+;+;+;+;+;+;+;+;+;+;+;+;+;+;+;+;+;+;+;+;+;+;+;+;+;+;+;+;+;+;+;+;+;+;+;+;+;+;+;+;+;+;+;+;+;+;+;+;+;+;+;+;+;+;+;+;+;+;+;+;+;+;+;+;+;+;+;+;+;+;+;+;+;+;+;+;+;+;+;+;+;+;+;+;+;+;+;+;+;+;+;+;+;+;+;+;+;+;+;+;+;+;+;+;+;+;+;+;+;+;+;+;+;+;+;+;+;+;+;+;+;+;+;+;+;+;+;+;+;+	6767	176	238	153	121	120	136	216	233	316	223	233	251	185	197	197	111	144	127	256	174	150	157	120	200
TP73-AS3	chr1;chr1;chr1	3658938;3662153;3668625	3659430;3662265;3668772	-;-;-	754	0	1	1	1	3	5	0	0	0	1	3	0	0	1	0	4	8	0	3	2	0	4	1	0
TP73-AS2	chr1;chr1	3712200;3714187	3712438;3714298	-;-	351	0	5	0	1	0	2	0	0	0	2	2	0	0	1	0	2	1	1	0	0	0	1	3	6
TP73-AS1	chr1;chr1;chr1;chr1;chr1;chr1;chr1;chr1;chr1;chr1;chr1;chr1;chr1;chr1;chr1;chr1;chr1;chr1;chr1;chr1;chr1;chr1;chr1;chr1;chr1;chr1;chr1;chr1;chr1;chr1;chr1;chr1;chr1;chr1;chr1;chr1;chr1;chr1;chr1;chr1;chr1;chr1;chr1;chr1;chr1;chr1;chr1;chr1;chr1;chr1;chr1;chr1;chr1;chr1;chr1;chr1;chr1;chr1;chr1;chr1;chr1;chr1;chr1;chr1;chr1;chr1;chr1;chr1;chr1;chr1;chr1;chr1;chr1;chr1;chr1;chr1;chr1;chr1;chr1;chr1…	3735511;3735601;3735611;3735650;3735686;3735984;3736057;3736175;3736193;3736408;3736926;3736926;3736926;3736926;3736926;3737143;3737149;3737166;3737193;3737206;3737212;3737212;3737338;3737529;3737539;3737594;3737781;3738075;3738223;3738223;3738223;3738434;3738447;3739059;3739458;3739624;3739696;3739705;3739836;3739848;3739989;3740124;3740137;3740233;3740233;3740233;3740233;3740233;3740233;3740233…	3735542;3736588;3737854;3736558;3737854;3740387;3736558;3736558;3737854;3736758;3737296;3737103;3737103;3737103;3737103;3738513;3738513;3739407;3739335;3737854;3737854;3738513;3737854;3737854;3739551;3738513;3737875;3738513;3739227;3738513;3738513;3738513;3738513;3739216;3740387;3740387;3740387;3740387;3740387;3742957;3740387;3740387;3740387;3740387;3740387;3740387;3740387;3740387;3740387;3740387…	-;-;-;-;-;-;-;-;-;-;-;-;-;-;-;-;-;-;-;-;-;-;-;-;-;-;-;-;-;-;-;-;-;-;-;-;-;-;-;-;-;-;-;-;-;-;-;-;-;-;-;-;-;-;-;-;-;-;-;-;-;-;-;-;-;-;-;-;-;-;-;-;-;-;-;-;-;-;-;-;-;-;-;-;-;-;-;-;-;-;-;-;-;-;-;-;-;-;-;-;-;-;-;-;-;-;-;-;-;-;-;-;-;-;-;-;-;-;-;-;-;-;-;-;-;-;-;-;-;-;-;-;-;-;-;-;-;-;-;-;-;-	9701	199	196	180	130	129	132	189	165	162	197	259	244	244	281	265	199	162	193	254	166	154	211	190	322
ENSG00000276189	chr1	3736943	3737103	+	161	0	0	0	0	0	0	0	0	0	0	0	0	0	0	0	0	0	0	0	0	0	0	0	0
CCDC27	chr1;chr1;chr1;chr1;chr1;chr1;chr1;chr1;chr1;chr1;chr1;chr1;chr1;chr1;chr1;chr1;chr1;chr1;chr1;chr1;chr1;chr1;chr1;chr1;chr1;chr1;chr1;chr1;chr1;chr1	3746460;3747814;3751332;3752445;3752450;3752475;3754118;3754118;3754118;3755457;3755457;3755457;3756733;3756752;3761281;3761281;3762620;3762620;3762967;3763108;3763706;3763706;3766535;3766535;3767233;3767233;3769783;3769783;3771401;3771401	3746691;3747958;3751457;3752799;3752799;3752799;3754241;3754241;3754241;3755567;3757189;3755567;3756890;3756890;3761430;3761430;3762712;3762712;3763474;3763474;3763836;3763836;3766612;3766612;3767445;3767445;3769887;3769887;3771645;3771645	+;+;+;+;+;+;+;+;+;+;+;+;+;+;+;+;+;+;+;+;+;+;+;+;+;+;+;+;+;+	4238	1	3	2	1	0	1	0	0	1	3	2	0	2	3	2	0	2	1	1	1	2	1	1	2
SMIM1	chr1;chr1;chr1;chr1;chr1;chr1;chr1;chr1;chr1;chr1;chr1;chr1;chr1	3772749;3772771;3772787;3772825;3773063;3773063;3773063;3775299;3775299;3775299;3775299;3775795;3775795	3772788;3772788;3772841;3773181;3773181;3773181;3773181;3775483;3775670;3775388;3775483;3775982;3775956	+;+;+;+;+;+;+;+;+;+;+;+;+	993	5	2	2	7	7	4	2	8	9	6	7	10	4	5	5	3	3	6	13	6	6	9	3	3
LRRC47	chr1;chr1;chr1;chr1;chr1;chr1;chr1;chr1;chr1;chr1;chr1;chr1;chr1;chr1;chr1;chr1	3778559;3781135;3781290;3781512;3781512;3781512;3782661;3782661;3782661;3783770;3783996;3783996;3783996;3785087;3786849;3795862	3781336;3781336;3781336;3781601;3781601;3781601;3782763;3782763;3782763;3783911;3784047;3784175;3784111;3785203;3787310;3796498	-;-;-;-;-;-;-;-;-;-;-;-;-;-;-;-	4509	183	217	172	235	262	282	178	224	257	473	498	695	271	334	325	286	266	274	299	215	207	324	336	527
RN7SL574P	chr1	3782815	3783111	+	297	4	1	0	0	3	3	0	3	0	1	1	3	6	2	0	0	2	1	2	1	0	1	0	4
ENSG00000272153	chr1	3785008	3785538	+	531	3	6	9	8	2	7	1	1	3	1	4	0	2	9	11	2	3	3	3	4	2	3	2	3
CEP104	chr1;chr1;chr1;chr1;chr1;chr1;chr1;chr1;chr1;chr1;chr1;chr1;chr1;chr1;chr1;chr1;chr1;chr1;chr1;chr1;chr1;chr1;chr1;chr1;chr1;chr1;chr1;chr1;chr1;chr1;chr1;chr1;chr1;chr1;chr1;chr1;chr1;chr1;chr1;chr1;chr1;chr1;chr1;chr1;chr1;chr1;chr1;chr1;chr1;chr1;chr1;chr1;chr1;chr1;chr1;chr1;chr1;chr1;chr1;chr1;chr1;chr1;chr1;chr1;chr1;chr1;chr1;chr1;chr1;chr1;chr1;chr1;chr1;chr1;chr1;chr1;chr1;chr1;chr1;chr1…	3812086;3812086;3812086;3812086;3812086;3812086;3812086;3812086;3812086;3812086;3812086;3812086;3812086;3813031;3813031;3813031;3815239;3816149;3816280;3816280;3816280;3816280;3816280;3816280;3816280;3816280;3816280;3816280;3816280;3816280;3816280;3816280;3816280;3816280;3816280;3816323;3822776;3823174;3823174;3823174;3823174;3823174;3823174;3823174;3823174;3823174;3823174;3823174;3823174;3823174…	3815517;3815517;3815517;3815517;3815517;3815517;3815517;3815517;3815517;3815517;3815517;3815517;3815517;3815517;3815517;3815517;3815517;3816370;3816370;3816458;3816370;3816370;3816370;3816370;3816370;3816370;3816370;3816370;3816370;3816370;3816370;3816370;3816370;3816370;3816370;3816370;3823241;3823241;3823241;3823241;3823241;3823241;3823241;3823241;3823241;3823241;3823241;3823241;3823241;3823241…	-;-;-;-;-;-;-;-;-;-;-;-;-;-;-;-;-;-;-;-;-;-;-;-;-;-;-;-;-;-;-;-;-;-;-;-;-;-;-;-;-;-;-;-;-;-;-;-;-;-;-;-;-;-;-;-;-;-;-;-;-;-;-;-;-;-;-;-;-;-;-;-;-;-;-;-;-;-;-;-;-;-;-;-;-;-;-;-;-;-;-;-;-;-;-;-;-;-;-;-;-;-;-;-;-;-;-;-;-;-;-;-;-;-;-;-;-;-;-;-;-;-;-;-;-;-;-;-;-;-;-;-;-;-;-;-;-;-;-;-;-;-;-;-;-;-;-;-;-;-;-;-;-;-;-;-;-;-;-;-;-;-;-;-;-;-;-;-;-;-;-;-;-;-;-;-;-;-;-;-;-;-;-;-;-;-;-;-;-;-;-;-;-;-;-;-;-;-;-;-…	11885	160	211	150	181	226	250	191	195	254	412	407	415	240	284	326	321	324	286	340	202	195	366	335	482
DFFB	chr1;chr1;chr1;chr1;chr1;chr1;chr1;chr1;chr1;chr1;chr1;chr1;chr1;chr1;chr1;chr1;chr1;chr1;chr1;chr1;chr1;chr1;chr1;chr1;chr1;chr1;chr1;chr1;chr1;chr1;chr1;chr1;chr1;chr1;chr1;chr1;chr1;chr1;chr1;chr1;chr1;chr1;chr1;chr1;chr1;chr1;chr1;chr1;chr1;chr1;chr1;chr1;chr1;chr1;chr1;chr1;chr1;chr1;chr1;chr1;chr1;chr1;chr1;chr1;chr1;chr1;chr1	3857267;3857267;3857281;3857460;3857473;3857473;3857476;3857517;3857600;3858718;3858718;3858718;3858718;3858718;3858718;3858718;3858718;3858718;3860420;3860420;3865643;3865762;3865762;3865812;3865812;3865812;3865812;3865812;3866284;3867663;3867974;3867974;3867974;3867974;3867974;3867974;3867974;3867974;3869605;3869605;3869605;3869605;3869605;3869605;3869605;3869605;3869605;3872472;3872472;3872472…	3857717;3857717;3857717;3857717;3857717;3857717;3857717;3857717;3857717;3858866;3858844;3858844;3858844;3858866;3858844;3858844;3858844;3858866;3860506;3860490;3866000;3866000;3866000;3866000;3866000;3866000;3866000;3866000;3866398;3868053;3868053;3868053;3868053;3868053;3868053;3868053;3868053;3868053;3869775;3869775;3869775;3869775;3869775;3869775;3869775;3869775;3869775;3872545;3872572;3872572…	+;+;+;+;+;+;+;+;+;+;+;+;+;+;+;+;+;+;+;+;+;+;+;+;+;+;+;+;+;+;+;+;+;+;+;+;+;+;+;+;+;+;+;+;+;+;+;+;+;+;+;+;+;+;+;+;+;+;+;+;+;+;+;+;+;+;+	3870	27	26	16	19	23	20	30	21	32	40	35	33	32	28	39	25	32	20	34	28	36	27	29	33
C1orf174	chr1;chr1;chr1;chr1;chr1;chr1;chr1;chr1;chr1;chr1;chr1;chr1;chr1;chr1;chr1;chr1;chr1;chr1;chr1;chr1;chr1;chr1;chr1;chr1;chr1;chr1;chr1;chr1;chr1;chr1;chr1;chr1;chr1;chr1;chr1;chr1;chr1;chr1;chr1;chr1;chr1;chr1;chr1;chr1;chr1	3889125;3889125;3889133;3889153;3889153;3889153;3889153;3889153;3889153;3889747;3890569;3890569;3890569;3890569;3890569;3890569;3890569;3890569;3890569;3890819;3891535;3891626;3891626;3892741;3892741;3892741;3892883;3892883;3892883;3892883;3892883;3892883;3892883;3895295;3900172;3900172;3900172;3900172;3900172;3900172;3900172;3900172;3900172;3900172;3900172	3890073;3890073;3890073;3890073;3890073;3890073;3890073;3890073;3890073;3891057;3891057;3891057;3891057;3891666;3891057;3891057;3892996;3891057;3891057;3891057;3891779;3891779;3891779;3892989;3892996;3892996;3892996;3892996;3892996;3892996;3892996;3892989;3892996;3896183;3900253;3900258;3900278;3900260;3900272;3900251;3900258;3900221;3900272;3900247;3900293	-;-;-;-;-;-;-;-;-;-;-;-;-;-;-;-;-;-;-;-;-;-;-;-;-;-;-;-;-;-;-;-;-;-;-;-;-;-;-;-;-;-;-;-;-	4883	219	277	210	116	125	100	246	303	357	224	203	105	267	320	318	129	114	116	375	279	231	212	203	184
LINC01134	chr1;chr1;chr1;chr1;chr1;chr1;chr1;chr1;chr1;chr1;chr1;chr1;chr1;chr1;chr1;chr1	3900352;3900353;3900403;3900416;3900418;3900437;3903882;3903965;3903965;3905231;3905231;3913692;3914395;3914395;3914395;3916487	3900631;3900631;3900631;3900631;3900631;3900631;3904036;3904036;3904036;3906036;3906036;3914290;3915447;3917225;3914652;3916585	+;+;+;+;+;+;+;+;+;+;+;+;+;+;+;+	4671	8	12	4	8	11	16	8	10	6	21	11	13	12	16	8	14	11	9	20	13	13	18	23	17
LINC01346	chr1;chr1;chr1;chr1;chr1;chr1;chr1;chr1;chr1;chr1;chr1	3940486;3940565;3940617;3940994;3940994;3940994;3945188;3947756;3949027;3949027;3952253	3940698;3940698;3940698;3941143;3941143;3941143;3945462;3948321;3949866;3949866;3955262	+;+;+;+;+;+;+;+;+;+;+	5054	1	1	6	2	0	3	4	1	1	1	3	1	2	4	4	0	0	0	1	3	2	1	1	2
LINC01345	chr1;chr1;chr1;chr1;chr1;chr1;chr1;chr1;chr1;chr1;chr1;chr1;chr1;chr1;chr1	3944547;3944561;3945494;3946320;3946320;3947144;3947144;3947275;3947957;3947957;3947957;3947957;3948863;3948863;3948863	3945141;3945141;3945669;3946463;3946463;3947328;3947328;3947328;3948595;3948595;3949024;3948595;3949024;3948900;3948900	-;-;-;-;-;-;-;-;-;-;-;-;-;-;-	2168	1	2	5	5	2	1	5	1	3	5	6	1	1	5	2	3	2	2	5	3	1	4	5	4
LINC02780	chr1;chr1;chr1;chr1;chr1;chr1;chr1;chr1;chr1;chr1;chr1;chr1;chr1	3976133;3976140;3976140;3976882;3976882;3976882;3995642;3995785;3996807;3996824;3998056;3998056;4012231	3976195;3976195;3976195;3977157;3977102;3977157;3995691;3995830;3996932;3996932;3998058;3998855;4012704	+;+;+;+;+;+;+;+;+;+;+;+;+	1835	53	42	46	33	47	60	44	54	73	58	54	76	71	77	72	66	74	60	71	67	77	65	63	92
ENSG00000284703	chr1;chr1	4012921;4018478	4016706;4019508	-;-	4817	12	6	6	17	18	18	8	11	8	21	10	25	9	17	11	14	29	13	15	21	19	22	23	22
EEF1DP6	chr1	4175528	4175899	-	372	0	0	0	0	0	0	0	0	0	0	0	0	0	0	0	0	0	0	0	0	0	0	0	0
LINC01777	chr1;chr1;chr1;chr1;chr1;chr1;chr1;chr1;chr1;chr1;chr1;chr1;chr1;chr1;chr1;chr1;chr1;chr1;chr1;chr1;chr1;chr1;chr1;chr1;chr1;chr1;chr1;chr1;chr1;chr1;chr1;chr1;chr1;chr1;chr1;chr1;chr1;chr1;chr1;chr1;chr1;chr1;chr1;chr1;chr1;chr1;chr1;chr1;chr1;chr1;chr1;chr1;chr1;chr1;chr1;chr1;chr1;chr1;chr1;chr1;chr1;chr1	4412027;4412042;4412042;4412051;4412079;4412081;4412089;4412095;4412096;4412139;4412139;4415553;4415553;4415553;4415553;4415553;4415553;4415553;4415553;4415553;4415553;4415553;4415553;4416311;4416312;4416312;4416312;4416312;4416312;4416312;4416312;4416312;4416312;4416312;4416312;4416312;4416722;4416722;4417798;4417798;4417821;4422760;4422760;4422876;4422876;4422876;4423054;4423348;4423348;4423348…	4412349;4412349;4412349;4412632;4412349;4412632;4412632;4412632;4412349;4412349;4412349;4415587;4415587;4415587;4415587;4415587;4415587;4415587;4415587;4415587;4415587;4415587;4415587;4416548;4416548;4416548;4416548;4416548;4416548;4416548;4416548;4416548;4416548;4416548;4416548;4416548;4416881;4416881;4418106;4418107;4418106;4423187;4423187;4423187;4423187;4423187;4423187;4423448;4423448;4423448…	+;+;+;+;+;+;+;+;+;+;+;+;+;+;+;+;+;+;+;+;+;+;+;+;+;+;+;+;+;+;+;+;+;+;+;+;+;+;+;+;+;+;+;+;+;+;+;+;+;+;+;+;+;+;+;+;+;+;+;+;+;+	2574	0	0	0	0	0	0	0	0	0	2	4	0	0	0	0	0	1	0	0	0	0	1	0	0
ENSG00000284694	chr1;chr1	4479131;4484194	4482350;4484375	-;-	3402	0	0	0	0	0	0	0	0	0	0	0	0	0	0	0	0	0	0	0	0	0	0	0	0
ENSG00000227169	chr1;chr1	4551735;4552105	4552049;4552145	-;-	356	0	0	0	0	0	0	0	0	0	0	0	0	0	0	0	0	0	0	0	0	0	0	0	0
LINC01646	chr1;chr1;chr1;chr1;chr1;chr1;chr1;chr1;chr1;chr1;chr1;chr1;chr1;chr1;chr1;chr1;chr1;chr1;chr1;chr1;chr1;chr1;chr1;chr1;chr1;chr1;chr1	4571481;4571489;4571499;4571504;4571504;4571513;4571516;4571548;4572470;4572470;4572470;4572470;4572470;4575322;4582277;4582277;4583083;4583083;4583339;4583342;4583897;4593052;4593052;4593052;4593052;4593052;4593700	4571629;4571629;4571629;4571629;4571629;4571629;4571629;4571629;4572592;4572592;4572592;4572592;4572592;4575450;4582574;4582574;4583178;4583178;4583421;4583708;4585094;4594016;4594016;4594009;4594009;4593190;4594009	+;+;+;+;+;+;+;+;+;+;+;+;+;+;+;+;+;+;+;+;+;+;+;+;+;+;+	3328	0	0	0	0	0	0	0	0	0	0	0	0	0	0	0	0	0	0	0	0	0	0	0	0
AJAP1	chr1;chr1;chr1;chr1;chr1;chr1;chr1;chr1;chr1;chr1;chr1;chr1;chr1;chr1	4654609;4654732;4711155;4711900;4711900;4711900;4769853;4769853;4772280;4772280;4774427;4774427;4777401;4782545	4655454;4655454;4711186;4712699;4712165;4712699;4769940;4769940;4772525;4772525;4774558;4774558;4777794;4792534	+;+;+;+;+;+;+;+;+;+;+;+;+;+	12528	0	1	0	0	0	1	0	0	0	0	0	2	0	0	0	4	2	1	1	0	1	0	0	0
ENSG00000287586	chr1;chr1;chr1;chr1	4730211;4730272;4733536;4734798	4733030;4733030;4733745;4734992	-;-;-;-	3225	0	0	0	0	0	0	0	0	0	0	0	0	0	0	0	0	0	0	0	0	0	0	0	0
ENSG00000284739	chr1;chr1;chr1	4963954;4964418;4973107	4964089;4964553;4973298	-;-;-	464	0	0	0	0	0	0	0	0	0	0	0	0	0	0	0	0	0	0	0	0	0	1	0	0
LINC02781	chr1;chr1;chr1;chr1;chr1	4973381;4974295;4974838;4976962;4980481	4973547;4974381;4974945;4977091;4981568	+;+;+;+;+	1580	0	0	0	0	0	0	0	0	0	0	0	0	0	0	0	0	0	0	0	0	2	0	0	0
LINC02782	chr1;chr1;chr1;chr1	5086459;5088251;5090580;5090733	5086569;5088373;5090627;5090899	-;-;-;-	449	0	0	0	0	0	0	0	0	0	0	0	0	0	0	0	0	0	0	0	0	0	0	0	0
ENSG00000284616	chr1;chr1;chr1;chr1	5301928;5303328;5304401;5306942	5302004;5303393;5305029;5307394	-;-;-;-	1225	0	0	0	0	0	0	0	0	0	0	0	0	0	0	0	0	0	0	0	0	0	0	0	0
ENSG00000284692	chr1;chr1;chr1;chr1;chr1;chr1;chr1;chr1;chr1;chr1	5478736;5489795;5490829;5491144;5491144;5492488;5492488;5492755;5492755;5492755	5478841;5491581;5491050;5491581;5491581;5492607;5492607;5493057;5492889;5492804	-;-;-;-;-;-;-;-;-;-	2316	0	0	0	0	0	0	0	0	0	0	0	0	0	0	0	0	0	0	0	0	0	0	0	0
ENSG00000284666	chr1;chr1	5480787;5481956	5481322;5482028	-;-	609	0	0	0	0	0	0	0	0	0	0	0	0	0	0	0	0	0	0	0	0	0	0	0	0
ENSG00000260972	chr1	5492978	5494674	+	1697	0	0	0	0	0	0	0	0	0	0	0	0	0	0	0	0	0	0	0	0	0	0	0	0
ENSG00000283356	chr1	5554747	5554881	+	135	0	0	0	0	0	0	0	0	0	0	0	0	0	0	0	0	0	0	0	0	0	0	0	0
ENSG00000236948	chr1;chr1;chr1;chr1;chr1	5561709;5563170;5587368;5668141;5668141	5562254;5563355;5587575;5668295;5668255	-;-;-;-;-	1095	0	0	0	0	0	0	0	0	0	0	0	0	0	0	0	0	0	0	0	0	0	0	0	0
ENSG00000264341	chr1	5564071	5564143	+	73	0	0	0	0	0	0	0	0	0	0	0	0	0	0	0	0	0	0	0	0	0	0	0	0
MIR4689	chr1	5862672	5862741	-	70	0	0	0	1	0	0	0	0	0	1	0	0	0	0	0	0	1	0	0	0	0	0	0	0
NPHP4	chr1;chr1;chr1;chr1;chr1;chr1;chr1;chr1;chr1;chr1;chr1;chr1;chr1;chr1;chr1;chr1;chr1;chr1;chr1;chr1;chr1;chr1;chr1;chr1;chr1;chr1;chr1;chr1;chr1;chr1;chr1;chr1;chr1;chr1;chr1;chr1;chr1;chr1;chr1;chr1;chr1;chr1;chr1;chr1;chr1;chr1;chr1;chr1;chr1;chr1;chr1;chr1;chr1;chr1;chr1;chr1;chr1;chr1;chr1;chr1;chr1;chr1;chr1;chr1;chr1;chr1;chr1;chr1;chr1;chr1;chr1;chr1;chr1;chr1;chr1;chr1;chr1;chr1;chr1;chr1…	5862811;5862811;5862811;5862811;5862813;5863265;5863890;5863890;5863890;5863890;5864338;5864338;5864338;5864338;5864338;5865102;5865102;5865102;5865102;5866373;5866373;5866373;5866373;5867030;5867030;5867030;5867030;5867030;5867030;5867082;5867740;5867740;5867740;5867740;5867740;5867740;5873252;5873252;5873252;5873252;5873252;5874471;5874471;5874471;5874471;5874874;5874874;5874874;5874874;5874905…	5863405;5863405;5866458;5864033;5863405;5863405;5864033;5864033;5864033;5864033;5864517;5864517;5864517;5864517;5866458;5865273;5865273;5865273;5865273;5866458;5866458;5866458;5866458;5867115;5867115;5867115;5867115;5867115;5867652;5867115;5867896;5867896;5867896;5867896;5867896;5868375;5873841;5873335;5873335;5873335;5873335;5874657;5874657;5874657;5874657;5875100;5875100;5875100;5875100;5875100…	-;-;-;-;-;-;-;-;-;-;-;-;-;-;-;-;-;-;-;-;-;-;-;-;-;-;-;-;-;-;-;-;-;-;-;-;-;-;-;-;-;-;-;-;-;-;-;-;-;-;-;-;-;-;-;-;-;-;-;-;-;-;-;-;-;-;-;-;-;-;-;-;-;-;-;-;-;-;-;-;-;-;-;-;-;-;-;-;-;-;-;-;-;-;-;-;-;-;-;-;-;-;-;-;-;-;-;-;-;-;-;-;-;-;-;-;-;-;-;-;-;-;-;-;-;-;-;-;-;-;-;-;-;-;-;-;-;-;-;-;-;-;-;-;-;-;-;-;-;-;-;-;-;-;-	13167	188	188	156	267	308	352	200	206	256	461	439	491	272	265	233	404	434	312	367	203	195	348	331	503
KCNAB2	chr1;chr1;chr1;chr1;chr1;chr1;chr1;chr1;chr1;chr1;chr1;chr1;chr1;chr1;chr1;chr1;chr1;chr1;chr1;chr1;chr1;chr1;chr1;chr1;chr1;chr1;chr1;chr1;chr1;chr1;chr1;chr1;chr1;chr1;chr1;chr1;chr1;chr1;chr1;chr1;chr1;chr1;chr1;chr1;chr1;chr1;chr1;chr1;chr1;chr1;chr1;chr1;chr1;chr1;chr1;chr1;chr1;chr1;chr1;chr1;chr1;chr1;chr1;chr1;chr1;chr1;chr1;chr1;chr1;chr1;chr1;chr1;chr1;chr1;chr1;chr1;chr1;chr1;chr1;chr1…	5990927;5991320;5992262;5992639;5992666;5992671;5992671;5992675;5992685;5992693;5992703;5992706;5992711;5992711;5992714;5992723;5992731;5992753;5992760;5995863;5995863;5995863;6007439;6018635;6018635;6018635;6026013;6026163;6026272;6026275;6026276;6026294;6026320;6026327;6026334;6026345;6026345;6026347;6026361;6027297;6027356;6034283;6034677;6034980;6035090;6035917;6040517;6040517;6040517;6040517…	5991043;5991556;5992788;5992788;5992788;5992788;5992788;5992788;5992788;5992788;5992788;5992788;5992788;5992788;5992788;5992788;5992788;5992788;5992788;5996084;5996084;5996084;6007660;6018963;6018968;6018835;6026445;6026445;6026445;6026445;6026445;6026445;6026445;6026445;6026445;6026445;6026445;6026445;6026445;6027459;6027459;6034794;6034963;6035172;6035172;6036048;6040645;6040645;6040645;6040645…	+;+;+;+;+;+;+;+;+;+;+;+;+;+;+;+;+;+;+;+;+;+;+;+;+;+;+;+;+;+;+;+;+;+;+;+;+;+;+;+;+;+;+;+;+;+;+;+;+;+;+;+;+;+;+;+;+;+;+;+;+;+;+;+;+;+;+;+;+;+;+;+;+;+;+;+;+;+;+;+;+;+;+;+;+;+;+;+;+;+;+;+;+;+;+;+;+;+;+;+;+;+;+;+;+;+;+;+;+;+;+;+;+;+;+;+;+;+;+;+;+;+;+;+;+;+;+;+;+;+;+;+;+;+;+;+;+;+;+;+;+;+;+;+;+;+;+;+;+;+;+;+;+;+;+;+;+;+;+;+;+;+;+;+;+;+;+;+;+;+;+;+;+;+;+;+;+;+;+;+;+;+;+;+;+;+;+;+;+;+;+;+;+;+;+;+;+;+;+;+…	17362	207	257	130	188	211	211	203	192	243	392	396	315	212	263	207	275	281	245	317	211	167	314	324	398
CHD5	chr1;chr1;chr1;chr1;chr1;chr1;chr1;chr1;chr1;chr1;chr1;chr1;chr1;chr1;chr1;chr1;chr1;chr1;chr1;chr1;chr1;chr1;chr1;chr1;chr1;chr1;chr1;chr1;chr1;chr1;chr1;chr1;chr1;chr1;chr1;chr1;chr1;chr1;chr1;chr1;chr1;chr1;chr1;chr1;chr1;chr1;chr1;chr1;chr1;chr1;chr1;chr1;chr1;chr1;chr1;chr1;chr1;chr1;chr1;chr1;chr1;chr1;chr1;chr1;chr1;chr1;chr1;chr1;chr1;chr1;chr1;chr1;chr1;chr1;chr1;chr1;chr1;chr1;chr1;chr1…	6101787;6105081;6105081;6105083;6105091;6106234;6106234;6106234;6106234;6106234;6106395;6106395;6106616;6106616;6106616;6106616;6106616;6109795;6109795;6109795;6109795;6110394;6110394;6110394;6110394;6111775;6111775;6111775;6111775;6112140;6112140;6112140;6112140;6112909;6112909;6112909;6112909;6113311;6121105;6121105;6121105;6121105;6121494;6121494;6121494;6121494;6123948;6123948;6123948;6124517…	6105427;6105427;6105427;6105427;6105427;6106287;6106287;6106287;6106287;6106287;6106509;6106509;6106779;6106779;6106779;6106772;6106779;6109990;6109990;6109990;6109990;6110526;6110526;6110526;6110526;6111883;6111883;6111883;6111883;6112277;6112277;6112277;6112277;6112998;6112998;6112998;6112998;6113416;6121237;6121237;6121237;6121237;6121573;6121573;6121573;6121573;6124107;6124107;6124107;6124661…	-;-;-;-;-;-;-;-;-;-;-;-;-;-;-;-;-;-;-;-;-;-;-;-;-;-;-;-;-;-;-;-;-;-;-;-;-;-;-;-;-;-;-;-;-;-;-;-;-;-;-;-;-;-;-;-;-;-;-;-;-;-;-;-;-;-;-;-;-;-;-;-;-;-;-;-;-;-;-;-;-;-;-;-;-;-;-;-;-;-;-;-;-;-;-;-;-;-;-;-;-;-;-;-;-;-;-;-;-;-;-;-;-;-;-;-;-;-;-;-;-;-;-;-;-;-;-;-;-;-;-;-;-;-;-;-;-	10094	297	289	278	585	673	838	241	240	312	1213	1449	1247	368	477	306	1016	1075	903	552	364	285	1025	965	1559
ENSG00000285629	chr1;chr1;chr1;chr1;chr1	6159430;6168150;6181269;6192930;6197652	6159515;6168277;6181486;6193054;6197757	-;-;-;-;-	663	0	0	0	0	1	0	1	0	0	1	0	0	0	0	0	0	0	0	2	0	0	0	0	0
RPL22	chr1;chr1;chr1;chr1;chr1;chr1;chr1;chr1;chr1;chr1;chr1;chr1;chr1;chr1;chr1;chr1;chr1;chr1;chr1;chr1;chr1;chr1;chr1;chr1;chr1;chr1;chr1;chr1;chr1	6185020;6186575;6186615;6186692;6186723;6192927;6192930;6192930;6192930;6192930;6192930;6192930;6197652;6197652;6197652;6197652;6197652;6197652;6197652;6199370;6199562;6200489;6200489;6200489;6203367;6208681;6208681;6209135;6209135	6186816;6186816;6186816;6186816;6186816;6193054;6193054;6193054;6193054;6193054;6193054;6193054;6197756;6197756;6197756;6197756;6199563;6197756;6197756;6199553;6199595;6200750;6200727;6200842;6203494;6208739;6208739;6209389;6209244	-;-;-;-;-;-;-;-;-;-;-;-;-;-;-;-;-;-;-;-;-;-;-;-;-;-;-;-;-	4665	343	345	290	150	141	144	201	233	284	126	120	103	353	380	287	137	121	140	323	231	187	112	96	101
RNF207-AS1	chr1;chr1;chr1	6204840;6205206;6205754	6204982;6205413;6205780	-;-;-	378	3	1	0	0	3	0	0	0	1	0	0	0	3	4	0	0	0	0	2	2	2	0	5	0
RNF207	chr1;chr1;chr1;chr1;chr1;chr1;chr1;chr1;chr1;chr1;chr1;chr1;chr1;chr1;chr1;chr1;chr1;chr1;chr1;chr1;chr1;chr1;chr1;chr1;chr1;chr1;chr1;chr1;chr1;chr1;chr1;chr1;chr1;chr1;chr1;chr1;chr1;chr1;chr1;chr1;chr1;chr1;chr1;chr1;chr1;chr1;chr1;chr1;chr1;chr1;chr1;chr1;chr1;chr1	6205475;6206119;6206129;6206196;6206536;6206536;6206536;6207379;6207379;6207379;6208618;6208860;6208881;6209115;6209115;6209268;6209268;6209414;6209414;6209924;6209924;6209924;6210223;6210223;6210223;6210370;6210370;6210370;6210870;6210902;6210938;6211021;6211021;6211035;6211867;6211867;6211867;6211867;6211923;6212218;6212231;6212231;6212682;6212682;6212682;6212738;6213066;6213066;6218289;6218289…	6206101;6206302;6206302;6206302;6206726;6206726;6206726;6207564;6207511;6208307;6209025;6209025;6209025;6209196;6209196;6209539;6209343;6209539;6209539;6209970;6209970;6209970;6210295;6210295;6210295;6210438;6210900;6210438;6210938;6210938;6211118;6211118;6211118;6211118;6211916;6212053;6212053;6212053;6212053;6212416;6212416;6212416;6212836;6213183;6212733;6212903;6213183;6213183;6218369;6218369…	+;+;+;+;+;+;+;+;+;+;+;+;+;+;+;+;+;+;+;+;+;+;+;+;+;+;+;+;+;+;+;+;+;+;+;+;+;+;+;+;+;+;+;+;+;+;+;+;+;+;+;+;+;+	6595	32	35	28	46	62	36	39	42	52	58	56	67	42	61	46	61	72	54	69	47	32	67	60	70
ICMT	chr1;chr1;chr1;chr1;chr1;chr1;chr1;chr1;chr1;chr1;chr1;chr1;chr1;chr1;chr1;chr1;chr1	6221193;6221898;6223438;6223491;6224599;6231902;6231902;6231902;6233474;6233474;6234405;6234886;6234886;6234886;6235717;6235717;6235717	6225262;6222160;6223502;6225262;6225262;6232119;6232119;6232119;6233643;6233643;6234511;6234974;6234974;6234974;6235972;6235972;6235964	-;-;-;-;-;-;-;-;-;-;-;-;-;-;-;-;-	4910	1268	1457	1195	674	743	771	1040	998	1282	1396	1452	690	1292	1426	1194	937	848	849	1276	909	829	1255	1111	1244
ICMT-DT	chr1;chr1;chr1;chr1;chr1;chr1;chr1;chr1;chr1;chr1;chr1	6234692;6236240;6236966;6237245;6237245;6237470;6237771;6237814;6238221;6238221;6238221	6235063;6236336;6237150;6237345;6237345;6237848;6237848;6237848;6238940;6239444;6239408	+;+;+;+;+;+;+;+;+;+;+	2358	23	25	22	15	7	19	11	21	28	22	12	22	27	25	18	14	13	8	18	17	22	20	14	13
HES3	chr1;chr1;chr1;chr1	6244179;6244351;6244548;6245110	6244241;6244446;6244629;6245578	+;+;+;+	710	0	0	0	0	0	0	0	0	0	3	1	0	0	0	0	0	1	0	0	0	2	0	1	1
GPR153	chr1;chr1;chr1;chr1;chr1;chr1	6247353;6250440;6251338;6253718;6254550;6260825	6250003;6250624;6251530;6254147;6255014;6261098	-;-;-;-;-;-	4198	233	255	228	222	231	260	173	219	229	464	551	597	202	338	237	273	244	240	323	199	188	316	270	431
ACOT7	chr1;chr1;chr1;chr1;chr1;chr1;chr1;chr1;chr1;chr1;chr1;chr1;chr1;chr1;chr1;chr1;chr1;chr1;chr1;chr1;chr1;chr1;chr1;chr1;chr1;chr1;chr1;chr1;chr1;chr1;chr1;chr1;chr1;chr1;chr1;chr1;chr1;chr1;chr1;chr1;chr1;chr1;chr1;chr1;chr1;chr1;chr1;chr1;chr1;chr1;chr1;chr1;chr1;chr1;chr1;chr1;chr1;chr1;chr1;chr1;chr1;chr1;chr1;chr1;chr1;chr1;chr1;chr1;chr1;chr1;chr1;chr1;chr1;chr1;chr1;chr1;chr1;chr1;chr1;chr1…	6264269;6264272;6264273;6264273;6264273;6264273;6264273;6264273;6281102;6281102;6281102;6281102;6281102;6281102;6281102;6281102;6281130;6281253;6282724;6282724;6282724;6294864;6294864;6294864;6294864;6294864;6294864;6294864;6294864;6294864;6294864;6318492;6318492;6318492;6318492;6318492;6318492;6318492;6318492;6318492;6327299;6327299;6327299;6327299;6327299;6327299;6327299;6327299;6327299;6333477…	6264695;6264695;6264695;6264695;6264695;6264695;6264695;6264695;6281286;6281286;6281286;6281286;6281286;6281286;6281286;6281286;6281286;6281286;6282796;6282888;6282796;6295504;6294980;6294980;6294980;6294980;6294980;6294980;6294980;6294980;6294980;6318578;6318578;6318578;6318578;6318578;6318578;6318578;6318578;6318578;6327413;6327413;6327413;6327413;6327413;6327413;6327413;6327413;6327413;6333568…	-;-;-;-;-;-;-;-;-;-;-;-;-;-;-;-;-;-;-;-;-;-;-;-;-;-;-;-;-;-;-;-;-;-;-;-;-;-;-;-;-;-;-;-;-;-;-;-;-;-;-;-;-;-;-;-;-;-;-;-;-;-;-;-;-;-;-;-;-;-;-;-;-;-;-;-;-;-;-;-;-;-;-;-;-	3500	504	597	472	330	447	460	669	755	857	487	498	668	624	886	933	375	333	387	1014	618	687	489	363	629
ENSG00000271746	chr1	6393555	6394391	+	837	9	12	6	2	5	3	6	4	9	2	2	2	12	7	12	2	1	3	11	11	23	1	2	3
HES2	chr1;chr1;chr1;chr1;chr1;chr1;chr1;chr1;chr1;chr1;chr1;chr1;chr1;chr1;chr1;chr1;chr1;chr1;chr1	6412418;6413000;6413050;6415232;6416516;6418414;6418849;6419241;6419607;6419607;6419607;6419607;6419607;6419776;6419776;6419776;6419776;6419776;6424478	6413282;6413282;6413282;6419153;6416631;6419153;6419340;6419340;6419702;6419702;6419702;6419702;6419702;6419917;6419919;6419907;6419843;6419903;6424670	-;-;-;-;-;-;-;-;-;-;-;-;-;-;-;-;-;-;-	5407	0	0	0	0	0	0	0	0	0	0	0	0	1	0	0	0	0	0	0	0	0	0	0	0
ESPN	chr1;chr1;chr1;chr1;chr1;chr1;chr1;chr1;chr1;chr1;chr1;chr1;chr1;chr1;chr1;chr1;chr1;chr1;chr1;chr1;chr1;chr1;chr1;chr1;chr1;chr1;chr1;chr1;chr1;chr1;chr1;chr1;chr1;chr1;chr1;chr1;chr1;chr1;chr1;chr1;chr1;chr1;chr1;chr1;chr1;chr1;chr1;chr1;chr1;chr1;chr1;chr1;chr1;chr1;chr1;chr1;chr1;chr1;chr1;chr1;chr1;chr1;chr1;chr1;chr1;chr1;chr1;chr1;chr1;chr1;chr1;chr1;chr1;chr1;chr1;chr1;chr1;chr1;chr1;chr1…	6424776;6424788;6428226;6428226;6437300;6437568;6440254;6440254;6440254;6440254;6440378;6440626;6440626;6440626;6440626;6440659;6440934;6440934;6440934;6444481;6444481;6444481;6445664;6445664;6445664;6447331;6447351;6448043;6448467;6448520;6448641;6448641;6448641;6448641;6448641;6448641;6448641;6448893;6448893;6448893;6449055;6450374;6450444;6451317;6451603;6451603;6451603;6451603;6451603;6451603…	6425249;6425249;6428419;6428419;6437506;6437747;6440440;6440440;6440440;6440440;6440440;6440797;6440822;6440808;6440808;6440808;6441065;6441065;6441065;6444682;6444682;6444682;6445757;6445935;6445935;6447459;6447459;6448117;6448561;6448561;6448802;6448802;6449037;6448802;6448802;6449091;6449091;6448958;6449091;6449056;6449091;6450470;6450470;6451370;6451748;6451748;6451748;6451748;6451748;6451748…	+;+;+;+;+;+;+;+;+;+;+;+;+;+;+;+;+;+;+;+;+;+;+;+;+;+;+;+;+;+;+;+;+;+;+;+;+;+;+;+;+;+;+;+;+;+;+;+;+;+;+;+;+;+;+;+;+;+;+;+;+;+;+;+;+;+;+;+;+;+;+;+;+;+;+;+;+;+;+;+;+;+;+;+	6940	1	2	1	2	1	1	0	1	0	0	0	2	1	1	3	0	0	3	5	1	0	1	3	0
MIR4252	chr1	6429834	6429896	-	63	0	0	0	0	0	0	0	0	0	0	0	0	0	0	0	0	0	0	1	0	0	0	0	0
ENSG00000231868	chr1;chr1;chr1	6443034;6445562;6446912	6443169;6445681;6447006	-;-;-	351	0	0	0	0	0	0	0	0	0	0	0	0	0	0	0	0	0	0	0	0	0	0	0	0
TNFRSF25	chr1;chr1;chr1;chr1;chr1;chr1;chr1;chr1;chr1;chr1;chr1;chr1;chr1;chr1;chr1;chr1;chr1;chr1;chr1;chr1;chr1;chr1;chr1;chr1;chr1;chr1;chr1;chr1;chr1;chr1;chr1;chr1;chr1;chr1;chr1;chr1;chr1;chr1;chr1;chr1;chr1;chr1;chr1;chr1;chr1;chr1;chr1;chr1;chr1;chr1;chr1;chr1;chr1;chr1;chr1;chr1;chr1;chr1;chr1;chr1;chr1;chr1;chr1;chr1;chr1;chr1;chr1;chr1;chr1;chr1;chr1;chr1;chr1;chr1;chr1;chr1;chr1;chr1;chr1;chr1…	6460786;6460786;6461151;6461151;6461151;6461151;6461151;6461204;6461434;6461434;6461434;6461434;6461434;6461434;6461480;6461756;6461994;6461994;6461994;6461994;6461994;6461994;6461994;6461994;6461994;6461994;6461994;6461994;6461994;6461994;6461994;6461994;6461994;6462319;6462629;6462629;6462629;6462629;6462629;6462629;6462629;6462629;6462629;6462629;6462629;6462629;6462629;6462629;6462629;6462637…	6461762;6461762;6461762;6461762;6461762;6461762;6461762;6461762;6461762;6461762;6461762;6461762;6461762;6461762;6461762;6461762;6462174;6462174;6462174;6462174;6462174;6462174;6462174;6462174;6462174;6462174;6462174;6462174;6462174;6462174;6462174;6462174;6462174;6462607;6462666;6462663;6462663;6462666;6462663;6462663;6462666;6462663;6462666;6462666;6462666;6462666;6462666;6462666;6462663;6462663…	-;-;-;-;-;-;-;-;-;-;-;-;-;-;-;-;-;-;-;-;-;-;-;-;-;-;-;-;-;-;-;-;-;-;-;-;-;-;-;-;-;-;-;-;-;-;-;-;-;-;-;-;-;-;-;-;-;-;-;-;-;-;-;-;-;-;-;-;-;-;-;-;-;-;-;-;-;-;-;-;-;-;-;-;-;-;-;-;-;-;-;-;-;-;-;-;-;-;-;-;-;-;-;-;-;-;-;-;-;-;-;-;-;-;-;-;-;-;-;-;-;-;-;-;-;-;-;-;-;-;-;-;-;-;-;-;-;-;-;-;-;-;-	4263	7	11	13	14	21	12	7	11	16	28	24	24	16	17	18	27	23	34	11	10	22	33	34	30
PLEKHG5	chr1;chr1;chr1;chr1;chr1;chr1;chr1;chr1;chr1;chr1;chr1;chr1;chr1;chr1;chr1;chr1;chr1;chr1;chr1;chr1;chr1;chr1;chr1;chr1;chr1;chr1;chr1;chr1;chr1;chr1;chr1;chr1;chr1;chr1;chr1;chr1;chr1;chr1;chr1;chr1;chr1;chr1;chr1;chr1;chr1;chr1;chr1;chr1;chr1;chr1;chr1;chr1;chr1;chr1;chr1;chr1;chr1;chr1;chr1;chr1;chr1;chr1;chr1;chr1;chr1;chr1;chr1;chr1;chr1;chr1;chr1;chr1;chr1;chr1;chr1;chr1;chr1;chr1;chr1;chr1…	6467122;6467122;6467122;6467122;6467122;6467122;6467122;6467122;6467122;6467122;6467122;6467122;6467122;6467122;6467128;6467270;6467505;6467755;6467825;6467825;6467825;6467825;6467825;6467825;6467825;6467825;6467825;6467825;6467825;6467825;6467825;6467825;6467825;6467825;6467825;6468099;6469021;6469042;6469042;6469042;6469042;6469042;6469042;6469042;6469042;6469042;6469042;6469042;6469042;6469042…	6467572;6467572;6467572;6467572;6467572;6467572;6467572;6467572;6467572;6467572;6467572;6467572;6467572;6467572;6467572;6467572;6467572;6468586;6468586;6467893;6468586;6468586;6468586;6468586;6468586;6468586;6468586;6468586;6468586;6467898;6468586;6468586;6468586;6468586;6468586;6468586;6469241;6469241;6469163;6469241;6469241;6469241;6469241;6469241;6469241;6469241;6469241;6469241;6469241;6469241…	-;-;-;-;-;-;-;-;-;-;-;-;-;-;-;-;-;-;-;-;-;-;-;-;-;-;-;-;-;-;-;-;-;-;-;-;-;-;-;-;-;-;-;-;-;-;-;-;-;-;-;-;-;-;-;-;-;-;-;-;-;-;-;-;-;-;-;-;-;-;-;-;-;-;-;-;-;-;-;-;-;-;-;-;-;-;-;-;-;-;-;-;-;-;-;-;-;-;-;-;-;-;-;-;-;-;-;-;-;-;-;-;-;-;-;-;-;-;-;-;-;-;-;-;-;-;-;-;-;-;-;-;-;-;-;-;-;-;-;-;-;-;-;-;-;-;-;-;-;-;-;-;-;-;-;-;-;-;-;-;-;-;-;-;-;-;-;-;-;-;-;-;-;-;-;-;-;-;-;-;-;-;-;-;-;-;-;-;-;-;-;-;-;-;-;-;-;-;-;-…	6935	74	84	72	116	122	103	87	87	94	174	231	161	114	150	111	158	197	123	121	122	73	150	153	233
NOL9	chr1;chr1;chr1;chr1;chr1;chr1;chr1;chr1;chr1;chr1;chr1;chr1;chr1;chr1;chr1;chr1;chr1;chr1;chr1;chr1;chr1;chr1;chr1	6521347;6526696;6528994;6531968;6531995;6532229;6532463;6532463;6533280;6533280;6533280;6541830;6541830;6544826;6544826;6545045;6549256;6549362;6549571;6550396;6550396;6554107;6554107	6526003;6526829;6529171;6532079;6532079;6532760;6532760;6532760;6533385;6533441;6533441;6541927;6541927;6544922;6545017;6545180;6549698;6549698;6549698;6550488;6550615;6554500;6554513	-;-;-;-;-;-;-;-;-;-;-;-;-;-;-;-;-;-;-;-;-;-;-	7271	694	692	578	643	752	867	685	668	845	1221	1219	696	765	974	780	999	853	917	1193	904	850	976	967	1200
RNU6-731P	chr1	6540854	6540964	+	111	0	3	1	2	1	0	2	0	1	0	1	1	0	1	0	0	3	1	0	1	0	0	0	0
ENSG00000229519	chr1;chr1	6547905;6548448	6548133;6548619	+;+	401	12	7	12	7	13	12	7	9	5	7	5	5	15	16	8	19	19	15	6	5	9	3	8	4
TAS1R1	chr1;chr1;chr1;chr1;chr1;chr1;chr1;chr1;chr1;chr1;chr1;chr1;chr1;chr1;chr1;chr1;chr1;chr1	6555307;6555309;6570909;6570909;6570941;6570941;6574631;6574631;6576415;6576415;6576415;6576950;6576950;6576950;6578653;6578653;6578653;6579296	6555564;6555564;6571215;6571215;6571215;6571215;6575392;6575392;6576627;6576627;6576627;6577070;6577070;6577070;6579426;6579755;6579626;6579426	+;+;+;+;+;+;+;+;+;+;+;+;+;+;+;+;+;+	2764	2	1	4	0	1	1	2	3	3	1	1	6	0	1	4	4	0	2	2	4	4	10	4	4
ZBTB48	chr1;chr1;chr1;chr1;chr1;chr1;chr1;chr1;chr1;chr1;chr1;chr1;chr1;chr1;chr1;chr1;chr1;chr1;chr1;chr1;chr1;chr1;chr1;chr1;chr1;chr1;chr1;chr1;chr1;chr1;chr1;chr1;chr1;chr1;chr1;chr1;chr1;chr1;chr1;chr1;chr1;chr1	6579994;6580001;6580017;6580088;6580541;6580541;6580541;6582058;6582058;6582058;6582058;6585302;6585919;6585919;6586207;6586695;6586695;6587205;6587205;6587205;6587256;6587478;6587478;6587478;6587478;6587515;6588060;6588060;6588060;6588060;6588060;6588278;6588278;6588278;6588687;6588756;6588756;6588756;6588916;6588916;6588916;6588916	6580136;6580049;6580070;6580136;6581299;6581299;6581299;6582245;6582299;6582299;6582299;6586787;6586030;6586030;6587291;6586787;6586787;6587291;6587291;6587291;6587291;6587632;6587632;6587632;6587632;6587632;6589280;6588196;6588105;6588196;6588196;6588442;6588442;6588442;6588844;6588844;6588844;6588844;6589280;6589160;6589280;6589280	+;+;+;+;+;+;+;+;+;+;+;+;+;+;+;+;+;+;+;+;+;+;+;+;+;+;+;+;+;+;+;+;+;+;+;+;+;+;+;+;+;+	4510	107	79	88	104	136	129	86	116	121	181	188	161	172	236	170	135	154	131	174	121	117	189	144	236
KLHL21	chr1;chr1;chr1;chr1;chr1;chr1;chr1;chr1;chr1;chr1;chr1;chr1;chr1;chr1;chr1;chr1;chr1;chr1;chr1	6590724;6590724;6593193;6593381;6594081;6595485;6595485;6595485;6595485;6599047;6599047;6599047;6599047;6599047;6599750;6601797;6601797;6614450;6614450	6593658;6595557;6593658;6593658;6594110;6595557;6595557;6595557;6595557;6599452;6599452;6599452;6599452;6599452;6599816;6602869;6603001;6614560;6614607	-;-;-;-;-;-;-;-;-;-;-;-;-;-;-;-;-;-;-	6670	263	265	198	472	490	574	175	192	188	859	1049	1115	330	397	303	756	722	684	516	362	372	1068	950	1673
PHF13	chr1;chr1;chr1;chr1;chr1;chr1	6613731;6613762;6616757;6619803;6621411;6622192	6614105;6614105;6616858;6620337;6624030;6622645	+;+;+;+;+;+	3632	734	748	669	608	636	742	573	601	725	2090	2281	1707	731	926	842	898	945	776	715	570	409	1344	1459	1983
THAP3	chr1;chr1;chr1;chr1;chr1;chr1;chr1;chr1;chr1;chr1;chr1;chr1;chr1;chr1;chr1;chr1;chr1;chr1;chr1;chr1;chr1;chr1;chr1;chr1;chr1;chr1;chr1;chr1;chr1;chr1;chr1;chr1;chr1;chr1	6624868;6625150;6625171;6625181;6625192;6625198;6625225;6625230;6627763;6628395;6628499;6628499;6628499;6628499;6628499;6629643;6630288;6630288;6630288;6630288;6630288;6630288;6630291;6632370;6632391;6632391;6632391;6632391;6632391;6632796;6632796;6632796;6632796;6634020	6624954;6625292;6625292;6625292;6625292;6625292;6625292;6625292;6628519;6628691;6628691;6628691;6628691;6628691;6628691;6629724;6630353;6630326;6630353;6630353;6630353;6630353;6630353;6632495;6633051;6632495;6632495;6632495;6632495;6633121;6633273;6633368;6633562;6635586	+;+;+;+;+;+;+;+;+;+;+;+;+;+;+;+;+;+;+;+;+;+;+;+;+;+;+;+;+;+;+;+;+;+	4067	38	33	30	20	20	28	45	36	54	41	50	41	54	59	58	48	33	24	52	40	35	38	40	52
DNAJC11	chr1;chr1;chr1;chr1;chr1;chr1;chr1;chr1;chr1;chr1;chr1;chr1;chr1;chr1;chr1;chr1;chr1;chr1;chr1;chr1;chr1;chr1;chr1;chr1;chr1;chr1;chr1;chr1;chr1;chr1;chr1;chr1;chr1;chr1;chr1;chr1;chr1;chr1;chr1;chr1;chr1;chr1;chr1;chr1;chr1;chr1;chr1;chr1;chr1;chr1;chr1;chr1;chr1;chr1;chr1;chr1;chr1;chr1;chr1;chr1;chr1;chr1;chr1;chr1;chr1;chr1;chr1;chr1;chr1;chr1;chr1;chr1;chr1;chr1;chr1;chr1;chr1;chr1;chr1;chr1…	6634168;6634170;6634183;6634184;6634184;6634184;6634184;6634184;6634184;6634186;6634186;6634186;6634186;6634211;6635113;6636117;6636117;6636117;6636117;6636117;6636117;6636117;6636117;6636117;6636117;6636117;6636117;6636117;6636117;6637198;6637198;6637198;6637198;6637198;6637198;6637198;6637198;6637198;6637198;6637198;6637198;6637198;6637198;6637447;6637447;6637447;6637447;6637447;6637447;6637447…	6634784;6635700;6635700;6635700;6635700;6635700;6635700;6635700;6635700;6635700;6635700;6635700;6635700;6635700;6635700;6636246;6636246;6636246;6636246;6636246;6636246;6636246;6636246;6636246;6636246;6636246;6636246;6636246;6636246;6637340;6637340;6637504;6637340;6637340;6637340;6637340;6637340;6637340;6637340;6637340;6637340;6637340;6637340;6637504;6637504;6638364;6638364;6639530;6637504;6637504…	-;-;-;-;-;-;-;-;-;-;-;-;-;-;-;-;-;-;-;-;-;-;-;-;-;-;-;-;-;-;-;-;-;-;-;-;-;-;-;-;-;-;-;-;-;-;-;-;-;-;-;-;-;-;-;-;-;-;-;-;-;-;-;-;-;-;-;-;-;-;-;-;-;-;-;-;-;-;-;-;-;-;-;-;-;-;-;-;-;-;-;-;-;-;-;-;-;-;-;-;-;-;-;-;-;-;-;-;-;-;-;-;-;-;-;-;-;-;-;-;-;-;-;-;-;-;-;-;-;-;-;-;-;-;-;-;-;-;-;-;-;-;-;-;-;-;-;-;-;-;-;-;-;-;-;-;-;-;-;-;-;-;-;-;-;-;-;-;-;-;-;-;-;-;-;-;-;-;-;-;-;-;-;-;-;-;-;-;-;-;-;-;-;-;-;-;-;-;-;-…	12182	245	284	247	241	248	304	270	279	405	379	400	354	339	475	457	315	314	299	479	316	308	405	387	493
LINC01672	chr1;chr1;chr1;chr1;chr1;chr1;chr1;chr1;chr1;chr1;chr1;chr1;chr1;chr1	6724637;6724637;6724643;6724670;6724673;6724673;6725937;6727081;6727433;6727433;6729720;6729720;6729720;6729720	6724850;6724850;6724850;6724850;6724855;6724855;6727408;6727444;6727612;6727612;6729993;6729993;6730012;6730012	+;+;+;+;+;+;+;+;+;+;+;+;+;+	2188	0	1	0	0	0	0	0	0	0	0	0	0	0	0	0	0	0	0	0	0	0	0	0	0
ENSG00000284744	chr1;chr1;chr1	6767954;6769727;6769911	6768762;6769776;6770038	+;+;+	987	0	0	0	0	0	0	0	0	0	0	0	0	0	2	0	0	0	0	0	0	0	1	0	0
CAMTA1-DT	chr1;chr1;chr1	6783892;6784149;6784658	6784045;6784223;6784843	-;-;-	415	8	6	5	3	3	1	5	9	15	5	6	25	8	11	7	4	0	4	21	32	24	6	4	14
CAMTA1	chr1;chr1;chr1;chr1;chr1;chr1;chr1;chr1;chr1;chr1;chr1;chr1;chr1;chr1;chr1;chr1;chr1;chr1;chr1;chr1;chr1;chr1;chr1;chr1;chr1;chr1;chr1;chr1;chr1;chr1;chr1;chr1;chr1;chr1;chr1;chr1;chr1;chr1;chr1;chr1;chr1;chr1;chr1;chr1;chr1;chr1;chr1;chr1;chr1;chr1;chr1;chr1;chr1;chr1;chr1;chr1;chr1;chr1;chr1;chr1;chr1;chr1;chr1;chr1;chr1;chr1;chr1;chr1;chr1;chr1;chr1;chr1;chr1;chr1;chr1;chr1;chr1;chr1;chr1;chr1…	6785454;6785454;6785464;6785480;6785491;6785518;6785552;6806983;6806988;6820181;6820181;6820181;6820181;6820181;6825092;6825092;6825092;6825092;6825092;6825092;6825092;6825092;6825110;6853048;6853052;6853095;6871757;6871757;6871757;6871757;6871757;6871757;6871757;6871757;6871757;6874056;6886240;6886240;6886240;6887654;6887654;6887654;6887654;6887654;6887654;6887654;7091304;7249491;7467830;7640400…	6785575;6785575;6785575;6785575;6785575;6785575;6785575;6807088;6807088;6820250;6820250;6820250;6820250;6820250;6825210;6825210;6825210;6825210;6825210;6825210;6825210;6825210;6825210;6853189;6853189;6853189;6872045;6871858;6871840;6871840;6872019;6871840;6872038;6871840;6872053;6874423;6886346;6886346;6886346;6888150;6887842;6888193;6888188;6887787;6887865;6888201;7091371;7249626;7467901;7640553…	+;+;+;+;+;+;+;+;+;+;+;+;+;+;+;+;+;+;+;+;+;+;+;+;+;+;+;+;+;+;+;+;+;+;+;+;+;+;+;+;+;+;+;+;+;+;+;+;+;+;+;+;+;+;+;+;+;+;+;+;+;+;+;+;+;+;+;+;+;+;+;+;+;+;+;+;+;+;+;+;+;+;+;+;+;+;+;+;+	9903	305	321	262	181	214	189	302	353	418	358	348	150	376	396	327	287	266	215	461	286	334	344	351	303
ENSG00000227950	chr1	6834333	6834618	-	286	4	1	2	3	3	6	4	3	4	2	4	2	0	4	0	9	9	6	2	5	4	5	7	8
ENSG00000237365	chr1;chr1	7008376;7014251	7008695;7014279	-;-	349	0	0	0	2	1	2	0	0	0	1	0	4	0	1	0	1	1	1	0	0	0	1	1	2
RNU1-8P	chr1	7219360	7219524	+	165	0	0	0	0	0	1	0	0	0	0	0	0	0	0	0	0	0	0	0	0	0	0	0	2
CAMTA1-IT1	chr1;chr1	7368942;7370081	7369116;7370270	+;+	365	1	0	0	4	2	2	0	0	0	4	2	0	0	0	1	0	3	2	0	0	1	0	1	0
CAMTA1-AS2	chr1;chr1;chr1;chr1;chr1	7382487;7388183;7389340;7389340;7389659	7382723;7388493;7389419;7389439;7389754	-;-;-;-;-	744	1	0	0	0	2	3	0	1	1	1	5	0	2	1	0	7	6	5	2	1	0	1	5	7
CAMTA1-AS1	chr1;chr1	7441096;7441280	7441181;7441554	-;-	361	0	0	0	0	1	0	0	0	0	2	0	0	0	0	0	4	2	3	0	0	0	2	2	3
ENSG00000270171	chr1	7693124	7694844	-	1721	0	0	0	1	0	0	0	0	1	0	0	0	0	0	3	2	0	1	0	1	0	3	0	0
ENSG00000270035	chr1	7698303	7698872	-	570	2	0	1	0	1	0	1	0	0	0	2	0	0	1	0	0	0	0	1	1	0	0	3	1
ENSG00000269978	chr1	7700704	7700970	-	267	0	0	0	0	0	1	0	0	1	1	0	0	0	0	1	0	0	1	3	0	2	0	1	0
VAMP3	chr1;chr1;chr1;chr1;chr1;chr1;chr1;chr1;chr1;chr1;chr1;chr1	7771296;7772707;7773442;7773442;7777097;7777160;7777160;7778118;7778118;7778118;7779626;7779626	7771385;7773198;7773511;7773511;7777318;7777318;7777318;7778169;7778169;7778169;7779806;7781432	+;+;+;+;+;+;+;+;+;+;+;+	2733	675	711	525	205	285	268	673	718	785	634	568	209	698	804	643	408	301	322	887	680	620	470	525	481
ENSG00000269925	chr1	7776383	7776775	+	393	7	7	9	1	3	5	2	3	2	2	1	0	2	7	2	10	6	3	7	5	3	1	4	6
PER3	chr1;chr1;chr1;chr1;chr1;chr1;chr1;chr1;chr1;chr1;chr1;chr1;chr1;chr1;chr1;chr1;chr1;chr1;chr1;chr1;chr1;chr1;chr1;chr1;chr1;chr1;chr1;chr1;chr1;chr1;chr1;chr1;chr1;chr1;chr1;chr1;chr1;chr1;chr1;chr1;chr1;chr1;chr1;chr1;chr1;chr1;chr1;chr1;chr1;chr1;chr1;chr1;chr1;chr1;chr1;chr1;chr1;chr1;chr1;chr1;chr1;chr1;chr1;chr1;chr1;chr1;chr1;chr1;chr1;chr1;chr1;chr1;chr1;chr1;chr1;chr1;chr1;chr1;chr1;chr1…	7784291;7784320;7784429;7784429;7784654;7784654;7784654;7784654;7784703;7785441;7785441;7785441;7785441;7785441;7785523;7786721;7786721;7786721;7786721;7786721;7786721;7787198;7787322;7788045;7788045;7788045;7788045;7788045;7788045;7793957;7793957;7793957;7793960;7793960;7798525;7798525;7798525;7798525;7798525;7801113;7801113;7801113;7801113;7801113;7803047;7803047;7803047;7803047;7803047;7803051…	7784376;7784376;7784468;7784468;7785005;7785005;7785005;7785005;7785005;7785586;7785586;7785586;7785586;7785586;7785586;7786836;7786836;7786836;7786836;7786836;7786836;7787246;7788570;7788338;7788246;7788246;7788246;7788246;7788246;7794008;7794008;7794008;7794008;7794008;7798673;7798673;7798673;7798673;7798673;7801191;7801191;7801191;7801191;7801191;7803153;7803153;7803153;7803153;7803153;7803153…	+;+;+;+;+;+;+;+;+;+;+;+;+;+;+;+;+;+;+;+;+;+;+;+;+;+;+;+;+;+;+;+;+;+;+;+;+;+;+;+;+;+;+;+;+;+;+;+;+;+;+;+;+;+;+;+;+;+;+;+;+;+;+;+;+;+;+;+;+;+;+;+;+;+;+;+;+;+;+;+;+;+;+;+;+;+;+;+;+;+;+;+;+;+;+;+;+;+;+;+;+;+;+;+;+;+;+;+	8128	837	802	701	962	987	1152	774	938	981	1986	1972	1368	974	1189	862	1500	1258	1157	1407	1016	992	1830	1811	2035
ENSG00000236266	chr1;chr1;chr1	7810242;7811489;7827104	7810716;7811604;7827342	-;-;-	830	3	9	8	21	21	33	3	6	6	18	14	2	9	11	12	30	32	34	9	7	17	33	20	13
UTS2	chr1;chr1;chr1;chr1;chr1;chr1;chr1;chr1;chr1;chr1;chr1;chr1;chr1;chr1;chr1;chr1	7843083;7846692;7847612;7847766;7847804;7849640;7849640;7849640;7850812;7850812;7850812;7852901;7852901;7852901;7853307;7853307	7843950;7846766;7847882;7847882;7847882;7849683;7849683;7849683;7850922;7850922;7850922;7853065;7852923;7853118;7853431;7853512	-;-;-;-;-;-;-;-;-;-;-;-;-;-;-;-	1793	0	1	1	2	2	2	1	1	0	1	0	0	0	1	0	5	1	1	1	1	2	0	0	0
TNFRSF9	chr1;chr1;chr1;chr1;chr1;chr1;chr1;chr1;chr1;chr1;chr1;chr1;chr1;chr1;chr1;chr1;chr1;chr1;chr1;chr1;chr1;chr1;chr1;chr1;chr1;chr1;chr1;chr1;chr1;chr1	7915871;7915894;7921800;7933127;7933162;7933162;7933162;7935013;7935013;7935013;7935013;7936460;7937690;7937690;7937690;7938193;7938193;7938193;7938193;7938721;7938721;7938721;7939895;7939895;7939895;7940784;7940784;7940784;7943139;7943139	7920923;7920923;7922021;7933296;7933296;7933296;7933296;7935143;7935143;7935100;7935143;7936563;7937756;7937756;7937756;7938330;7938304;7938330;7938330;7938828;7938828;7938828;7940078;7940078;7940078;7940933;7940933;7940839;7943165;7943165	-;-;-;-;-;-;-;-;-;-;-;-;-;-;-;-;-;-;-;-;-;-;-;-;-;-;-;-;-;-	6354	592	603	541	269	235	297	310	349	371	242	338	253	381	487	306	241	163	188	433	387	395	245	225	356
ENSG00000270330	chr1	7942372	7942726	+	355	0	0	0	0	0	0	0	0	0	0	0	1	0	0	2	0	0	0	0	0	0	0	0	0
PARK7	chr1;chr1;chr1;chr1;chr1;chr1;chr1;chr1;chr1;chr1;chr1;chr1;chr1;chr1;chr1;chr1;chr1;chr1;chr1;chr1;chr1;chr1;chr1;chr1;chr1;chr1;chr1;chr1;chr1;chr1;chr1;chr1;chr1;chr1;chr1;chr1;chr1;chr1;chr1;chr1;chr1;chr1;chr1;chr1;chr1;chr1;chr1;chr1;chr1;chr1;chr1;chr1;chr1;chr1;chr1;chr1;chr1;chr1;chr1;chr1;chr1;chr1	7954291;7961663;7961692;7961701;7961711;7961748;7961894;7961969;7962763;7962763;7962763;7962763;7962763;7962763;7962763;7962763;7962767;7965324;7965324;7965324;7965324;7965324;7965324;7965324;7965324;7965324;7965351;7969085;7969345;7969345;7969345;7969345;7969345;7969345;7969345;7969345;7969345;7970894;7970894;7970894;7970894;7970894;7970894;7970894;7970894;7970894;7970894;7971629;7977652;7977652…	7954323;7961735;7961735;7961735;7961793;7961793;7962081;7962101;7962875;7962875;7962875;7962875;7962875;7962875;7962875;7962875;7962875;7965425;7965425;7965425;7965425;7965425;7965425;7965425;7965425;7965425;7965425;7969148;7969404;7969404;7969404;7969404;7969404;7969404;7969404;7969404;7969404;7970963;7970963;7970963;7970963;7971521;7970963;7970963;7970963;7971048;7970963;7971957;7977738;7977738…	+;+;+;+;+;+;+;+;+;+;+;+;+;+;+;+;+;+;+;+;+;+;+;+;+;+;+;+;+;+;+;+;+;+;+;+;+;+;+;+;+;+;+;+;+;+;+;+;+;+;+;+;+;+;+;+;+;+;+;+;+;+	2397	1204	1532	1215	491	607	598	1598	1614	1931	594	662	375	1425	1908	1777	533	385	412	2043	1307	1366	623	525	704
Y_RNA	chr1;chr1;chr1;chr1;chr1;chr1;chr1;chr1;chr1;chr1;chr1;chr1;chr1;chr1;chr1;chr1;chr1;chr1;chr1;chr1;chr1;chr1;chr1;chr1;chr1;chr1;chr1;chr1;chr1;chr1;chr1;chr1;chr1;chr1;chr1;chr1;chr1;chr1;chr1;chr1;chr1;chr1;chr1;chr1;chr1;chr1;chr1;chr1;chr1;chr1;chr1;chr1;chr1;chr1;chr1;chr1;chr1;chr1;chr1;chr1;chr1;chr1;chr1;chr1;chr1;chr1;chr1;chr1;chr1;chr1;chr1;chr1;chr1;chr1;chr1;chr2;chr2;chr2;chr2;chr2…	7982881;8796571;12024012;24625411;26593940;27255464;28422555;28881726;31503631;32286452;37737955;38950825;39881566;39944890;44153385;55484871;64066640;85435175;89020246;93027410;95125511;110764408;147420199;151841736;153726252;153785720;156484098;160326104;165662585;171253906;175022479;180519016;184171714;185257911;185630428;185634073;197685640;202914880;206747980;240154651;246426006;248594925;83…	7982983;8796673;12024124;24625513;26594041;27255567;28422655;28881835;31503744;32286561;37738054;38950925;39881678;39944998;44153480;55484972;64066741;85435284;89020365;93027506;95125609;110764506;147420300;151841837;153726353;153785821;156484210;160326216;165662687;171254022;175022580;180519119;184171823;185258015;185630528;185634182;197685740;202914980;206748092;240154772;246426119;248595033;83…	-;-;-;-;-;-;-;-;-;-;-;-;-;-;-;-;-;-;-;-;-;-;-;-;-;-;-;-;-;-;-;-;-;-;-;-;-;-;-;-;-;-;+;+;+;+;+;+;+;+;+;+;+;+;+;+;+;+;+;+;+;+;+;+;+;+;+;+;+;+;+;+;+;+;+;+;+;+;+;+;+;+;+;+;+;+;+;+;+;+;+;+;+;+;+;+;+;+;+;-;-;-;-;-;-;-;-;-;-;-;-;-;-;-;-;-;-;-;-;-;-;-;-;-;-;-;-;-;-;-;-;-;-;-;-;-;-;-;-;-;-;-;-;-;-;-;-;-;-;-;-;-;+;+;+;+;+;+;+;+;+;+;+;+;+;+;+;+;+;+;+;+;+;+;+;+;+;+;+;+;-;-;-;-;-;-;-;-;-;-;-;-;-;-;-;-;-;-;-;-…	78876	478	379	428	774	700	668	295	389	330	615	396	147	522	476	264	805	823	703	539	438	588	697	662	388
ENSG00000284747	chr1;chr1;chr1;chr1;chr1;chr1;chr1;chr1	7991134;7994547;7996321;7999540;8000088;8000606;8001915;8003988	7991447;7994664;7996443;8000728;8000185;8000728;8002961;8005312	+;+;+;+;+;+;+;+	4116	13	9	12	10	7	7	6	12	8	16	12	5	19	12	5	19	17	13	13	20	16	27	19	27
ENSG00000284716	chr1;chr1	7998187;7999073	7998367;7999934	-;-	1043	3	1	1	1	0	3	0	0	1	3	0	10	1	1	2	0	0	1	0	1	0	2	1	2
ERRFI1	chr1;chr1;chr1;chr1;chr1;chr1;chr1;chr1;chr1;chr1;chr1;chr1;chr1;chr1;chr1;chr1	8004404;8011727;8013427;8013739;8014040;8015308;8015308;8015495;8015495;8015495;8015495;8015495;8026158;8026158;8026158;8026158	8004558;8014396;8015384;8014396;8014396;8015400;8015384;8015692;8015633;8015692;8015692;8015692;8026296;8026296;8026309;8026283	-;-;-;-;-;-;-;-;-;-;-;-;-;-;-;-	4179	1224	1344	1051	802	902	853	1232	1315	1509	2373	2233	937	1903	2142	1697	1685	1570	1628	2650	2148	2121	2844	3095	2510
ERRFI1-DT	chr1;chr1;chr1	8026738;8029227;8121474	8027421;8029357;8122702	+;+;+	2044	10	4	10	4	3	4	4	11	15	1	3	5	18	9	15	0	5	2	9	5	12	9	6	4
ENSG00000232848	chr1;chr1	8057245;8058361	8057941;8058463	-;-	800	0	0	0	0	0	0	0	0	0	0	0	0	0	0	0	0	0	0	0	0	0	0	0	0
ENSG00000229305	chr1;chr1;chr1;chr1	8189824;8191216;8192182;8192557	8190331;8191495;8192254;8192770	+;+;+;+	1075	0	1	0	0	2	0	0	3	1	2	0	0	5	0	0	0	0	0	2	0	1	2	1	0
ENSG00000288816	chr1;chr1	8191692;8193987	8191753;8194926	+;+	1002	5	2	2	1	2	0	1	0	0	1	0	0	2	6	2	2	0	2	4	1	0	3	1	1
LINC01714	chr1;chr1;chr1;chr1;chr1;chr1;chr1;chr1;chr1;chr1;chr1;chr1;chr1	8201518;8202429;8202690;8208667;8208667;8208672;8210487;8210487;8210487;8214625;8215079;8215079;8215079	8201568;8202876;8202876;8208873;8208873;8208873;8210595;8210595;8210595;8214678;8215210;8215210;8215207	+;+;+;+;+;+;+;+;+;+;+;+;+	1001	12	18	19	4	5	0	9	2	8	3	0	6	21	25	16	4	8	4	9	11	3	5	2	2
RNU1-7P	chr1	8206434	8206597	-	164	0	0	1	0	0	0	0	0	0	1	0	3	0	0	0	0	0	1	0	0	0	0	0	0
ENSG00000233645	chr1;chr1	8218190;8220397	8218533;8220529	-;-	477	0	0	0	0	0	0	0	0	0	0	0	0	0	0	0	0	3	0	0	0	0	1	0	0
RNU6-991P	chr1	8292157	8292263	-	107	0	0	0	0	0	0	0	0	0	0	0	0	0	0	0	0	0	0	0	0	0	0	0	0
SLC45A1	chr1;chr1;chr1;chr1;chr1;chr1;chr1;chr1;chr1;chr1;chr1;chr1;chr1;chr1;chr1;chr1;chr1;chr1;chr1;chr1;chr1;chr1;chr1;chr1;chr1	8318114;8324306;8324330;8325298;8325298;8325818;8325818;8330138;8330209;8330209;8330428;8335437;8335437;8335437;8335437;8336079;8337816;8337816;8337816;8339493;8339493;8339493;8343747;8343747;8343747	8318186;8324726;8324726;8325390;8325390;8326042;8326042;8330936;8330936;8330936;8330936;8335590;8335590;8335590;8335590;8336109;8337992;8337992;8337992;8339698;8339698;8339698;8344167;8344157;8344165	+;+;+;+;+;+;+;+;+;+;+;+;+;+;+;+;+;+;+;+;+;+;+;+;+	2600	28	30	29	42	26	24	10	13	25	30	22	15	42	29	14	35	26	29	45	16	25	28	24	22
RERE	chr1;chr1;chr1;chr1;chr1;chr1;chr1;chr1;chr1;chr1;chr1;chr1;chr1;chr1;chr1;chr1;chr1;chr1;chr1;chr1;chr1;chr1;chr1;chr1;chr1;chr1;chr1;chr1;chr1;chr1;chr1;chr1;chr1;chr1;chr1;chr1;chr1;chr1;chr1;chr1;chr1;chr1;chr1;chr1;chr1;chr1;chr1;chr1;chr1;chr1;chr1;chr1;chr1;chr1;chr1;chr1;chr1;chr1;chr1;chr1;chr1;chr1;chr1;chr1;chr1;chr1;chr1;chr1;chr1;chr1;chr1;chr1;chr1;chr1;chr1;chr1;chr1;chr1;chr1;chr1…	8352397;8352404;8352406;8352909;8353943;8354093;8354943;8355419;8355419;8355419;8355419;8355419;8355521;8356100;8356100;8356100;8356100;8356100;8358196;8358196;8358196;8358196;8359764;8359764;8359764;8359764;8360112;8360112;8360112;8360112;8361158;8361460;8361763;8361763;8361763;8361763;8361763;8361763;8362683;8362683;8362683;8362683;8362683;8362683;8363710;8364056;8364056;8364056;8364056;8364056…	8355120;8355120;8355120;8353178;8355120;8355120;8355082;8355599;8355599;8355599;8355599;8355599;8355599;8356246;8356246;8356246;8356246;8356246;8358916;8358916;8358916;8358916;8359986;8359986;8359986;8359986;8361490;8361490;8361490;8361490;8361490;8361490;8361876;8361876;8361876;8361876;8361876;8361876;8362844;8362844;8362844;8362844;8362844;8362844;8364255;8364255;8364255;8364255;8364255;8364255…	-;-;-;-;-;-;-;-;-;-;-;-;-;-;-;-;-;-;-;-;-;-;-;-;-;-;-;-;-;-;-;-;-;-;-;-;-;-;-;-;-;-;-;-;-;-;-;-;-;-;-;-;-;-;-;-;-;-;-;-;-;-;-;-;-;-;-;-;-;-;-;-;-;-;-;-;-;-;-;-;-;-;-;-;-;-;-;-;-;-;-;-;-;-;-;-;-;-;-;-;-;-;-;-;-;-;-;-;-;-;-;-;-;-;-;-;-;-;-;-;-;-;-;-;-;-;-;-;-;-;-;-;-;-;-;-;-;-;-;-;-;-;-;-;-;-;-;-;-;-;-;-;-;-;-;-;-;-;-;-;-;-;-;-;-;-;-;-;-;-;-;-;-;-;-;-;-	14112	955	1049	894	905	1067	1043	794	901	1044	1987	1985	1091	1182	1487	1124	1276	1172	1112	1500	1028	1039	1561	1515	1759
RERE-AS1	chr1;chr1;chr1;chr1;chr1;chr1;chr1;chr1;chr1;chr1;chr1	8424645;8425400;8425638;8428482;8428482;8428482;8429827;8429827;8429827;8434570;8434633	8424701;8425754;8425754;8428588;8428588;8428588;8429972;8430041;8429972;8435013;8434838	+;+;+;+;+;+;+;+;+;+;+	1178	2	4	6	10	8	6	2	6	1	12	5	0	3	5	4	16	6	10	6	4	12	10	15	13
ENSG00000221083	chr1	8511795	8511919	-	125	1	0	0	2	0	3	0	2	0	2	0	0	2	0	0	2	2	3	1	0	4	2	0	1
ENSG00000270282	chr1	8512653	8513021	+	369	6	3	2	3	7	3	0	3	2	3	3	6	2	4	5	2	9	4	3	5	4	4	6	9
RPL7P11	chr1	8750430	8751087	+	658	1	3	1	13	11	11	1	2	1	4	3	2	2	4	1	8	10	12	2	1	5	21	8	7
RPL7P7	chr1	8786211	8786913	-	703	3	1	3	10	2	7	1	0	0	9	5	1	7	8	5	9	11	9	2	4	3	7	13	13
ENSG00000226545	chr1;chr1	8798475;8799309	8798691;8799506	+;+	415	1	2	2	3	5	5	2	1	1	0	6	1	4	0	3	2	8	4	3	1	0	5	5	3
ENSG00000228423	chr1;chr1	8805860;8806779	8805939;8807051	-;-	353	6	3	10	7	2	8	2	4	2	2	2	11	6	5	6	13	13	9	5	5	5	6	9	14
RPL23AP19	chr1	8831007	8831375	+	369	0	1	0	0	1	0	0	0	0	0	0	0	0	0	0	0	0	0	1	0	1	2	4	1
ENO1	chr1;chr1;chr1;chr1;chr1;chr1;chr1;chr1;chr1;chr1;chr1;chr1;chr1;chr1;chr1;chr1;chr1;chr1;chr1;chr1;chr1;chr1;chr1;chr1;chr1;chr1;chr1;chr1;chr1;chr1;chr1;chr1;chr1;chr1;chr1;chr1;chr1;chr1;chr1;chr1;chr1;chr1;chr1;chr1;chr1;chr1;chr1;chr1;chr1;chr1;chr1;chr1;chr1;chr1;chr1;chr1;chr1;chr1;chr1;chr1;chr1;chr1;chr1;chr1;chr1;chr1;chr1;chr1;chr1;chr1;chr1;chr1;chr1;chr1;chr1;chr1;chr1;chr1;chr1;chr1…	8861000;8861002;8861002;8861007;8862887;8862887;8862887;8862887;8863114;8863235;8863235;8863235;8863235;8863891;8863891;8863891;8863891;8863891;8865285;8865285;8865285;8865285;8865285;8866009;8866279;8866279;8866279;8866279;8866279;8866279;8866361;8866432;8866480;8867117;8867117;8867117;8867117;8867117;8867117;8867117;8867117;8867117;8867184;8867988;8867988;8867988;8867988;8867988;8867988;8867988…	8861429;8861429;8861429;8861429;8862945;8862945;8862945;8862945;8863343;8863343;8863343;8863343;8863343;8864092;8864092;8864092;8864092;8864092;8865482;8865482;8865482;8865482;8865482;8866073;8866501;8866501;8866501;8866501;8866501;8866501;8866501;8866501;8866501;8867250;8867250;8867250;8867250;8867250;8867250;8867250;8867250;8867250;8867250;8868057;8868057;8868057;8868057;8868057;8868057;8868057…	-;-;-;-;-;-;-;-;-;-;-;-;-;-;-;-;-;-;-;-;-;-;-;-;-;-;-;-;-;-;-;-;-;-;-;-;-;-;-;-;-;-;-;-;-;-;-;-;-;-;-;-;-;-;-;-;-;-;-;-;-;-;-;-;-;-;-;-;-;-;-;-;-;-;-;-;-;-;-;-;-;-;-;-;-;-;-;-;-;-;-;-;-;-;-;-;-;-;-;-;-;-;-;-;-;-;-;-;-;-;-;-;-;-;-	5216	21043	27854	20506	16013	20337	20352	27885	29172	38594	15003	16757	15059	24372	33809	31340	13456	11431	11329	39689	24669	21853	15441	13043	18188
MIR6728	chr1	8866502	8866590	-	89	3	0	0	1	0	2	2	0	3	1	0	1	2	0	4	0	2	0	2	0	0	4	2	0
ENO1-AS1	chr1;chr1	8878835;8879565	8878960;8879894	+;+	456	7	9	3	5	1	3	3	0	4	2	0	1	8	1	5	7	2	2	4	1	9	3	1	2
RNU6-304P	chr1	8883427	8883533	-	107	0	0	0	0	0	0	0	0	0	2	0	0	1	0	0	0	0	1	0	0	1	0	1	3
HMGN2P17	chr1	8893409	8894151	+	743	0	0	2	3	1	4	1	1	1	0	0	1	7	1	2	1	1	0	0	1	5	2	5	4
ENSG00000232208	chr1	8907393	8907744	-	352	0	0	0	0	0	0	0	0	0	0	0	0	0	0	0	0	0	0	0	0	0	0	0	0
ENSG00000232663	chr1	8909742	8909904	+	163	0	0	0	0	0	0	0	0	0	0	0	0	0	1	0	0	0	0	0	0	0	0	0	0
CA6	chr1;chr1;chr1;chr1;chr1;chr1;chr1;chr1;chr1;chr1;chr1;chr1;chr1;chr1;chr1;chr1;chr1;chr1;chr1;chr1;chr1;chr1;chr1;chr1;chr1;chr1;chr1;chr1;chr1;chr1;chr1;chr1;chr1;chr1;chr1;chr1;chr1;chr1	8945867;8945868;8945868;8945882;8945887;8945887;8949263;8949263;8949263;8949263;8951423;8957137;8957137;8957137;8957142;8958910;8958910;8958910;8958910;8958910;8962587;8962587;8962587;8962587;8962587;8967659;8967659;8967659;8967659;8967659;8970867;8970867;8970867;8970867;8974347;8974622;8974622;8974622	8945965;8945965;8945965;8945965;8945965;8945965;8949442;8949442;8949442;8949351;8952651;8957285;8957285;8957285;8957285;8959002;8959002;8959002;8959002;8959002;8962656;8962656;8962656;8962656;8962656;8967816;8967816;8967816;8967816;8967745;8970981;8970981;8970981;8970981;8974444;8974704;8975092;8974874	+;+;+;+;+;+;+;+;+;+;+;+;+;+;+;+;+;+;+;+;+;+;+;+;+;+;+;+;+;+;+;+;+;+;+;+;+;+	2662	0	0	0	0	0	0	0	0	0	0	0	0	0	0	0	0	0	0	0	0	0	0	0	0
RN7SL451P	chr1	8979576	8979874	-	299	0	0	0	0	0	0	0	1	0	0	0	0	0	0	0	0	0	0	0	0	0	0	0	0
SLC2A7	chr1;chr1;chr1;chr1;chr1;chr1;chr1;chr1;chr1;chr1;chr1;chr1	9002973;9004752;9007310;9010143;9013525;9014681;9015117;9018223;9019209;9022918;9024976;9026295	9003518;9004879;9007385;9010244;9013635;9014868;9015242;9018375;9019333;9023078;9025074;9026423	-;-;-;-;-;-;-;-;-;-;-;-	1944	0	0	0	0	0	3	0	0	0	0	0	0	0	0	0	0	0	0	0	0	0	0	0	0
SLC2A5	chr1;chr1;chr1;chr1;chr1;chr1;chr1;chr1;chr1;chr1;chr1;chr1;chr1;chr1;chr1;chr1;chr1;chr1;chr1;chr1;chr1;chr1;chr1;chr1;chr1;chr1;chr1;chr1;chr1;chr1;chr1;chr1;chr1;chr1;chr1;chr1;chr1;chr1;chr1;chr1;chr1;chr1;chr1;chr1;chr1;chr1;chr1;chr1;chr1;chr1;chr1;chr1;chr1;chr1;chr1;chr1;chr1;chr1;chr1;chr1;chr1;chr1;chr1	9035106;9037897;9038431;9038431;9038828;9038828;9039552;9039552;9039800;9040064;9040080;9041785;9041785;9041785;9041785;9041785;9041858;9047610;9047610;9047610;9047610;9047610;9047610;9047610;9047611;9057448;9057448;9057448;9057448;9057448;9057448;9057448;9057448;9057498;9058152;9058152;9058152;9058152;9058152;9058152;9058152;9058152;9058152;9069504;9069504;9069504;9069504;9069504;9069504;9069504…	9037789;9038024;9038506;9038506;9038929;9038929;9039895;9039662;9039987;9040189;9041937;9041937;9041937;9041937;9041937;9041937;9041937;9047734;9047734;9047734;9047734;9047734;9047734;9047734;9047734;9057608;9057608;9057608;9057608;9057608;9057608;9057608;9057608;9057608;9058250;9058250;9058250;9058250;9058250;9058250;9058250;9058250;9058250;9069594;9069594;9069594;9069594;9069594;9069594;9069594…	-;-;-;-;-;-;-;-;-;-;-;-;-;-;-;-;-;-;-;-;-;-;-;-;-;-;-;-;-;-;-;-;-;-;-;-;-;-;-;-;-;-;-;-;-;-;-;-;-;-;-;-;-;-;-;-;-;-;-;-;-;-;-	6632	0	0	0	0	1	0	0	0	1	3	2	2	0	0	1	1	1	3	0	0	1	0	0	1
ENSG00000252404	chr1	9082696	9082879	+	184	0	0	0	0	0	0	0	0	0	0	0	0	0	0	0	0	0	0	0	0	0	0	0	0
GPR157	chr1;chr1;chr1;chr1;chr1;chr1;chr1;chr1	9100305;9104532;9105486;9111169;9111276;9111276;9128645;9128645	9104634;9104634;9105680;9111489;9111489;9111370;9128781;9129102	-;-;-;-;-;-;-;-	5304	132	112	104	86	69	86	70	116	114	161	154	237	117	184	143	104	98	91	165	108	110	162	135	226
MIR34AHG	chr1;chr1;chr1;chr1;chr1;chr1;chr1	9148011;9179631;9182007;9182007;9183631;9196912;9197143	9151835;9182295;9182392;9182295;9183750;9198703;9198906	-;-;-;-;-;-;-	8702	151	129	149	164	153	194	78	98	86	121	110	174	242	237	164	235	269	222	161	124	104	138	114	161
MIR34A	chr1	9151668	9151777	-	110	0	0	0	0	0	0	0	0	0	0	0	0	0	0	0	0	0	0	0	0	0	0	0	0
LNCTAM34A	chr1;chr1;chr1;chr1;chr1;chr1;chr1;chr1;chr1;chr1;chr1;chr1;chr1;chr1;chr1;chr1;chr1;chr1;chr1	9182004;9182164;9182165;9182178;9182214;9183633;9183633;9183633;9183633;9183633;9185177;9187536;9191038;9191040;9191393;9191393;9191393;9191393;9195885	9182316;9182316;9182316;9182316;9182316;9183807;9183807;9183807;9183807;9183807;9185386;9187789;9191124;9191124;9192089;9192089;9192094;9192098;9196284	+;+;+;+;+;+;+;+;+;+;+;+;+;+;+;+;+;+;+	2145	17	17	19	17	17	15	22	24	44	29	22	15	21	32	29	16	18	19	22	19	18	17	25	13
H6PD	chr1;chr1;chr1;chr1;chr1;chr1;chr1;chr1;chr1;chr1;chr1;chr1	9234774;9239844;9244925;9244925;9246966;9246966;9262059;9262059;9263509;9263509;9265530;9271145	9235066;9240018;9245561;9245561;9247083;9247083;9262328;9262328;9267898;9271337;9268037;9271337	+;+;+;+;+;+;+;+;+;+;+;+	9322	1510	1403	1258	1892	2023	2610	616	741	714	2377	3062	2181	1164	1367	1000	2083	1921	1670	1152	905	838	1692	1772	2772
SPSB1	chr1;chr1;chr1;chr1;chr1;chr1;chr1;chr1;chr1;chr1	9292894;9294528;9351431;9355707;9355743;9355743;9355743;9367448;9367448;9367448	9293071;9294594;9351610;9356585;9356585;9356497;9356585;9367863;9367575;9369532	+;+;+;+;+;+;+;+;+;+	3389	300	405	309	229	286	283	338	314	395	657	751	672	471	567	470	418	465	353	526	390	342	601	648	660
ENSG00000284652	chr1	9421098	9422862	-	1765	0	2	1	0	2	2	3	1	2	1	1	1	3	1	1	0	0	2	2	2	0	3	1	4
LINC02606	chr1;chr1;chr1;chr1;chr1;chr1;chr1	9425094;9426649;9426975;9428014;9428842;9428922;9440459	9427381;9427381;9427381;9428960;9428916;9429075;9440564	-;-;-;-;-;-;-	3456	10	6	12	8	13	7	5	12	16	12	15	5	16	13	12	7	2	7	11	2	12	9	7	6
RNA5SP40	chr1	9437669	9437778	-	110	0	0	0	0	0	0	0	0	0	0	0	0	0	0	0	0	0	1	1	0	0	0	0	0
ENSG00000235263	chr1;chr1	9501092;9503221	9501548;9503471	-;-	708	0	0	0	0	0	0	0	0	0	0	0	0	0	0	0	0	0	0	0	0	0	0	0	0
SLC25A33	chr1;chr1;chr1;chr1;chr1;chr1;chr1	9539465;9553626;9567284;9570258;9573346;9579954;9582299	9539747;9553805;9567361;9570358;9573412;9580234;9585173	+;+;+;+;+;+;+	3865	302	423	291	159	153	181	358	383	494	284	276	240	327	416	382	238	178	189	520	402	380	326	318	294
ENSG00000231181	chr1	9576427	9576985	+	559	7	5	6	3	4	5	5	3	6	13	6	0	9	8	5	7	9	12	16	18	14	24	23	20
TMEM201	chr1;chr1;chr1;chr1;chr1;chr1;chr1;chr1;chr1;chr1;chr1;chr1;chr1;chr1;chr1;chr1;chr1;chr1;chr1;chr1;chr1;chr1;chr1;chr1;chr1;chr1;chr1;chr1;chr1;chr1;chr1;chr1;chr1	9588911;9588922;9595890;9595890;9596859;9596859;9596897;9598449;9598449;9598449;9601105;9601105;9601105;9602069;9602069;9602069;9606214;9607557;9607557;9607557;9607728;9609840;9609840;9610506;9610506;9610506;9611015;9611753;9611753;9611753;9612986;9612986;9612986	9589043;9589043;9596010;9596010;9597053;9597053;9597053;9598625;9598625;9598625;9601454;9601454;9601454;9602272;9604954;9602272;9606638;9607789;9607685;9607789;9607789;9609911;9609911;9610805;9610805;9610805;9611073;9611890;9611890;9611890;9613247;9614873;9614877	+;+;+;+;+;+;+;+;+;+;+;+;+;+;+;+;+;+;+;+;+;+;+;+;+;+;+;+;+;+;+;+;+	6981	1001	1057	804	823	892	1046	632	670	829	1087	1097	1415	927	1149	1086	875	953	820	1120	774	657	878	812	1452
PIK3CD	chr1;chr1;chr1;chr1;chr1;chr1;chr1;chr1;chr1;chr1;chr1;chr1;chr1;chr1;chr1;chr1;chr1;chr1;chr1;chr1;chr1;chr1;chr1;chr1;chr1;chr1;chr1;chr1;chr1;chr1;chr1;chr1;chr1;chr1;chr1;chr1;chr1;chr1;chr1;chr1;chr1;chr1;chr1;chr1;chr1;chr1;chr1;chr1;chr1;chr1;chr1;chr1;chr1;chr1;chr1;chr1;chr1;chr1;chr1;chr1;chr1;chr1;chr1;chr1;chr1;chr1;chr1;chr1;chr1;chr1;chr1;chr1;chr1;chr1;chr1;chr1;chr1;chr1;chr1	9651731;9651732;9688176;9691467;9691467;9691467;9691675;9710198;9710424;9710424;9710424;9715541;9715541;9715541;9715699;9715849;9715849;9715849;9715849;9716276;9716440;9716440;9716440;9716959;9716959;9717064;9717064;9717537;9717537;9717537;9717537;9718694;9718694;9718694;9719921;9719921;9719921;9720112;9720112;9720112;9720434;9720434;9720611;9720742;9720742;9720742;9721127;9721127;9721127;9721444…	9651802;9651802;9688313;9691571;9691571;9691571;9691946;9710280;9710596;9710596;9710596;9715769;9715769;9715769;9715769;9716163;9716078;9716078;9716078;9716619;9716619;9716619;9716619;9717108;9717108;9717108;9717108;9717581;9717626;9717626;9717626;9718915;9718915;9718915;9720017;9720017;9720017;9720242;9720242;9720242;9720661;9720661;9720661;9720909;9720909;9720909;9721248;9721248;9721248;9721587…	+;+;+;+;+;+;+;+;+;+;+;+;+;+;+;+;+;+;+;+;+;+;+;+;+;+;+;+;+;+;+;+;+;+;+;+;+;+;+;+;+;+;+;+;+;+;+;+;+;+;+;+;+;+;+;+;+;+;+;+;+;+;+;+;+;+;+;+;+;+;+;+;+;+;+;+;+;+;+	6331	342	392	420	407	430	562	288	351	361	901	1113	741	389	570	431	701	659	607	601	451	337	691	713	1038
PIK3CD-AS1	chr1;chr1	9652610;9654198	9654043;9654586	-;-	1823	0	0	0	0	0	1	0	0	0	0	0	0	0	1	0	2	0	0	1	0	1	0	1	0
ENSG00000233268	chr1;chr1	9660828;9662297	9660918;9662626	-;-	421	0	0	1	0	0	3	0	0	0	0	0	0	0	0	0	0	0	0	0	2	0	0	0	0
PIK3CD-AS2	chr1;chr1;chr1	9672405;9680712;9687335	9672719;9681135;9687573	-;-;-	978	42	55	38	15	16	9	42	59	73	20	40	18	61	80	66	15	11	21	77	54	46	21	24	30
CLSTN1	chr1;chr1;chr1;chr1;chr1;chr1;chr1;chr1;chr1;chr1;chr1;chr1;chr1;chr1;chr1;chr1;chr1;chr1;chr1;chr1;chr1;chr1;chr1;chr1;chr1;chr1;chr1;chr1;chr1;chr1;chr1;chr1;chr1;chr1;chr1;chr1;chr1;chr1;chr1;chr1;chr1;chr1;chr1;chr1;chr1;chr1;chr1;chr1;chr1;chr1;chr1;chr1;chr1;chr1;chr1;chr1;chr1;chr1;chr1;chr1;chr1;chr1;chr1;chr1;chr1;chr1;chr1;chr1;chr1;chr1;chr1;chr1;chr1;chr1;chr1;chr1	9728926;9729027;9729028;9729028;9729028;9731122;9731206;9731206;9731206;9731206;9731761;9731761;9731761;9731761;9731761;9733401;9733401;9733401;9733401;9733401;9733972;9733972;9733972;9733972;9734948;9734948;9734948;9734948;9735467;9735467;9735467;9735467;9735885;9735885;9735885;9735885;9737498;9737498;9737498;9741094;9741094;9741094;9741094;9743884;9743884;9743884;9743884;9744395;9744395;9744395…	9730705;9730705;9730705;9730705;9730705;9731390;9731390;9731390;9731390;9731390;9731896;9731896;9731896;9731896;9731896;9733546;9733546;9733486;9733546;9733546;9734142;9734142;9734142;9734142;9735174;9735174;9735174;9735174;9735615;9735615;9735615;9735615;9736042;9736042;9736042;9736042;9737554;9737554;9737554;9741256;9741256;9741256;9741256;9744005;9744005;9744005;9744005;9744643;9744643;9744643…	-;-;-;-;-;-;-;-;-;-;-;-;-;-;-;-;-;-;-;-;-;-;-;-;-;-;-;-;-;-;-;-;-;-;-;-;-;-;-;-;-;-;-;-;-;-;-;-;-;-;-;-;-;-;-;-;-;-;-;-;-;-;-;-;-;-;-;-;-;-;-;-;-;-;-;-	5241	3333	3374	2752	6056	5976	7653	2506	2491	2804	5440	6559	4720	3893	4699	3507	4975	5087	3905	3769	2889	2401	4323	4554	6517
MZT1P1	chr1;chr1	9780822;9781074	9780900;9781240	+;+	246	0	2	3	5	1	3	3	3	1	5	2	1	5	1	0	7	4	1	3	1	0	0	1	2
ENSG00000280113	chr1;chr1	9826289;9827610	9828271;9828258	-;-	1983	0	0	1	0	0	0	1	0	0	1	0	0	0	1	1	0	1	0	1	0	1	1	0	1
CTNNBIP1	chr1;chr1;chr1;chr1;chr1;chr1;chr1;chr1;chr1;chr1;chr1;chr1;chr1;chr1;chr1;chr1;chr1;chr1;chr1;chr1;chr1	9848276;9850109;9850450;9850659;9871187;9871187;9871187;9871187;9871969;9871969;9871969;9871969;9877905;9877905;9877905;9877905;9878140;9883705;9893009;9910095;9910095	9850776;9850776;9850776;9850776;9871277;9871277;9871277;9871277;9872088;9872088;9872088;9872088;9877989;9877989;9877989;9877989;9878176;9883738;9893237;9910336;9910269	-;-;-;-;-;-;-;-;-;-;-;-;-;-;-;-;-;-;-;-;-	3339	298	395	277	138	142	188	359	383	486	328	382	495	337	518	587	239	183	177	600	342	369	287	273	429
ENSG00000223989	chr1;chr1;chr1	9848318;9849369;9849986	9848466;9849474;9850154	+;+;+	424	0	0	0	0	0	0	0	0	0	0	0	0	0	0	0	0	0	0	0	0	0	0	0	0
ENSG00000285701	chr1;chr1;chr1	9900614;9904300;9907757	9900991;9904405;9908034	+;+;+	762	4	7	2	7	7	6	4	3	4	1	7	5	5	1	5	4	9	6	1	10	4	2	5	5
LZIC	chr1;chr1;chr1;chr1;chr1;chr1;chr1;chr1;chr1;chr1;chr1;chr1;chr1;chr1;chr1;chr1;chr1;chr1;chr1;chr1;chr1;chr1;chr1;chr1;chr1;chr1;chr1;chr1;chr1;chr1	9922113;9926293;9929720;9930253;9930261;9931891;9931891;9931891;9931891;9931891;9932803;9932803;9932803;9932803;9934762;9934762;9934762;9934762;9935492;9935492;9935492;9935492;9936519;9936519;9936519;9942624;9942624;9942624;9943249;9943349	9922358;9930457;9930457;9930457;9930457;9931972;9932180;9931972;9931972;9931972;9932898;9932898;9932898;9932898;9934860;9934860;9934860;9934860;9935627;9935627;9935627;9935620;9936627;9936627;9936627;9942782;9942768;9942782;9943391;9943407	-;-;-;-;-;-;-;-;-;-;-;-;-;-;-;-;-;-;-;-;-;-;-;-;-;-;-;-;-;-	5459	552	657	475	227	239	277	591	625	770	484	510	606	572	700	600	338	284	292	836	548	578	491	496	598
ENSG00000228150	chr1;chr1	9942923;9949638	9943025;9949974	+;+	440	10	8	8	11	6	8	11	14	10	11	9	10	9	12	13	2	10	7	13	4	10	12	6	14
NMNAT1	chr1;chr1;chr1;chr1;chr1;chr1;chr1;chr1;chr1;chr1;chr1;chr1;chr1;chr1;chr1;chr1;chr1;chr1;chr1;chr1	9943428;9943429;9943475;9943488;9972018;9972018;9972018;9972018;9975592;9975592;9975592;9981031;9981031;9981031;9981052;9981256;9982301;9982301;9983004;9985136	9943515;9943515;9943515;9943515;9972188;9972503;9972188;9972188;9975775;9975775;9975775;9981170;9981170;9981170;9981170;9981766;9985498;9982870;9983669;9985501	+;+;+;+;+;+;+;+;+;+;+;+;+;+;+;+;+;+;+;+	4610	40	53	34	26	25	25	61	59	59	39	72	27	53	76	69	44	39	29	71	54	52	36	42	60
RN7SKP269	chr1	9947318	9947636	+	319	4	5	1	1	1	0	0	0	1	1	4	0	2	2	3	0	4	2	4	3	10	1	5	2
TMEM274P	chr1;chr1;chr1;chr1;chr1	9950572;9951231;9952339;9955821;9960714	9950648;9951297;9952469;9955915;9960787	-;-;-;-;-	444	2	2	2	4	5	2	0	2	0	0	1	0	4	3	1	1	4	1	3	1	3	6	2	6
MIR5697	chr1	9967381	9967458	+	78	0	0	0	0	0	0	0	0	0	0	0	0	0	0	0	1	0	0	0	0	0	0	0	0
ENSG00000241326	chr1;chr1	9983141;9984283	9983290;9984568	+;+	436	0	0	0	0	0	0	0	0	0	0	0	0	0	0	0	0	0	0	0	0	0	0	0	0
RBP7	chr1;chr1;chr1;chr1;chr1;chr1;chr1;chr1;chr1	9997206;9997228;10004093;10007570;10007570;10008173;10008173;10015782;10015782	9997331;9997331;10004307;10007748;10007748;10008274;10008274;10016021;10016020	+;+;+;+;+;+;+;+;+	862	0	0	1	0	0	0	0	0	0	1	0	0	0	0	0	0	1	0	0	0	0	0	0	2
UBE4B	chr1;chr1;chr1;chr1;chr1;chr1;chr1;chr1;chr1;chr1;chr1;chr1;chr1;chr1;chr1;chr1;chr1;chr1;chr1;chr1;chr1;chr1;chr1;chr1;chr1;chr1;chr1;chr1;chr1;chr1;chr1;chr1;chr1;chr1;chr1;chr1;chr1;chr1;chr1;chr1;chr1;chr1;chr1;chr1;chr1;chr1;chr1;chr1;chr1;chr1;chr1;chr1;chr1;chr1;chr1;chr1;chr1;chr1;chr1;chr1;chr1;chr1;chr1;chr1;chr1;chr1;chr1;chr1;chr1;chr1;chr1;chr1;chr1;chr1;chr1;chr1;chr1;chr1;chr1;chr1…	10032832;10032832;10032958;10033274;10072028;10072028;10072028;10072028;10072454;10095461;10095461;10095461;10100861;10101108;10101108;10101108;10102948;10102948;10102948;10102948;10105516;10105516;10105516;10106197;10106197;10107222;10117459;10117459;10117459;10119513;10119513;10119513;10121962;10121962;10121962;10122042;10126794;10126794;10126794;10126794;10128339;10129392;10129392;10129392;101…	10033694;10033694;10033694;10033694;10072214;10072214;10072214;10072214;10073118;10095596;10095596;10095596;10101195;10101195;10101195;10101195;10103185;10103092;10103092;10103092;10105744;10105744;10105744;10106583;10106583;10107374;10117600;10117600;10117600;10119613;10119613;10119613;10122076;10122076;10122076;10122076;10126877;10126877;10126877;10126877;10129448;10129448;10129448;10129448;101…	+;+;+;+;+;+;+;+;+;+;+;+;+;+;+;+;+;+;+;+;+;+;+;+;+;+;+;+;+;+;+;+;+;+;+;+;+;+;+;+;+;+;+;+;+;+;+;+;+;+;+;+;+;+;+;+;+;+;+;+;+;+;+;+;+;+;+;+;+;+;+;+;+;+;+;+;+;+;+;+;+;+;+;+;+;+;+;+;+;+;+;+;+;+;+;+;+;+;+;+;+;+;+;+;+;+;+;+;+;+;+;+;+;+;+	9237	1107	1144	931	1369	1605	1749	1197	1141	1453	2605	2801	1197	1280	1521	1113	1915	1787	1757	1737	1112	1054	2175	1932	2272
ENSG00000224340	chr1	10054445	10054781	-	337	2	0	1	3	0	2	0	0	2	3	1	2	2	1	0	1	0	3	2	0	2	3	0	1
PGAM1P11	chr1;chr1	10058671;10059242	10058943;10059648	+;+	680	9	5	1	7	4	1	1	1	2	14	6	1	5	5	3	7	6	7	2	13	12	5	1	2
RNU6-828P	chr1	10163268	10163374	+	107	2	0	0	1	1	2	0	2	0	2	2	0	2	1	3	1	1	3	0	0	3	1	1	1
KIF1B	chr1;chr1;chr1;chr1;chr1;chr1;chr1;chr1;chr1;chr1;chr1;chr1;chr1;chr1;chr1;chr1;chr1;chr1;chr1;chr1;chr1;chr1;chr1;chr1;chr1;chr1;chr1;chr1;chr1;chr1;chr1;chr1;chr1;chr1;chr1;chr1;chr1;chr1;chr1;chr1;chr1;chr1;chr1;chr1;chr1;chr1;chr1;chr1;chr1;chr1;chr1;chr1;chr1;chr1;chr1;chr1;chr1;chr1;chr1;chr1;chr1;chr1;chr1;chr1;chr1;chr1;chr1;chr1;chr1;chr1;chr1;chr1;chr1;chr1;chr1;chr1;chr1;chr1;chr1;chr1…	10210570;10210570;10210570;10210797;10210805;10210805;10210805;10210805;10211616;10230764;10232250;10232250;10232250;10232250;10232250;10232250;10232250;10232250;10232250;10232250;10232250;10232250;10232250;10232329;10232329;10248863;10256247;10256247;10256247;10256247;10256247;10256247;10256247;10256247;10256247;10256247;10256247;10256247;10256247;10256247;10256247;10258493;10258493;10258493;102…	10210878;10210878;10210878;10210878;10210878;10210878;10210878;10210878;10211738;10230997;10232434;10232434;10232434;10232434;10232434;10232434;10232434;10232434;10232434;10232434;10232434;10232434;10232434;10232434;10232434;10248965;10256323;10256323;10256323;10256323;10256323;10256323;10256323;10256323;10256323;10256323;10256323;10256323;10256323;10256323;10256323;10258672;10258672;10258672;102…	+;+;+;+;+;+;+;+;+;+;+;+;+;+;+;+;+;+;+;+;+;+;+;+;+;+;+;+;+;+;+;+;+;+;+;+;+;+;+;+;+;+;+;+;+;+;+;+;+;+;+;+;+;+;+;+;+;+;+;+;+;+;+;+;+;+;+;+;+;+;+;+;+;+;+;+;+;+;+;+;+;+;+;+;+;+;+;+;+;+;+;+;+;+;+;+;+;+;+;+;+;+;+;+;+;+;+;+;+;+;+;+;+;+;+;+;+;+;+;+;+;+;+;+;+;+;+;+;+;+;+;+;+;+;+;+;+;+;+;+;+;+;+;+;+;+;+;+;+;+;+;+;+;+;+;+;+;+;+;+;+;+;+;+;+;+;+;+;+;+;+;+;+;+;+;+;+;+;+;+;+;+;+;+;+;+;+;+;+;+;+;+;+;+;+;+;+;+;+;+…	18915	1339	1313	1159	2342	2685	3372	1043	1198	1250	4728	5380	2553	1684	1838	1355	4141	3524	3705	2349	1690	1631	5041	5092	6085
ENSG00000264881	chr1	10227718	10227803	+	86	1	1	2	0	0	5	4	3	1	0	3	1	0	0	0	1	0	0	1	3	2	5	3	1
RNU6-37P	chr1	10298966	10299072	+	107	0	1	0	2	4	0	2	0	2	1	1	0	4	1	1	1	1	3	3	1	6	4	3	1
RN7SL731P	chr1	10306465	10306757	+	293	0	0	0	0	0	0	0	0	0	0	0	0	0	0	0	0	0	0	0	0	0	0	0	0
ENSG00000284735	chr1;chr1;chr1;chr1;chr1;chr1	10381906;10381978;10382236;10384628;10386103;10386239	10382001;10382024;10383105;10384971;10387150;10386541	-;-;-;-;-;-	2381	5	3	2	8	14	10	0	6	4	7	20	31	5	3	1	4	12	14	2	8	8	15	12	6
ENSG00000284642	chr1;chr1;chr1;chr1;chr1;chr1;chr1;chr1	10395416;10395618;10395783;10395851;10396238;10396823;10396823;10396833	10395523;10396376;10396370;10396041;10396376;10397376;10397432;10397363	+;+;+;+;+;+;+;+	1477	8	6	6	10	6	3	4	6	2	10	13	29	1	4	14	5	11	8	8	6	4	12	4	14
PGD	chr1;chr1;chr1;chr1;chr1;chr1;chr1;chr1;chr1;chr1;chr1;chr1;chr1;chr1;chr1;chr1;chr1;chr1;chr1;chr1;chr1;chr1;chr1;chr1;chr1;chr1;chr1;chr1;chr1;chr1;chr1;chr1;chr1;chr1;chr1;chr1;chr1;chr1;chr1;chr1;chr1;chr1;chr1;chr1;chr1;chr1;chr1;chr1;chr1;chr1;chr1;chr1;chr1;chr1	10398592;10399044;10399064;10399073;10399112;10399498;10399629;10399629;10399629;10399629;10399629;10399632;10400376;10400393;10400393;10400393;10400393;10403071;10403071;10403071;10403071;10404161;10404161;10404161;10404161;10404161;10408071;10408071;10408071;10408071;10411418;10411418;10411418;10411418;10412834;10413062;10413062;10413062;10415292;10416987;10416987;10416987;10416987;10417376;104…	10398751;10399125;10399125;10399125;10399125;10399704;10399704;10399704;10400008;10399704;10399704;10399704;10400572;10400572;10400572;10400572;10400572;10403136;10403136;10403136;10403136;10404279;10404279;10404276;10404279;10404279;10408140;10408140;10408140;10408140;10411552;10411552;10411552;10411552;10413251;10413251;10413251;10413251;10415392;10417044;10417117;10417117;10417117;10417509;104…	+;+;+;+;+;+;+;+;+;+;+;+;+;+;+;+;+;+;+;+;+;+;+;+;+;+;+;+;+;+;+;+;+;+;+;+;+;+;+;+;+;+;+;+;+;+;+;+;+;+;+;+;+;+	3333	1137	1373	1119	925	1212	1157	1547	1497	1929	1119	1124	958	1502	1934	1630	902	798	732	2363	1666	1558	1153	1053	1309
ENSG00000271989	chr1	10429881	10430677	-	797	2	1	3	1	2	1	4	2	1	2	2	0	5	5	1	0	2	1	2	3	4	0	2	2
CENPS-CORT	chr1;chr1;chr1;chr1;chr1;chr1;chr1;chr1;chr1;chr1;chr1;chr1;chr1;chr1;chr1;chr1;chr1;chr1;chr1;chr1;chr1;chr1	10430102;10430384;10430435;10430804;10431258;10433842;10433842;10433842;10434657;10434657;10434657;10434657;10440347;10440347;10440347;10440347;10442265;10451377;10451377;10451377;10451377;10451377	10430568;10430568;10430568;10431401;10431401;10433965;10433965;10433965;10434690;10434690;10434690;10434690;10440413;10440413;10440413;10440413;10442441;10452003;10451659;10451411;10451659;10452153	+;+;+;+;+;+;+;+;+;+;+;+;+;+;+;+;+;+;+;+;+;+	2244	3	5	3	0	3	3	0	1	1	1	1	0	3	0	4	1	4	4	2	2	2	1	1	2
CENPS	chr1;chr1;chr1;chr1;chr1;chr1;chr1;chr1;chr1;chr1;chr1;chr1;chr1;chr1;chr1;chr1;chr1	10430433;10430512;10430783;10430876;10431123;10433842;10433842;10434657;10434657;10440123;10440347;10440347;10440347;10442265;10442265;10442265;10442265	10430568;10430568;10431401;10431130;10431401;10433965;10433965;10434690;10434690;10440413;10440413;10440413;10440413;10442502;10442657;10442808;10442334	+;+;+;+;+;+;+;+;+;+;+;+;+;+;+;+;+	1748	34	58	32	14	5	9	23	36	54	20	28	4	34	34	22	14	12	26	48	42	25	15	12	10
CORT	chr1;chr1	10450031;10451377	10450322;10451998	+;+	914	14	10	11	11	9	9	3	11	7	7	9	7	13	8	11	9	6	6	9	8	4	6	7	9
DFFA	chr1;chr1;chr1;chr1;chr1;chr1;chr1;chr1;chr1;chr1;chr1;chr1;chr1;chr1;chr1;chr1	10456522;10461643;10462468;10462988;10463058;10463431;10463431;10467190;10467190;10467190;10469177;10469177;10469177;10472323;10472323;10472323	10461702;10461702;10463209;10463209;10463209;10463620;10463620;10467332;10467332;10467332;10469338;10469338;10469338;10472488;10472479;10472529	-;-;-;-;-;-;-;-;-;-;-;-;-;-;-;-	6625	671	698	586	318	343	359	679	684	796	593	662	735	753	999	822	441	398	405	966	651	637	493	499	709
ENSG00000203469	chr1;chr1	10458555;10459090	10458772;10459338	+;+	467	0	0	0	0	0	0	0	0	0	0	0	0	0	0	0	0	0	0	0	0	0	0	0	0
PEX14	chr1;chr1;chr1;chr1;chr1;chr1;chr1;chr1;chr1;chr1;chr1;chr1;chr1;chr1;chr1;chr1;chr1;chr1;chr1;chr1;chr1	10472288;10474950;10474982;10495274;10495274;10495274;10517028;10535888;10536213;10536213;10536213;10536213;10599238;10599238;10618332;10618332;10623019;10623019;10624340;10627272;10629531	10472580;10475002;10475002;10495321;10495321;10495321;10517131;10536060;10536289;10536297;10536572;10536297;10599366;10599366;10618417;10618417;10623286;10623121;10624437;10627363;10630758	+;+;+;+;+;+;+;+;+;+;+;+;+;+;+;+;+;+;+;+;+	2932	301	349	252	173	184	182	275	323	368	246	255	345	321	385	395	166	165	144	448	251	323	245	204	274
ENSG00000287727	chr1;chr1	10612222;10616369	10615013;10616452	-;-	2876	8	4	6	16	24	18	4	5	8	31	12	31	19	15	14	34	29	24	23	9	10	20	27	37
RN7SL614P	chr1	10616836	10617115	+	280	2	4	3	3	3	1	2	2	1	2	3	5	1	1	0	2	5	7	10	2	3	5	6	1
CASZ1	chr1;chr1;chr1;chr1;chr1;chr1;chr1;chr1;chr1;chr1;chr1;chr1;chr1;chr1;chr1;chr1;chr1;chr1;chr1;chr1;chr1;chr1;chr1;chr1;chr1;chr1;chr1;chr1;chr1;chr1;chr1;chr1;chr1;chr1;chr1;chr1;chr1;chr1;chr1;chr1;chr1;chr1;chr1;chr1;chr1;chr1;chr1;chr1;chr1;chr1;chr1;chr1;chr1;chr1;chr1;chr1;chr1;chr1;chr1;chr1;chr1	10636604;10637121;10638715;10642082;10642859;10642859;10643160;10643160;10644917;10644917;10646128;10647213;10647801;10649070;10649070;10649283;10649283;10650484;10650692;10650692;10650941;10650941;10650941;10652984;10653377;10653377;10654419;10654419;10654419;10655649;10655649;10655649;10656646;10656646;10656646;10658007;10658508;10658508;10658508;10659702;10659702;10659702;10659702;10660737;106…	10640059;10637408;10638763;10642322;10643000;10643000;10643311;10643311;10645076;10645088;10646326;10648139;10648139;10649192;10649192;10649437;10649437;10650755;10650755;10650755;10651100;10651076;10651076;10654218;10654218;10654218;10654591;10654591;10654591;10655813;10655813;10655813;10656736;10656736;10656736;10658576;10658576;10658576;10658576;10661398;10660536;10660536;10660536;10660856;106…	-;-;-;-;-;-;-;-;-;-;-;-;-;-;-;-;-;-;-;-;-;-;-;-;-;-;-;-;-;-;-;-;-;-;-;-;-;-;-;-;-;-;-;-;-;-;-;-;-;-;-;-;-;-;-;-;-;-;-;-;-	11336	49	63	46	54	53	50	32	37	67	113	125	120	55	83	73	100	97	80	106	57	58	90	67	143
ENSG00000272078	chr1;chr1	10639241;10647248	10640077;10654333	+;+	7923	2	10	5	9	3	2	6	2	6	11	8	7	5	3	3	8	12	8	6	8	10	12	6	11
HSPE1P24	chr1	10895761	10895998	+	238	0	0	0	0	0	0	0	0	0	0	0	0	0	0	0	0	0	0	0	0	0	0	0	0
C1orf127	chr1;chr1;chr1;chr1;chr1;chr1;chr1;chr1;chr1;chr1;chr1;chr1;chr1;chr1;chr1;chr1;chr1;chr1;chr1;chr1;chr1;chr1;chr1;chr1;chr1;chr1;chr1;chr1;chr1;chr1;chr1;chr1;chr1;chr1;chr1;chr1;chr1	10946471;10946473;10946473;10946475;10946730;10947643;10947643;10947643;10947643;10947643;10949624;10949624;10949702;10954019;10954019;10954019;10954990;10954990;10954990;10957023;10957023;10957585;10957616;10957616;10958714;10958714;10958714;10964128;10964128;10964128;10966358;10966358;10969970;10969970;10976156;10976156;10982012	10946738;10946741;10946741;10946586;10946741;10948844;10947870;10948844;10948844;10949751;10949814;10949814;10949814;10954142;10954142;10954142;10955186;10955186;10955186;10957107;10957107;10957753;10957753;10957753;10958752;10958752;10958752;10964271;10964271;10964201;10966482;10966482;10970089;10970089;10976215;10976256;10982037	-;-;-;-;-;-;-;-;-;-;-;-;-;-;-;-;-;-;-;-;-;-;-;-;-;-;-;-;-;-;-;-;-;-;-;-;-	3573	3	0	1	0	1	2	0	0	2	2	0	1	3	5	2	0	0	0	2	0	2	2	0	0
CFL1P6	chr1;chr1	10990978;10991418	10991091;10991797	-;-	494	0	0	0	0	0	1	0	1	0	0	0	0	0	0	1	0	0	1	0	0	0	0	1	1
TARDBP	chr1;chr1;chr1;chr1;chr1;chr1;chr1;chr1;chr1;chr1;chr1;chr1;chr1;chr1;chr1;chr1;chr1;chr1;chr1;chr1;chr1;chr1;chr1;chr1;chr1;chr1;chr1;chr1;chr1;chr1;chr1;chr1;chr1;chr1;chr1;chr1;chr1;chr1;chr1;chr1;chr1;chr1;chr1;chr1;chr1;chr1;chr1;chr1;chr1;chr1;chr1;chr1;chr1;chr1;chr1;chr1;chr1;chr1;chr1;chr1;chr1;chr1;chr1;chr1;chr1;chr1;chr1;chr1;chr1;chr1;chr1;chr1;chr1;chr1;chr1;chr1;chr1;chr1;chr1;chr1…	11012344;11012424;11012425;11012622;11012653;11012654;11012654;11012654;11012654;11012662;11012670;11013716;11013716;11013716;11013716;11013716;11013716;11013716;11013716;11013716;11013716;11013716;11013716;11013716;11013728;11013728;11013728;11015524;11016123;11016844;11016844;11016844;11016844;11016844;11016844;11016844;11016844;11016844;11016844;11016844;11016844;11016844;11016844;11016844;110…	11012428;11012480;11012606;11012743;11012743;11012743;11012743;11012743;11012743;11012743;11012743;11013965;11013965;11013965;11013965;11013965;11013965;11013965;11013965;11013965;11013965;11013965;11013965;11013965;11013965;11013965;11013965;11015646;11016254;11017007;11017007;11017007;11017007;11017007;11017007;11017007;11017007;11017007;11017007;11017007;11017007;11017007;11017007;11017007;110…	+;+;+;+;+;+;+;+;+;+;+;+;+;+;+;+;+;+;+;+;+;+;+;+;+;+;+;+;+;+;+;+;+;+;+;+;+;+;+;+;+;+;+;+;+;+;+;+;+;+;+;+;+;+;+;+;+;+;+;+;+;+;+;+;+;+;+;+;+;+;+;+;+;+;+;+;+;+;+;+;+;+;+;+;+;+;+;+;+;+;+;+;+;+;+;+;+;+;+;+;+;+;+;+;+;+;+;+;+;+;+;+;+;+;+;+;+;+;+;+;+;+;+;+;+;+;+;+;+;+;+;+;+;+;+;+;+;+;+;+;+;+;+;+;+;+;+;+;+;+;+;+;+;+;+;+;+;+;+;+;+;+;+;+;+;+;+;+;+;+;+;+;+;+;+;+;+	6187	1943	1977	1571	1658	1928	1928	1731	1743	2099	2781	2721	2613	2156	2605	2148	2317	1971	1876	2605	1763	1733	2317	2381	3027
MASP2	chr1;chr1;chr1;chr1;chr1;chr1;chr1;chr1;chr1;chr1;chr1;chr1;chr1;chr1;chr1;chr1;chr1;chr1;chr1;chr1;chr1	11026523;11030176;11030748;11034828;11037693;11037693;11042875;11042875;11043339;11044798;11044798;11045408;11045408;11046556;11046556;11046891;11046891;11046891;11047203;11047203;11047203	11027648;11030250;11030882;11034906;11037811;11037811;11043198;11043022;11043535;11044953;11046733;11045539;11045539;11046733;11046733;11047119;11047119;11047119;11047233;11047227;11047239	-;-;-;-;-;-;-;-;-;-;-;-;-;-;-;-;-;-;-;-;-	4257	65	42	66	61	67	58	33	20	20	24	6	7	15	15	10	21	13	19	14	14	24	18	15	8
SRM	chr1;chr1;chr1;chr1;chr1;chr1;chr1;chr1;chr1;chr1;chr1;chr1;chr1;chr1;chr1;chr1;chr1;chr1;chr1;chr1;chr1;chr1;chr1	11054584;11054589;11054664;11054962;11054962;11055781;11055781;11056011;11056011;11056011;11056604;11056604;11056604;11056702;11058710;11058800;11058800;11058800;11059225;11059225;11059225;11059777;11059777	11054885;11054885;11055084;11055084;11055204;11055820;11055926;11056094;11056094;11056094;11056757;11056757;11056757;11056757;11058873;11058892;11058892;11058892;11059686;11059380;11059345;11060020;11060018	-;-;-;-;-;-;-;-;-;-;-;-;-;-;-;-;-;-;-;-;-;-;-	1894	1083	1475	1024	384	434	492	1428	1499	2000	641	702	976	1281	1700	1827	395	352	416	2024	1326	1210	520	448	770
EXOSC10	chr1;chr1;chr1;chr1;chr1;chr1;chr1;chr1;chr1;chr1;chr1;chr1;chr1;chr1;chr1;chr1;chr1;chr1;chr1;chr1;chr1;chr1;chr1;chr1;chr1;chr1;chr1;chr1;chr1;chr1;chr1;chr1;chr1;chr1;chr1;chr1;chr1;chr1;chr1;chr1;chr1;chr1;chr1;chr1;chr1;chr1;chr1;chr1;chr1;chr1;chr1;chr1;chr1;chr1;chr1;chr1;chr1;chr1;chr1;chr1;chr1;chr1;chr1;chr1;chr1;chr1;chr1;chr1;chr1;chr1;chr1;chr1;chr1;chr1;chr1;chr1;chr1;chr1;chr1;chr1…	11066618;11066618;11066621;11066685;11068008;11068008;11068008;11068008;11068645;11068645;11068645;11068645;11068645;11068654;11069559;11069559;11069559;11069559;11069559;11070900;11070900;11070900;11070900;11070900;11072087;11072087;11072087;11072087;11073934;11073934;11074231;11074231;11074231;11074288;11076842;11076842;11076842;11076842;11077009;11077330;11077365;11077365;11077601;11077601;110…	11066748;11066748;11066748;11066748;11068084;11068084;11068084;11068084;11068706;11068706;11068924;11068706;11068706;11068706;11069730;11069730;11069730;11069730;11069730;11070973;11073026;11070988;11070973;11070973;11072395;11072171;11072171;11072171;11074008;11074008;11074326;11074326;11074326;11074326;11076948;11077651;11076948;11076948;11077443;11077443;11077443;11077443;11077651;11077651;110…	-;-;-;-;-;-;-;-;-;-;-;-;-;-;-;-;-;-;-;-;-;-;-;-;-;-;-;-;-;-;-;-;-;-;-;-;-;-;-;-;-;-;-;-;-;-;-;-;-;-;-;-;-;-;-;-;-;-;-;-;-;-;-;-;-;-;-;-;-;-;-;-;-;-;-;-;-;-;-;-;-;-;-;-;-;-;-;-;-	5991	562	702	531	865	983	1068	920	912	1131	850	819	398	976	1130	830	973	910	755	1387	959	899	982	907	720
ENSG00000226849	chr1;chr1	11068471;11070659	11068713;11073097	+;+	2682	1	2	0	5	4	7	5	2	0	4	1	1	3	3	1	5	6	6	4	0	3	4	2	3
EXOSC10-AS1	chr1;chr1;chr1;chr1	11099430;11099675;11101801;11101801	11099814;11099910;11102100;11102051	+;+;+;+	781	1	3	1	1	2	4	3	4	6	3	7	1	10	9	5	6	5	11	10	1	4	2	2	2
MTOR	chr1;chr1;chr1;chr1;chr1;chr1;chr1;chr1;chr1;chr1;chr1;chr1;chr1;chr1;chr1;chr1;chr1;chr1;chr1;chr1;chr1;chr1;chr1;chr1;chr1;chr1;chr1;chr1;chr1;chr1;chr1;chr1;chr1;chr1;chr1;chr1;chr1;chr1;chr1;chr1;chr1;chr1;chr1;chr1;chr1;chr1;chr1;chr1;chr1;chr1;chr1;chr1;chr1;chr1;chr1;chr1;chr1;chr1;chr1;chr1;chr1;chr1;chr1;chr1;chr1;chr1;chr1;chr1;chr1;chr1;chr1;chr1;chr1;chr1;chr1;chr1;chr1;chr1;chr1;chr1…	11106535;11106535;11107285;11107307;11108181;11108181;11108181;11108181;11109290;11109290;11109290;11109290;11109303;11109649;11109649;11109649;11109649;11109649;11111514;11112852;11112852;11112852;11112852;11112852;11114318;11114318;11114318;11114318;11114318;11114813;11114813;11114813;11114813;11115396;11115396;11115396;11115396;11117004;11117004;11121246;11121246;11121979;11121979;11124498;111…	11107500;11107500;11107500;11107500;11108286;11108286;11108286;11108286;11109370;11109370;11109370;11109370;11109370;11109729;11109729;11109729;11109729;11109729;11111753;11112917;11112917;11112917;11112917;11112917;11114453;11114453;11114629;11114453;11114453;11114887;11114887;11114887;11114887;11115663;11115527;11115468;11115468;11117086;11117086;11121368;11121368;11122126;11122126;11124633;111…	-;-;-;-;-;-;-;-;-;-;-;-;-;-;-;-;-;-;-;-;-;-;-;-;-;-;-;-;-;-;-;-;-;-;-;-;-;-;-;-;-;-;-;-;-;-;-;-;-;-;-;-;-;-;-;-;-;-;-;-;-;-;-;-;-;-;-;-;-;-;-;-;-;-;-;-;-;-;-;-;-;-;-;-;-;-;-;-;-;-;-;-;-;-;-;-;-;-;-;-;-;-;-;-;-;-	12163	974	1166	962	2183	2663	3067	1170	1167	1479	4670	5449	2839	1560	1820	1319	4550	4272	3814	2243	1701	1239	4501	4517	6087
MTOR-AS1	chr1;chr1;chr1;chr1;chr1;chr1;chr1;chr1	11143898;11144424;11144667;11144667;11145153;11145153;11149270;11149270	11143987;11144481;11144886;11144886;11145279;11145279;11149537;11149537	+;+;+;+;+;+;+;+	763	5	1	2	6	3	2	5	4	6	9	4	2	7	5	0	20	13	10	6	11	5	15	5	3
RNU6-537P	chr1	11152350	11152452	+	103	0	0	1	5	1	4	0	1	1	2	0	0	0	1	1	2	0	0	0	2	0	2	4	0
ANGPTL7	chr1;chr1;chr1;chr1;chr1;chr1;chr1;chr1	11189355;11192270;11193580;11193627;11194461;11194526;11194854;11194854	11189955;11192370;11193774;11193774;11194659;11194659;11195178;11195981	+;+;+;+;+;+;+;+	2224	3	8	10	20	24	18	9	12	5	18	12	13	7	8	10	45	40	28	19	13	15	21	22	20
RNU6-291P	chr1	11226254	11226360	+	107	0	0	0	1	1	0	0	0	1	0	1	0	0	1	0	0	3	1	2	0	0	2	0	0
RPL39P6	chr1	11232963	11233112	+	150	2	3	3	0	0	0	0	5	5	1	0	0	2	2	4	1	4	0	3	2	3	0	2	1
UBIAD1	chr1;chr1;chr1;chr1;chr1;chr1;chr1;chr1;chr1;chr1;chr1;chr1	11273198;11273528;11273889;11273934;11285644;11285644;11285644;11292049;11293467;11294873;11294873;11294873	11274060;11274060;11274060;11274060;11285732;11285732;11288434;11292147;11293626;11296049;11295183;11295164	+;+;+;+;+;+;+;+;+;+;+;+	5090	719	792	666	446	419	457	402	480	601	615	681	508	601	708	586	459	422	407	846	560	521	498	534	649
UBE2V2P3	chr1;chr1	11278616;11279168	11278868;11279351	-;-	437	8	13	2	6	4	8	3	3	2	3	3	1	4	8	2	3	6	2	7	3	9	6	5	6
ENSG00000284646	chr1;chr1;chr1;chr1	11311734;11312256;11314605;11319007	11311969;11312403;11314875;11319093	-;-;-;-	742	0	0	0	0	0	0	0	0	0	1	0	0	0	0	0	0	0	0	0	0	0	1	1	0
MTCYBP45	chr1	11425257	11425821	-	565	0	0	0	0	0	0	0	0	0	0	0	0	0	0	0	0	0	0	0	0	0	0	0	0
DISP3	chr1;chr1;chr1;chr1;chr1;chr1;chr1;chr1;chr1;chr1;chr1;chr1;chr1;chr1;chr1;chr1;chr1;chr1;chr1;chr1;chr1;chr1;chr1;chr1;chr1;chr1;chr1;chr1	11479155;11479166;11481258;11500990;11502678;11514390;11515369;11516001;11517463;11519355;11519719;11520687;11523942;11525176;11526651;11529556;11529787;11530907;11531565;11533676;11534381;11534381;11535011;11535011;11535478;11535478;11536324;11536324	11479372;11479372;11481960;11502088;11502897;11514526;11515503;11516161;11517602;11519503;11519880;11520848;11524055;11525312;11526835;11529686;11529959;11531033;11531710;11533827;11534540;11534540;11535124;11535124;11535644;11535644;11537225;11537551	+;+;+;+;+;+;+;+;+;+;+;+;+;+;+;+;+;+;+;+;+;+;+;+;+;+;+;+	6120	5	11	9	12	2	7	12	11	18	9	12	50	13	11	13	18	11	12	153	123	180	158	149	208
ENSG00000285833	chr1;chr1	11500803;11501551	11501387;11502016	-;-	1051	0	0	0	0	0	0	0	0	0	0	0	0	0	0	0	0	0	0	2	1	5	4	5	3
LINC01647	chr1;chr1;chr1	11609468;11611843;11612790	11610113;11611978;11613358	+;+;+	1351	4	5	3	2	1	1	1	0	3	0	0	2	4	2	0	0	1	0	35	15	36	12	12	8
ENSG00000284708	chr1;chr1	11623558;11641376	11623610;11643416	+;+	2094	0	0	0	0	1	0	0	0	0	1	0	0	0	1	0	4	0	1	0	1	2	0	0	0
FBXO2	chr1;chr1;chr1;chr1;chr1;chr1;chr1;chr1;chr1;chr1;chr1;chr1;chr1;chr1;chr1;chr1;chr1;chr1;chr1;chr1;chr1;chr1;chr1;chr1	11637018;11645050;11648092;11648387;11649087;11649087;11649528;11649779;11649779;11649874;11649945;11649945;11649945;11650466;11650466;11650466;11650466;11650547;11650737;11653391;11653391;11654031;11654319;11655640	11637669;11645205;11648828;11648828;11649225;11649225;11649874;11649874;11649874;11650074;11650074;11650074;11650074;11650834;11650713;11650834;11650770;11650834;11650834;11653529;11653427;11654197;11654429;11655785	-;-;-;-;-;-;-;-;-;-;-;-;-;-;-;-;-;-;-;-;-;-;-;-	3163	33	21	23	24	20	19	24	40	43	27	53	100	39	42	42	25	24	14	43	31	20	31	24	56
FBXO44	chr1;chr1;chr1;chr1;chr1;chr1;chr1;chr1;chr1;chr1;chr1;chr1;chr1;chr1;chr1;chr1;chr1;chr1;chr1;chr1;chr1;chr1;chr1;chr1;chr1;chr1;chr1;chr1;chr1;chr1;chr1;chr1;chr1;chr1;chr1;chr1;chr1;chr1;chr1;chr1;chr1;chr1;chr1;chr1;chr1;chr1;chr1;chr1;chr1;chr1;chr1	11654375;11654857;11654857;11654877;11654881;11654910;11654910;11655328;11655328;11655670;11655806;11655806;11655806;11655806;11655806;11655806;11655806;11656065;11658267;11658267;11658267;11658267;11658267;11658267;11658267;11658267;11658533;11658533;11658533;11658542;11658736;11658736;11658736;11658736;11658736;11658736;11658736;11658736;11658736;11661130;11661130;11661130;11661130;11661130;116…	11654581;11654952;11654952;11654952;11654952;11654952;11654952;11655699;11655699;11655699;11656100;11656100;11656100;11656100;11656100;11656100;11656100;11656100;11658364;11658364;11658364;11658364;11658393;11658364;11658393;11658364;11658628;11658628;11658628;11658628;11658871;11658871;11658871;11658871;11658871;11658871;11658871;11658868;11658871;11661308;11661308;11662291;11661349;11661391;116…	+;+;+;+;+;+;+;+;+;+;+;+;+;+;+;+;+;+;+;+;+;+;+;+;+;+;+;+;+;+;+;+;+;+;+;+;+;+;+;+;+;+;+;+;+;+;+;+;+;+;+	3527	107	96	87	57	80	48	107	121	127	105	92	168	122	195	180	74	100	64	157	118	139	121	74	163
FBXO6	chr1;chr1;chr1;chr1;chr1;chr1;chr1;chr1;chr1;chr1;chr1;chr1;chr1;chr1	11664200;11664486;11668656;11668656;11668696;11671266;11671266;11671266;11671928;11671928;11673277;11673277;11673615;11673615	11664255;11664735;11668944;11668944;11668944;11671392;11671392;11671392;11672064;11672023;11673412;11673412;11674030;11674354	+;+;+;+;+;+;+;+;+;+;+;+;+;+	1735	9	5	16	25	11	12	4	7	7	20	11	19	14	14	8	15	22	19	7	4	13	15	12	26
MAD2L2	chr1;chr1;chr1;chr1;chr1;chr1;chr1;chr1;chr1;chr1;chr1;chr1;chr1;chr1;chr1;chr1;chr1;chr1;chr1;chr1;chr1;chr1;chr1;chr1;chr1;chr1;chr1;chr1;chr1;chr1;chr1;chr1;chr1;chr1;chr1;chr1;chr1;chr1;chr1;chr1;chr1;chr1;chr1;chr1;chr1;chr1;chr1;chr1;chr1;chr1;chr1;chr1;chr1;chr1;chr1;chr1;chr1;chr1;chr1;chr1;chr1;chr1;chr1;chr1;chr1;chr1;chr1;chr1;chr1	11674480;11674480;11674525;11674678;11674748;11675082;11675082;11675082;11675082;11675082;11675656;11675657;11675658;11675658;11675658;11675658;11675658;11675700;11676046;11676046;11676046;11676046;11676046;11676046;11676046;11676809;11676809;11676848;11676848;11676848;11676848;11676848;11676848;11676872;11677543;11677543;11677543;11677543;11677543;11677543;11677543;11677543;11680353;11680353;116…	11674816;11674816;11674816;11674816;11674816;11675174;11675174;11675174;11675174;11675174;11675731;11675731;11675731;11675731;11675731;11675731;11675731;11676140;11676140;11676140;11676140;11676140;11676140;11676140;11676140;11676948;11676948;11676948;11676948;11676948;11676948;11676948;11676948;11677614;11677614;11677614;11677614;11677614;11677614;11677614;11677614;11677614;11680471;11680471;116…	-;-;-;-;-;-;-;-;-;-;-;-;-;-;-;-;-;-;-;-;-;-;-;-;-;-;-;-;-;-;-;-;-;-;-;-;-;-;-;-;-;-;-;-;-;-;-;-;-;-;-;-;-;-;-;-;-;-;-;-;-;-;-;-;-;-;-;-;-	3324	834	1090	799	370	424	413	1010	1175	1434	455	457	423	925	1282	1248	322	252	274	1436	853	933	442	331	452
DRAXIN	chr1;chr1;chr1;chr1;chr1;chr1;chr1	11691710;11706249;11709275;11711851;11712340;11715119;11719584	11691853;11706709;11709465;11711965;11712429;11715208;11725857	+;+;+;+;+;+;+	7365	19	27	24	20	23	30	15	18	14	12	36	27	33	34	15	17	30	23	28	19	20	36	37	35
AGTRAP	chr1;chr1;chr1;chr1;chr1;chr1;chr1;chr1;chr1;chr1;chr1;chr1;chr1;chr1;chr1;chr1;chr1;chr1;chr1;chr1;chr1;chr1;chr1;chr1;chr1;chr1;chr1;chr1;chr1;chr1;chr1;chr1;chr1;chr1;chr1;chr1;chr1;chr1;chr1;chr1;chr1;chr1;chr1;chr1;chr1;chr1;chr1;chr1;chr1;chr1;chr1;chr1;chr1;chr1;chr1;chr1;chr1;chr1;chr1;chr1;chr1;chr1;chr1;chr1;chr1;chr1;chr1;chr1	11736084;11736117;11736124;11736130;11736136;11736142;11736147;11736153;11736173;11736175;11744533;11745801;11745803;11745803;11745803;11745803;11745803;11745803;11745803;11745803;11745803;11745930;11745988;11745998;11746009;11746127;11746127;11746127;11746127;11747440;11747440;11747440;11747440;11747440;11747440;11747440;11747440;11747440;11747440;11747440;11747512;11748415;11748415;11748415;117…	11736235;11736235;11736235;11736235;11736235;11736235;11736235;11736235;11736235;11736235;11744568;11745837;11745837;11745837;11745837;11745837;11745837;11746672;11745837;11745837;11745837;11746223;11746223;11746223;11746223;11746223;11746223;11746223;11746223;11747545;11747545;11747545;11747545;11747545;11747545;11747545;11747545;11747545;11747545;11747545;11747545;11748610;11748610;11748589;117…	+;+;+;+;+;+;+;+;+;+;+;+;+;+;+;+;+;+;+;+;+;+;+;+;+;+;+;+;+;+;+;+;+;+;+;+;+;+;+;+;+;+;+;+;+;+;+;+;+;+;+;+;+;+;+;+;+;+;+;+;+;+;+;+;+;+;+;+	2435	356	443	314	196	200	201	322	319	395	279	326	233	346	442	411	206	157	156	451	299	315	234	210	263
C1orf167	chr1;chr1;chr1;chr1;chr1;chr1;chr1;chr1;chr1;chr1;chr1;chr1;chr1;chr1;chr1;chr1;chr1;chr1;chr1;chr1;chr1;chr1;chr1;chr1;chr1;chr1;chr1;chr1;chr1;chr1;chr1;chr1;chr1;chr1;chr1;chr1;chr1;chr1;chr1;chr1;chr1;chr1;chr1;chr1;chr1;chr1;chr1;chr1;chr1;chr1;chr1;chr1;chr1;chr1;chr1;chr1;chr1;chr1;chr1;chr1;chr1;chr1;chr1;chr1;chr1;chr1;chr1;chr1;chr1;chr1;chr1;chr1;chr1;chr1;chr1;chr1;chr1;chr1;chr1;chr1…	11761787;11762193;11764331;11764331;11765857;11765857;11766742;11766964;11767221;11767221;11767221;11768077;11768077;11768077;11768973;11768973;11771524;11771524;11771524;11772082;11772082;11772082;11772122;11775435;11775435;11775435;11775435;11776464;11776464;11776464;11776464;11777129;11778660;11778660;11778660;11778926;11778926;11778926;11778931;11779802;11779802;11779802;11779802;11779817;117…	11762274;11762305;11764470;11764482;11767085;11766576;11767085;11767085;11767264;11767264;11767264;11768275;11768275;11768319;11769127;11769127;11771636;11771636;11771636;11772259;11772259;11772259;11772259;11775610;11775610;11775610;11775610;11776638;11776638;11776638;11776638;11778310;11778816;11778816;11778816;11779080;11779080;11779080;11779080;11780010;11780010;11780010;11780010;11780010;117…	+;+;+;+;+;+;+;+;+;+;+;+;+;+;+;+;+;+;+;+;+;+;+;+;+;+;+;+;+;+;+;+;+;+;+;+;+;+;+;+;+;+;+;+;+;+;+;+;+;+;+;+;+;+;+;+;+;+;+;+;+;+;+;+;+;+;+;+;+;+;+;+;+;+;+;+;+;+;+;+;+;+;+;+;+;+;+;+;+;+	6695	0	0	0	1	0	1	0	1	0	0	2	1	0	0	0	0	2	0	0	0	0	3	2	2
C1orf167-AS1	chr1;chr1;chr1	11777077;11778645;11779123	11778284;11778807;11779619	-;-;-	1868	0	0	0	0	0	0	0	0	0	0	0	0	0	0	0	0	0	0	0	0	0	0	0	0
MTHFR	chr1;chr1;chr1;chr1;chr1;chr1;chr1;chr1;chr1;chr1;chr1;chr1;chr1;chr1;chr1;chr1;chr1;chr1;chr1;chr1;chr1;chr1;chr1;chr1;chr1;chr1;chr1;chr1;chr1;chr1;chr1;chr1;chr1;chr1;chr1;chr1;chr1;chr1;chr1;chr1;chr1;chr1;chr1;chr1;chr1;chr1;chr1;chr1;chr1;chr1;chr1;chr1;chr1;chr1;chr1;chr1;chr1;chr1;chr1;chr1;chr1;chr1;chr1;chr1;chr1;chr1;chr1;chr1;chr1;chr1;chr1;chr1;chr1;chr1;chr1;chr1;chr1;chr1;chr1;chr1…	11785723;11785723;11785730;11785732;11789766;11790041;11790068;11790068;11790349;11790566;11790642;11791207;11791207;11791207;11791207;11791207;11791207;11791207;11791207;11791207;11791207;11791207;11791637;11792278;11792278;11792278;11792278;11792278;11792278;11792278;11792278;11792278;11792278;11792278;11793907;11793907;11793907;11793907;11793907;11793907;11793907;11793907;11793907;11793907;117…	11790898;11790898;11790898;11790898;11790898;11790716;11790898;11790898;11790716;11790898;11790898;11791326;11791326;11791326;11791326;11791326;11791326;11791326;11791326;11791326;11791326;11791326;11791745;11792379;11792379;11792379;11792379;11792379;11792379;11792379;11792379;11792379;11792379;11792379;11794089;11794089;11794089;11794089;11794089;11794089;11794089;11794089;11794089;11794089;117…	-;-;-;-;-;-;-;-;-;-;-;-;-;-;-;-;-;-;-;-;-;-;-;-;-;-;-;-;-;-;-;-;-;-;-;-;-;-;-;-;-;-;-;-;-;-;-;-;-;-;-;-;-;-;-;-;-;-;-;-;-;-;-;-;-;-;-;-;-;-;-;-;-;-;-;-;-;-;-;-;-;-;-;-;-;-;-;-;-;-;-;-;-;-;-;-;-;-;-;-;-;-;-;-;-;-;-;-;-;-;-;-;-;-;-;-;-;-;-;-;-;-;-;-;-;-;-;-;-;-;-;-;-;-;-;-;-;-;-;-;-;-;-;-;-;-;-;-;-;-;-;-;-	11513	279	309	243	351	406	459	269	242	251	831	961	716	340	423	316	645	661	665	563	402	395	692	637	979
CLCN6	chr1;chr1;chr1;chr1;chr1;chr1;chr1;chr1;chr1;chr1;chr1;chr1;chr1;chr1;chr1;chr1;chr1;chr1;chr1;chr1;chr1;chr1;chr1;chr1;chr1;chr1;chr1;chr1;chr1;chr1;chr1;chr1;chr1;chr1;chr1;chr1;chr1;chr1;chr1;chr1;chr1;chr1;chr1;chr1;chr1;chr1;chr1;chr1;chr1;chr1;chr1;chr1;chr1;chr1;chr1;chr1;chr1;chr1;chr1;chr1;chr1;chr1;chr1;chr1;chr1;chr1;chr1;chr1;chr1;chr1;chr1;chr1;chr1;chr1;chr1;chr1;chr1;chr1;chr1;chr1…	11806096;11806191;11806213;11806231;11806260;11806263;11806263;11806263;11807131;11807131;11807131;11807131;11807131;11807131;11807131;11807131;11815846;11815846;11815846;11815846;11815846;11815846;11815846;11816615;11816615;11816615;11816615;11816615;11816615;11816615;11816615;11819488;11819488;11819488;11819488;11819488;11819488;11819488;11819488;11820362;11822695;11822695;11822695;11822695;118…	11806349;11806349;11806349;11806349;11806349;11806349;11806349;11806349;11807190;11807190;11807190;11807190;11807190;11807190;11807190;11807190;11815911;11815911;11815911;11815911;11815911;11815911;11815911;11816680;11816680;11816680;11816680;11816680;11816680;11816680;11816680;11819554;11819554;11819554;11819554;11819554;11819554;11819554;11819554;11820779;11822801;11822801;11822801;11822801;118…	+;+;+;+;+;+;+;+;+;+;+;+;+;+;+;+;+;+;+;+;+;+;+;+;+;+;+;+;+;+;+;+;+;+;+;+;+;+;+;+;+;+;+;+;+;+;+;+;+;+;+;+;+;+;+;+;+;+;+;+;+;+;+;+;+;+;+;+;+;+;+;+;+;+;+;+;+;+;+;+;+;+;+;+;+;+;+;+;+;+;+;+;+;+;+;+;+;+;+;+;+;+;+;+;+;+;+;+;+;+;+;+;+;+;+;+;+;+;+;+;+;+;+;+;+;+;+;+;+;+;+;+;+;+;+;+;+;+;+;+;+;+	8173	428	349	346	462	483	470	291	340	325	565	543	299	496	589	402	609	638	532	554	358	431	564	541	581
ENSG00000276470	chr1	11843812	11843984	+	173	0	0	0	0	0	0	0	0	0	0	0	0	0	0	0	0	0	0	0	0	0	0	0	0
ENSG00000278852	chr1	11845549	11845697	+	149	0	0	0	0	0	0	0	0	0	0	0	0	0	0	0	0	0	0	0	0	0	0	0	0
NPPA	chr1;chr1;chr1;chr1;chr1;chr1	11845709;11845879;11847113;11847113;11847562;11848081	11846014;11846014;11847439;11847439;11847783;11848345	-;-;-;-;-;-	1120	4	2	4	9	4	2	0	2	3	5	5	3	1	3	7	7	8	7	10	2	3	5	5	11
ENSG00000275915	chr1	11847442	11847549	+	108	0	0	0	0	0	0	0	0	0	0	0	0	0	0	0	0	0	0	0	0	0	0	0	0
NPPB	chr1;chr1;chr1	11857464;11858214;11858702	11857671;11858469;11858945	-;-;-	708	17	22	23	2	4	5	14	10	8	6	6	20	11	24	24	5	6	7	15	11	13	11	10	5
SBF1P2	chr1	11877770	11880406	+	2637	0	0	0	0	0	0	0	0	0	0	0	2	0	0	0	0	0	0	0	1	1	3	2	2
ENSG00000285646	chr1;chr1;chr1;chr1;chr1;chr1;chr1;chr1;chr1;chr1;chr1;chr1	11907940;11908147;11908147;11908151;11908152;11908152;11911507;11912702;11912818;11912818;11912818;11912818	11908385;11908385;11908385;11909330;11908385;11908385;11911589;11913226;11914298;11913238;11913232;11913323	+;+;+;+;+;+;+;+;+;+;+;+	3071	153	167	128	35	35	39	31	44	49	33	27	28	145	155	180	27	28	25	154	131	121	26	28	31
RNU5E-1	chr1	11908152	11908271	+	120	0	0	0	0	0	0	0	0	0	0	0	0	0	0	0	0	0	0	0	0	0	0	0	0
RNU5E-4P	chr1	11909808	11909927	-	120	43	29	30	7	7	7	2	7	12	1	0	3	39	33	40	1	2	4	23	31	22	2	10	2
KIAA2013	chr1;chr1;chr1;chr1;chr1;chr1;chr1;chr1;chr1	11919591;11920183;11922175;11922636;11922636;11925205;11925205;11925205;11926303	11920332;11920332;11923489;11923489;11923489;11926428;11926269;11926427;11926403	-;-;-;-;-;-;-;-;-	3281	1467	1398	1253	1277	1262	1425	862	1046	1232	1353	1629	3038	1460	1672	1684	1329	1418	1076	1347	1018	967	1152	1080	1909
PLOD1	chr1;chr1;chr1;chr1;chr1;chr1;chr1;chr1;chr1;chr1;chr1;chr1;chr1;chr1;chr1;chr1;chr1;chr1;chr1;chr1;chr1;chr1;chr1;chr1;chr1;chr1;chr1;chr1;chr1;chr1;chr1;chr1;chr1;chr1;chr1;chr1;chr1;chr1;chr1;chr1;chr1;chr1;chr1;chr1;chr1;chr1;chr1;chr1;chr1;chr1;chr1;chr1;chr1;chr1;chr1;chr1;chr1;chr1;chr1;chr1;chr1;chr1	11934205;11934694;11934717;11934734;11934743;11944522;11947976;11947976;11947976;11947976;11947976;11949773;11949773;11949773;11949773;11949773;11950357;11950357;11950357;11950357;11950357;11952623;11952623;11952623;11952623;11952623;11954301;11954574;11954830;11954830;11954830;11956917;11956917;11956917;11957090;11957842;11957842;11957842;11957842;11958516;11958516;11958516;11960646;11963532;119…	11934323;11934855;11934855;11934855;11934855;11944662;11948067;11948067;11948067;11948067;11948067;11949906;11949906;11949906;11949906;11949906;11950520;11950520;11950520;11950520;11950520;11952735;11952735;11952691;11952735;11952735;11954893;11954767;11954893;11954893;11954893;11957014;11957014;11957014;11957193;11957943;11957943;11957943;11957943;11958593;11958647;11958620;11960767;11963636;119…	+;+;+;+;+;+;+;+;+;+;+;+;+;+;+;+;+;+;+;+;+;+;+;+;+;+;+;+;+;+;+;+;+;+;+;+;+;+;+;+;+;+;+;+;+;+;+;+;+;+;+;+;+;+;+;+;+;+;+;+;+;+	5320	1665	1764	1473	2015	2098	2512	1386	1506	1643	1249	1340	883	2492	2707	2057	1660	1624	1190	2185	1660	1557	1218	1143	1679
ENSG00000287384	chr1	11979533	11980127	-	595	0	0	0	1	0	1	1	0	0	1	0	0	2	0	0	1	1	4	1	2	3	2	4	5
MFN2	chr1;chr1;chr1;chr1;chr1;chr1;chr1;chr1;chr1;chr1;chr1;chr1;chr1;chr1;chr1;chr1;chr1;chr1;chr1;chr1;chr1;chr1;chr1;chr1;chr1;chr1;chr1;chr1;chr1;chr1;chr1;chr1;chr1;chr1;chr1;chr1;chr1;chr1;chr1;chr1;chr1;chr1;chr1;chr1;chr1;chr1;chr1;chr1;chr1;chr1;chr1;chr1;chr1;chr1;chr1;chr1;chr1;chr1;chr1;chr1;chr1;chr1;chr1;chr1;chr1;chr1;chr1;chr1;chr1;chr1;chr1;chr1;chr1;chr1;chr1;chr1;chr1;chr1;chr1;chr1…	11980181;11980189;11980191;11980209;11980209;11980209;11980215;11980215;11980215;11980216;11980237;11980238;11980259;11980259;11980276;11980281;11980299;11980299;11980370;11980435;11980444;11980444;11980444;11980444;11980444;11980444;11980446;11981810;11981810;11981810;11981970;11981970;11981970;11981970;11981970;11981970;11981970;11981970;11981970;11981970;11981970;11981970;11981970;11981970;119…	11980484;11980484;11980484;11980484;11980484;11980484;11980484;11980484;11980484;11980484;11980484;11980484;11980484;11980484;11980484;11980484;11980484;11980484;11980484;11980484;11980484;11980484;11980484;11980484;11980484;11980484;11980484;11982114;11981853;11982114;11982114;11982114;11982114;11982114;11982114;11982114;11982114;11982114;11982114;11982114;11982114;11982114;11982114;11982114;119…	+;+;+;+;+;+;+;+;+;+;+;+;+;+;+;+;+;+;+;+;+;+;+;+;+;+;+;+;+;+;+;+;+;+;+;+;+;+;+;+;+;+;+;+;+;+;+;+;+;+;+;+;+;+;+;+;+;+;+;+;+;+;+;+;+;+;+;+;+;+;+;+;+;+;+;+;+;+;+;+;+;+;+;+;+;+;+;+;+;+;+;+;+;+;+;+;+;+;+;+;+;+;+;+;+;+;+;+;+;+;+;+;+;+;+;+;+;+;+;+;+;+;+;+;+;+;+;+;+;+;+;+;+;+;+;+;+;+;+;+;+;+;+;+;+;+;+;+;+;+;+;+;+;+;+;+;+;+;+;+;+;+;+;+;+;+;+;+;+;+;+;+;+;+;+;+;+;+;+;+;+;+;+;+;+;+;+;+;+;+;+;+;+;+;+;+;+;+;+;+…	10234	1620	1782	1483	1894	2345	2526	1802	1789	2192	3625	4124	3381	2044	2631	2248	2838	2607	2522	2675	1799	1535	2998	3054	4689
ENSG00000270914	chr1	12017216	12017308	-	93	0	0	0	0	0	0	0	0	1	0	0	2	0	0	1	0	0	0	6	4	1	0	0	1
MIIP	chr1;chr1;chr1;chr1;chr1;chr1;chr1;chr1;chr1;chr1;chr1;chr1;chr1;chr1;chr1;chr1;chr1;chr1;chr1;chr1;chr1;chr1;chr1;chr1;chr1;chr1;chr1;chr1;chr1;chr1;chr1;chr1;chr1;chr1;chr1;chr1;chr1;chr1	12019466;12019498;12021645;12022095;12022095;12022222;12022833;12022833;12022833;12022864;12028721;12029033;12029033;12029033;12029033;12029096;12029223;12029223;12029223;12029223;12029223;12029223;12029765;12029765;12029765;12030028;12030028;12030028;12031127;12031266;12031266;12031266;12031266;12031541;12031722;12031722;12031722;12031722	12019552;12019552;12021840;12022442;12022442;12022442;12022917;12022917;12022917;12022917;12029141;12029141;12029141;12029141;12029141;12029141;12029607;12029281;12029894;12029281;12030124;12029281;12029894;12029894;12029855;12030124;12030124;12030124;12031403;12031403;12031403;12031403;12031403;12032025;12032039;12032043;12031975;12032045	+;+;+;+;+;+;+;+;+;+;+;+;+;+;+;+;+;+;+;+;+;+;+;+;+;+;+;+;+;+;+;+;+;+;+;+;+;+	2821	206	213	166	126	134	130	238	280	343	163	170	357	276	334	398	160	136	133	380	248	215	138	170	252
MIR6729	chr1	12029158	12029222	+	65	0	0	0	0	0	0	0	0	0	0	0	0	0	0	0	0	0	0	0	0	0	0	0	0
RN7SL649P	chr1	12036740	12037014	-	275	0	0	0	0	0	0	1	0	0	1	0	0	0	0	0	0	0	0	0	0	0	0	0	0
TNFRSF8	chr1;chr1;chr1;chr1;chr1;chr1;chr1;chr1;chr1;chr1;chr1;chr1;chr1;chr1;chr1;chr1;chr1;chr1;chr1;chr1;chr1;chr1;chr1;chr1;chr1;chr1;chr1;chr1;chr1;chr1;chr1;chr1;chr1;chr1;chr1;chr1;chr1;chr1;chr1;chr1;chr1;chr1;chr1;chr1;chr1;chr1;chr1;chr1;chr1;chr1;chr1;chr1	12063303;12063377;12063470;12084464;12097101;12097101;12097101;12104379;12104379;12104379;12109566;12109566;12109566;12110041;12110041;12110041;12111898;12111898;12111898;12115577;12115577;12115577;12123284;12123284;12123284;12123715;12123715;12123715;12125899;12125934;12125951;12125951;12125951;12126183;12126183;12126183;12126183;12126183;12135588;12135588;12135588;12135588;12135588;12138229;121…	12063661;12063661;12063661;12084551;12097217;12097217;12097217;12104531;12104531;12104531;12109656;12109656;12109656;12110204;12110204;12110204;12112014;12112014;12112014;12115729;12115729;12115729;12123377;12123377;12123377;12123827;12123827;12123827;12126052;12126052;12126052;12126052;12126052;12126236;12126236;12126236;12126236;12126236;12135613;12135613;12135613;12135613;12135613;12138436;121…	+;+;+;+;+;+;+;+;+;+;+;+;+;+;+;+;+;+;+;+;+;+;+;+;+;+;+;+;+;+;+;+;+;+;+;+;+;+;+;+;+;+;+;+;+;+;+;+;+;+;+;+	3812	60	42	43	52	74	57	30	29	40	63	68	76	59	76	54	69	69	53	98	61	78	105	110	158
RNU6-777P	chr1	12077881	12077984	-	104	1	0	0	0	0	0	0	0	0	0	0	0	0	0	0	0	0	0	0	0	0	0	0	0
RPL23AP89	chr1	12080293	12080547	-	255	0	0	0	0	0	0	0	0	0	1	0	0	0	1	0	0	0	0	0	0	0	0	0	0
ENSG00000285604	chr1;chr1;chr1;chr1	12088441;12089020;12091109;12092000	12088752;12089493;12091253;12092264	-;-;-;-	1196	0	1	2	5	2	3	2	0	2	2	0	0	6	1	2	2	4	2	1	1	2	4	4	1
MIR7846	chr1	12166943	12167038	+	96	0	0	0	0	0	0	0	0	0	0	0	0	0	0	0	0	0	0	0	0	0	0	0	0
TNFRSF1B	chr1;chr1;chr1;chr1;chr1;chr1;chr1;chr1;chr1;chr1;chr1;chr1;chr1;chr1;chr1;chr1;chr1;chr1;chr1;chr1;chr1;chr1;chr1;chr1;chr1;chr1;chr1	12166991;12167003;12167003;12188796;12188796;12190957;12190957;12190957;12191774;12191774;12191774;12191838;12192348;12192348;12192431;12192431;12192863;12192863;12192863;12193955;12193955;12194584;12194584;12201967;12201967;12206740;12206740	12167169;12167169;12167169;12188895;12188895;12191085;12191085;12191085;12191923;12191923;12191923;12191923;12192524;12192358;12192524;12192524;12193008;12193098;12193098;12194032;12194032;12194618;12194618;12202171;12202171;12209228;12209220	+;+;+;+;+;+;+;+;+;+;+;+;+;+;+;+;+;+;+;+;+;+;+;+;+;+;+	3778	7	1	4	5	2	0	0	3	6	2	6	7	6	6	1	4	3	1	6	4	2	7	8	5
MIR4632	chr1	12191713	12191773	+	61	2	0	1	0	0	0	0	0	0	0	0	0	0	0	0	0	0	0	0	0	0	0	0	0
RPL10P17	chr1	12220794	12221109	-	316	0	0	0	0	0	0	0	0	0	0	0	0	0	0	0	0	0	0	0	0	0	0	0	0
SNORA70	chr1;chr1;chr3;chr4;chr5;chr6;chr8;chr8;chr8;chr9;chr9;chr9;chr9;chr12;chr12;chr14;chr16;chr17;chr17;chr18;chr19;chr19;chr21;chr21;chrX;chrY;chrY	12221148;202527310;108574565;131768140;88382772;81764024;5128279;8961575;33540040;39892446;67797087;41573512;62358191;75689152;121107043;51244090;50151642;28022330;29777619;3025434;9819954;44764950;9907916;32841861;154400281;23423099;26247384	12221271;202527427;108574698;131768249;88382907;81764156;5128412;8961708;33540137;39892540;67797181;41573606;62358285;75689304;121107174;51244224;50151731;28022464;29777744;3025566;9820094;44765100;9908010;32841995;154400415;23423236;26247521	-;-;+;+;+;+;-;+;+;+;+;-;-;-;+;+;-;-;+;-;+;+;+;-;+;-;+	3338	4	2	9	14	12	16	3	3	4	7	7	0	7	5	2	10	17	12	7	7	5	12	4	2
VPS13D	chr1;chr1;chr1;chr1;chr1;chr1;chr1;chr1;chr1;chr1;chr1;chr1;chr1;chr1;chr1;chr1;chr1;chr1;chr1;chr1;chr1;chr1;chr1;chr1;chr1;chr1;chr1;chr1;chr1;chr1;chr1;chr1;chr1;chr1;chr1;chr1;chr1;chr1;chr1;chr1;chr1;chr1;chr1;chr1;chr1;chr1;chr1;chr1;chr1;chr1;chr1;chr1;chr1;chr1;chr1;chr1;chr1;chr1;chr1;chr1;chr1;chr1;chr1;chr1;chr1;chr1;chr1;chr1;chr1;chr1;chr1;chr1;chr1;chr1;chr1;chr1;chr1;chr1;chr1;chr1…	12230030;12230067;12234191;12234191;12242513;12242513;12244246;12244246;12244424;12244537;12244537;12244537;12249223;12249223;12249223;12253722;12253722;12253734;12256276;12256333;12256333;12256987;12256987;12256987;12257935;12257935;12257935;12260693;12260693;12260948;12260948;12261901;12261901;12266881;12266881;12267845;12267845;12268706;12268706;12270994;12270994;12273003;12273003;12275825;122…	12230120;12230120;12234363;12234363;12242590;12242590;12244436;12244436;12244436;12244617;12244617;12244617;12249603;12249339;12249339;12253826;12253826;12253826;12256503;12256503;12256503;12257087;12257087;12257087;12257955;12258103;12258103;12260794;12260794;12261149;12261149;12262080;12262080;12267011;12267011;12267920;12267920;12268876;12268876;12271124;12271124;12273135;12273135;12278038;122…	+;+;+;+;+;+;+;+;+;+;+;+;+;+;+;+;+;+;+;+;+;+;+;+;+;+;+;+;+;+;+;+;+;+;+;+;+;+;+;+;+;+;+;+;+;+;+;+;+;+;+;+;+;+;+;+;+;+;+;+;+;+;+;+;+;+;+;+;+;+;+;+;+;+;+;+;+;+;+;+;+;+;+;+;+;+;+;+;+;+;+;+;+;+;+;+;+;+;+;+;+;+;+;+;+;+;+;+;+;+;+;+;+;+;+;+;+;+;+;+;+;+;+;+;+;+;+;+;+;+;+;+;+;+;+;+;+;+;+;+;+;+;+;+;+;+;+;+;+;+;+;+;+;+;+;+;+;+;+;+;+;+;+;+;+;+;+;+;+;+;+;+;+;+;+;+;+;+;+;+;+;+;+;+;+;+;+;+;+;+;+;+;+;+;+;+;+;+;+;+…	20768	710	691	590	2671	3233	3715	492	568	567	5493	6220	2339	925	937	625	4863	4410	4034	1253	1037	834	5758	5829	6453
SNORA59A	chr1	12507246	12507397	+	152	2	2	4	7	3	2	0	4	7	3	1	0	9	3	3	5	4	3	5	3	5	2	6	1
LINC02766	chr1;chr1;chr1;chr1;chr1;chr1;chr1;chr1;chr1	12525738;12525757;12527445;12527445;12527724;12528050;12528050;12528052;12530354	12525959;12526001;12527792;12527792;12527792;12529291;12529080;12528420;12530462	+;+;+;+;+;+;+;+;+	1963	0	3	0	1	2	0	1	0	0	1	0	2	1	1	0	0	3	5	3	2	2	10	4	6
DHRS3	chr1;chr1;chr1;chr1;chr1;chr1;chr1;chr1;chr1;chr1;chr1;chr1;chr1;chr1;chr1;chr1	12567910;12568392;12572728;12572728;12578718;12578718;12579293;12579293;12579768;12580523;12580523;12580523;12595986;12616560;12616560;12617154	12568424;12568424;12572853;12572853;12578956;12578956;12579412;12579412;12580666;12580666;12580666;12580666;12596308;12616696;12616795;12618210	-;-;-;-;-;-;-;-;-;-;-;-;-;-;-;-	3515	49	46	47	33	40	44	34	32	42	42	44	53	31	71	34	18	29	24	34	33	42	22	29	43
RNU6ATAC18P	chr1	12569972	12570072	-	101	0	0	0	0	1	0	0	0	0	0	0	0	0	0	0	0	0	0	0	0	0	0	0	0
MIR6730	chr1	12578957	12579023	-	67	0	0	0	0	0	0	0	0	0	0	0	0	0	0	0	0	0	0	0	0	0	0	0	0
ENSG00000288927	chr1;chr1;chr1;chr1;chr1;chr1;chr1	12618389;12618410;12618415;12618419;12618419;12618419;12618678	12618902;12618902;12618595;12618902;12618902;12618902;12618987	+;+;+;+;+;+;+	599	10	15	13	8	6	6	9	18	12	10	21	9	17	11	17	10	18	8	18	14	10	9	2	16
ENSG00000272482	chr1	12618900	12619244	-	345	0	3	0	0	2	0	0	0	0	0	0	0	0	1	0	0	0	0	0	0	0	0	2	0
AADACL4	chr1;chr1;chr1;chr1	12644085;12651123;12661791;12665961	12644714;12651339;12661854;12667076	+;+;+;+	2027	0	0	0	0	0	0	0	0	0	0	0	0	0	0	0	0	0	0	0	0	0	0	0	0
ENSG00000226166	chr1	12692909	12693020	+	112	0	0	0	0	0	0	0	0	0	0	0	0	0	0	0	0	0	0	0	0	0	0	0	0
AADACL3	chr1;chr1;chr1;chr1;chr1;chr1;chr1	12716110;12716115;12719475;12720883;12720883;12725222;12725222	12716344;12716344;12719691;12720946;12720946;12728760;12728759	+;+;+;+;+;+;+	4055	0	0	0	0	0	0	0	0	0	0	0	0	0	0	0	0	0	0	0	0	0	0	0	1
CFAP107	chr1;chr1;chr1;chr1;chr1;chr1;chr1;chr1;chr1	12746200;12746387;12746425;12753358;12755700;12759310;12759310;12760770;12760770	12746541;12746541;12746541;12753926;12755813;12759487;12759487;12763699;12761169	+;+;+;+;+;+;+;+;+	4133	0	0	0	0	0	0	0	0	0	0	0	2	0	0	0	0	0	0	0	0	0	0	0	0
PRAMEF12	chr1;chr1;chr1	12773738;12775543;12777011	12775154;12776118;12777906	+;+;+	2889	0	0	0	0	0	1	0	0	0	0	0	0	0	0	0	0	1	0	0	0	0	0	0	0
PRAMEF1	chr1;chr1;chr1;chr1;chr1;chr1	12791397;12793203;12793915;12794691;12795438;12795438	12791474;12793514;12794493;12794969;12796628;12796485	+;+;+;+;+;+	2439	0	0	0	0	0	0	0	0	0	0	0	0	0	0	0	0	0	0	0	0	0	2	0	0
LINC01784	chr1;chr1	12822686;12823036	12822939;12823159	-;-	378	0	0	0	0	0	0	0	0	0	0	0	0	0	0	0	0	0	0	0	0	0	0	0	0
PRAMEF11	chr1;chr1;chr1;chr1	12824605;12827249;12828497;12831356	12825503;12827830;12828805;12831410	-;-;-;-	1845	0	0	0	0	0	0	0	0	0	0	0	0	1	0	0	1	0	0	0	0	0	0	0	0
PRAMEF30P	chr1;chr1;chr1;chr1	12838125;12838483;12840102;12841075	12838204;12838959;12840678;12841357	-;-;-;-	1417	0	0	0	0	0	0	0	0	0	0	0	0	0	0	0	0	0	0	0	0	0	0	0	0
HNRNPCL1	chr1;chr1	12847377;12848681	12848470;12848720	-;-	1134	0	0	0	0	1	0	0	0	2	0	0	0	0	0	0	0	0	0	0	0	0	0	0	0
PRAMEF2	chr1;chr1;chr1;chr1	12857086;12858985;12859693;12861221	12857147;12859296;12860271;12861909	+;+;+;+	1642	0	0	0	0	0	0	0	0	0	0	0	0	0	0	0	0	1	0	0	5	0	1	0	0
PRAMEF4	chr1;chr1;chr1;chr1	12879212;12881854;12883102;12886147	12880105;12882435;12883410;12886201	-;-;-;-	1840	0	0	0	0	0	0	0	0	0	0	0	0	0	0	1	0	0	0	0	0	0	1	0	0
PRAMEF10	chr1;chr1;chr1;chr1	12892896;12894586;12895561;12898216	12893474;12895164;12895872;12898270	-;-;-;-	1525	0	0	0	0	0	0	0	0	0	0	0	0	0	0	0	0	0	0	0	0	2	0	0	0
PRAMEF7	chr1;chr1;chr1;chr1;chr1;chr1;chr1	12916610;12917625;12917693;12918362;12918362;12919852;12919852	12916707;12917979;12917979;12918937;12918937;12920482;12920480	+;+;+;+;+;+;+	1660	0	0	0	0	0	0	0	0	0	0	0	0	0	0	0	0	0	0	0	0	0	0	0	0
RNU6-1072P	chr1	12922554	12922660	+	107	0	0	0	0	0	0	0	0	0	0	0	0	0	0	0	0	0	0	0	0	0	0	0	0
PRAMEF29P	chr1;chr1	12926162;12927695	12926741;12928253	+;+	1139	0	0	0	0	0	0	0	0	0	0	0	0	0	0	0	0	0	0	0	0	0	0	0	0
PRAMEF6	chr1;chr1;chr1;chr1;chr1;chr1;chr1;chr1	12938472;12938472;12940984;12940984;12942232;12942232;12945353;12947517	12939236;12939236;12941565;12941565;12942540;12942540;12945416;12947580	-;-;-;-;-;-;-;-	1784	0	0	0	0	0	0	0	0	0	0	0	0	0	0	0	0	0	0	0	0	0	0	0	0
PRAMEF28P	chr1;chr1;chr1	13029339;13030047;13031572	13029650;13030625;13032130	+;+;+	1450	0	0	0	0	0	0	0	0	0	0	0	0	0	0	0	0	0	0	0	0	0	0	0	0
PRAMEF27	chr1;chr1;chr1;chr1	13049476;13052118;13053367;13056414	13050369;13052699;13053675;13056575	-;-;-;-	1947	0	0	0	0	0	0	0	0	0	0	0	0	0	0	0	0	0	0	0	0	0	0	0	0
HNRNPCL3	chr1;chr1;chr1	13060769;13061144;13061158	13060930;13062878;13062878	+;+;+	1897	0	0	0	0	0	0	0	0	0	0	0	0	0	0	0	0	0	0	0	0	0	0	0	0
PRAMEF25	chr1;chr1;chr1;chr1;chr1;chr1;chr1;chr1	13068677;13070853;13073678;13073678;13074659;13074659;13076991;13076991	13068754;13070907;13073986;13073986;13075240;13075240;13077884;13077884	+;+;+;+;+;+;+;+	1918	0	0	0	0	0	0	0	0	0	0	0	0	0	0	0	0	0	0	0	0	0	0	0	0
PRAMEF34P	chr1;chr1;chr1	13095179;13096713;13097685	13095762;13097288;13097971	-;-;-	1447	0	0	0	0	0	0	0	0	0	0	0	0	0	0	0	0	0	0	0	0	0	0	0	0
PRAMEF35P	chr1;chr1	13104403;13105378	13104981;13105689	-;-	891	0	0	0	0	0	0	0	0	0	0	0	0	0	0	0	0	0	0	0	0	0	0	0	1
HNRNPCL2	chr1;chr1	13115488;13116793	13116581;13116854	-;-	1156	0	0	0	0	0	0	0	0	0	0	0	0	0	0	0	0	0	0	0	0	0	0	0	0
PRAMEF36P	chr1;chr1;chr1;chr1;chr1	13128818;13129501;13129793;13131027;13131027	13129104;13130076;13130076;13131409;13131615	+;+;+;+;+	1452	0	0	0	0	0	0	0	0	0	0	0	0	0	0	0	0	0	0	0	0	0	0	0	0
ENSG00000233336	chr1;chr1	13146981;13147337	13147240;13147460	-;-	384	0	0	0	0	0	0	0	0	0	0	0	0	0	0	0	0	0	0	0	0	0	0	0	0
PRAMEF26	chr1;chr1;chr1;chr1	13148907;13151549;13152803;13155884	13149798;13152130;13153111;13156009	-;-;-;-	1909	0	0	0	0	0	0	0	0	0	0	0	0	0	0	0	0	0	0	0	0	0	0	0	0
HNRNPCL4	chr1	13163914	13165631	-	1718	0	0	0	0	0	0	0	0	0	0	0	0	0	0	0	0	0	0	0	0	0	0	0	0
PRAMEF9	chr1;chr1;chr1;chr1	13171848;13175265;13176241;13178571	13172532;13175573;13176822;13179459	+;+;+;+	2465	0	0	0	0	0	1	0	0	0	0	0	0	0	0	0	0	0	0	0	0	0	0	0	0
PRAMEF13	chr1;chr1;chr1;chr1;chr1;chr1	13196188;13196330;13197852;13198328;13199303;13201332	13197381;13197381;13198130;13198906;13199614;13201409	-;-;-;-;-;-	2442	0	0	0	0	0	0	0	0	0	0	0	0	0	0	0	0	0	1	0	0	0	0	0	0
PRAMEF18	chr1;chr1;chr1	13222705;13224855;13225820	13223905;13225433;13226106	-;-;-	2067	0	0	0	0	0	0	0	0	0	0	0	0	0	0	0	0	0	0	0	0	0	0	0	0
PRAMEF31P	chr1;chr1;chr1	13245863;13246546;13248145	13246149;13247121;13248652	+;+;+	1371	0	0	0	0	0	0	0	0	0	0	0	0	0	0	0	0	0	0	0	0	0	0	0	0
PRAMEF5	chr1;chr1;chr1;chr1	13254212;13259247;13260222;13262550	13254275;13259555;13260803;13263314	+;+;+;+	1720	0	0	0	0	0	0	0	0	0	0	0	0	0	0	0	0	0	0	0	0	0	0	0	0
PRAMEF32P	chr1;chr1	13273539;13275133	13274111;13275627	-;-	1068	0	0	0	0	0	0	0	0	0	0	0	0	0	0	0	0	0	0	0	0	0	0	0	0
RNU6-771P	chr1	13279125	13279231	-	107	0	0	0	0	0	0	0	0	0	0	0	0	0	0	0	0	0	0	0	0	0	0	0	0
PRAMEF8	chr1;chr1;chr1;chr1;chr1;chr1;chr1;chr1;chr1;chr1;chr1	13281035;13281168;13281302;13282847;13282847;13282847;13283805;13283805;13283805;13285077;13285097	13281932;13281932;13281932;13283422;13283422;13283422;13284091;13284116;13284169;13285174;13285154	-;-;-;-;-;-;-;-;-;-;-	1937	0	0	0	0	0	0	0	0	0	0	0	0	2	0	0	0	0	0	0	0	1	0	0	0
PRAMEF33	chr1;chr1;chr1;chr1	13303539;13305930;13306638;13308329	13303586;13306241;13307216;13308907	+;+;+;+	1518	0	0	0	0	0	0	0	0	0	0	0	0	0	0	0	0	0	0	0	0	0	0	0	0
PRAMEF15	chr1;chr1;chr1;chr1	13315581;13318392;13319372;13321703	13315658;13318700;13319953;13322598	+;+;+;+	1865	0	0	0	0	0	0	0	0	0	0	0	0	0	0	0	0	0	0	0	0	0	0	0	0
ENSG00000228229	chr1;chr1	13324039;13324259	13324162;13324518	+;+	384	0	0	0	0	0	0	0	0	0	0	0	0	0	0	0	0	0	0	0	0	0	0	0	0
PRAMEF14	chr1;chr1;chr1;chr1;chr1;chr1	13341892;13342034;13343562;13344038;13345028;13347057	13343086;13343086;13343840;13344616;13345339;13347134	-;-;-;-;-;-	2443	0	0	0	0	0	0	0	0	0	0	0	0	2	0	0	0	1	0	0	0	0	0	0	0
PRAMEF19	chr1;chr1;chr1	13369067;13370649;13371614	13369640;13371227;13371900	-;-;-	1440	0	0	0	0	0	0	0	0	0	0	0	0	0	0	0	0	0	0	0	0	0	0	0	0
PRAMEF17	chr1;chr1;chr1	13389632;13390341;13391944	13389944;13390919;13392629	+;+;+	1578	0	0	0	0	0	0	0	0	0	0	0	0	0	0	0	0	0	0	0	0	0	0	0	0
PRAMEF20	chr1;chr1;chr1	13416351;13418122;13420697	13416641;13418700;13421328	+;+;+	1502	0	0	0	0	0	0	0	0	0	0	1	0	0	0	0	0	0	0	0	0	1	0	0	0
LRRC38	chr1;chr1	13474973;13512963	13476099;13514003	-;-	2168	7	11	4	3	3	6	3	5	8	5	9	6	9	8	12	4	3	1	9	12	7	3	0	3
ENSG00000259961	chr1;chr1;chr1	13513220;13514291;13516170	13513341;13514544;13516270	+;+;+	477	0	0	0	0	0	0	0	0	0	0	0	0	0	0	0	0	0	0	0	0	0	0	0	0
BRWD1P1	chr1;chr1	13555001;13555613	13555289;13555694	+;+	371	0	0	0	0	0	0	0	0	0	0	0	0	0	0	0	0	0	0	0	0	0	0	0	0
PDPN	chr1;chr1;chr1;chr1;chr1;chr1;chr1;chr1;chr1;chr1;chr1;chr1;chr1;chr1;chr1;chr1;chr1;chr1;chr1;chr1;chr1;chr1;chr1;chr1;chr1;chr1;chr1;chr1;chr1;chr1;chr1;chr1;chr1;chr1;chr1;chr1;chr1;chr1;chr1;chr1;chr1;chr1;chr1;chr1;chr1;chr1;chr1;chr1;chr1;chr1;chr1;chr1;chr1;chr1;chr1;chr1;chr1;chr1;chr1;chr1;chr1;chr1	13583465;13583762;13583832;13583832;13583833;13584093;13584267;13584270;13585461;13585472;13585480;13595827;13595827;13607173;13607173;13607173;13607173;13607173;13607173;13607173;13607173;13607173;13607173;13607173;13610387;13610387;13610387;13610387;13610387;13610387;13610387;13610387;13610387;13613687;13613687;13613687;13613687;13613687;13613687;13613687;13613687;13613687;13613687;13614300;136…	13584100;13584100;13584100;13584100;13584100;13584188;13584341;13584341;13585639;13585568;13585639;13595984;13595984;13607306;13607306;13607306;13607306;13607306;13607306;13607306;13607306;13607306;13607221;13607306;13610516;13610516;13610516;13610516;13610516;13610516;13610516;13610516;13610516;13613725;13613725;13613725;13613725;13613725;13613725;13613725;13613725;13613725;13613725;13614405;136…	+;+;+;+;+;+;+;+;+;+;+;+;+;+;+;+;+;+;+;+;+;+;+;+;+;+;+;+;+;+;+;+;+;+;+;+;+;+;+;+;+;+;+;+;+;+;+;+;+;+;+;+;+;+;+;+;+;+;+;+;+;+	3707	354	386	334	141	128	135	268	298	366	146	151	167	284	434	319	122	72	75	456	232	266	129	106	148
RNA5SP41	chr1	13623184	13623284	-	101	0	0	0	0	0	0	0	0	0	0	0	0	0	0	0	0	0	1	1	0	0	0	1	0
ENSG00000237445	chr1;chr1	13657311;13659577	13657355;13659910	-;-	379	0	0	0	0	0	0	0	0	0	0	0	0	0	0	0	0	0	0	0	0	0	0	0	0
ENSG00000253085	chr1	13696070	13696199	-	130	4	0	0	1	0	0	0	0	0	0	0	0	0	0	0	0	0	1	0	1	0	0	0	0
PRDM2	chr1;chr1;chr1;chr1;chr1;chr1;chr1;chr1;chr1;chr1;chr1;chr1;chr1;chr1;chr1;chr1;chr1;chr1;chr1;chr1;chr1;chr1;chr1;chr1;chr1;chr1;chr1;chr1;chr1;chr1;chr1;chr1;chr1;chr1;chr1;chr1;chr1;chr1;chr1;chr1;chr1;chr1;chr1;chr1;chr1;chr1;chr1;chr1;chr1;chr1;chr1;chr1;chr1;chr1;chr1;chr1;chr1;chr1;chr1;chr1;chr1;chr1;chr1;chr1;chr1;chr1;chr1;chr1;chr1;chr1;chr1;chr1;chr1;chr1;chr1;chr1	13700188;13700198;13700240;13704855;13715541;13715541;13715541;13715541;13731000;13731000;13731000;13731000;13731018;13732779;13732779;13732779;13732779;13738750;13738785;13742005;13742005;13742005;13742005;13742005;13742005;13742005;13749361;13749361;13749361;13749361;13749361;13749361;13749361;13749403;13749415;13749424;13749435;13749436;13749436;13769039;13769118;13769118;13769118;13769118;137…	13700300;13700300;13700300;13705645;13715614;13715614;13715614;13715614;13731117;13731117;13731117;13731117;13731117;13732882;13732855;13732882;13732882;13738940;13738940;13742157;13742157;13742157;13742157;13742157;13742157;13742157;13749487;13749487;13749487;13749487;13749487;13749463;13749487;13749487;13749487;13749487;13749487;13749487;13749487;13769173;13769173;13769173;13769173;13769173;137…	+;+;+;+;+;+;+;+;+;+;+;+;+;+;+;+;+;+;+;+;+;+;+;+;+;+;+;+;+;+;+;+;+;+;+;+;+;+;+;+;+;+;+;+;+;+;+;+;+;+;+;+;+;+;+;+;+;+;+;+;+;+;+;+;+;+;+;+;+;+;+;+;+;+;+;+	10933	952	911	813	758	848	897	766	868	929	1794	1650	430	1404	1429	887	1450	1257	1200	1574	1234	1283	1714	1818	1645
ENSG00000289380	chr1	13757778	13758465	+	688	6	8	10	24	18	20	5	16	7	26	7	9	20	23	8	12	13	17	27	31	31	28	27	35
KAZN	chr1;chr1;chr1;chr1;chr1;chr1;chr1;chr1;chr1;chr1;chr1;chr1;chr1;chr1;chr1;chr1;chr1;chr1;chr1;chr1;chr1;chr1;chr1;chr1;chr1;chr1;chr1;chr1;chr1;chr1;chr1;chr1;chr1;chr1;chr1;chr1;chr1;chr1;chr1;chr1;chr1;chr1;chr1;chr1;chr1;chr1;chr1;chr1;chr1;chr1;chr1;chr1;chr1;chr1;chr1;chr1;chr1;chr1;chr1;chr1;chr1;chr1;chr1;chr1;chr1;chr1;chr1;chr1;chr1;chr1;chr1;chr1;chr1;chr1;chr1;chr1;chr1;chr1;chr1;chr1	13892792;13892792;14180435;14180435;14304590;14598685;14598704;14598717;14598983;14598983;14924130;14929800;14929800;14945919;14960684;14960684;14960684;14960684;14960684;14960684;14960684;14960684;15034749;15034749;15034749;15034749;15034749;15034749;15034749;15034749;15043989;15043989;15043989;15043989;15043989;15043989;15043989;15043989;15056091;15056091;15056091;15056091;15056091;15056091;150…	13893756;13893756;14180592;14180592;14304663;14599223;14599223;14598910;14599223;14599223;14924572;14930044;14930044;14946173;14960875;14960875;14960875;14960875;14960875;14960875;14960875;14960875;15034885;15034885;15034885;15034885;15034885;15034885;15034885;15034885;15044159;15044159;15044159;15044159;15044159;15044159;15044159;15044159;15056280;15056280;15056145;15056280;15056280;15056280;150…	+;+;+;+;+;+;+;+;+;+;+;+;+;+;+;+;+;+;+;+;+;+;+;+;+;+;+;+;+;+;+;+;+;+;+;+;+;+;+;+;+;+;+;+;+;+;+;+;+;+;+;+;+;+;+;+;+;+;+;+;+;+;+;+;+;+;+;+;+;+;+;+;+;+;+;+;+;+;+;+	13860	207	200	154	172	171	169	151	148	174	310	283	382	228	301	204	261	277	180	289	170	216	288	237	357
RNU6-1265P	chr1	14124233	14124335	-	103	0	0	0	1	1	0	0	0	0	0	0	0	0	0	0	0	0	0	0	0	0	0	0	0
ENSG00000231606	chr1;chr1;chr1;chr1;chr1;chr1;chr1	14221887;14221891;14223054;14223054;14258867;14282636;14304385	14222107;14222107;14223239;14223239;14259698;14282884;14304445	-;-;-;-;-;-;-	1549	0	1	1	6	7	2	4	1	1	10	6	1	3	1	0	8	9	4	0	1	4	12	8	7
KAZN-AS1	chr1;chr1;chr1;chr1;chr1;chr1;chr1;chr1;chr1;chr1;chr1;chr1;chr1;chr1;chr1;chr1;chr1;chr1;chr1;chr1;chr1;chr1;chr1;chr1;chr1;chr1;chr1;chr1;chr1;chr1;chr1	14338825;14346236;14348475;14348947;14348948;14348948;14348949;14348956;14350869;14350869;14350869;14350869;14350869;14350869;14390655;14390686;14390686;14390686;14391445;14391459;14391459;14391459;14391459;14409406;14409406;14419494;14419494;14419494;14419494;14419494;14419494	14339018;14346470;14348565;14349378;14349378;14349378;14349378;14349378;14351025;14351025;14351025;14351025;14351324;14351025;14391578;14390744;14390751;14390751;14391578;14391578;14391578;14391578;14391578;14409451;14409451;14419973;14419973;14419589;14419973;14419966;14419973	-;-;-;-;-;-;-;-;-;-;-;-;-;-;-;-;-;-;-;-;-;-;-;-;-;-;-;-;-;-;-	2858	1	0	0	12	16	13	1	4	1	9	5	4	3	4	0	21	18	18	1	0	5	10	8	11
TBCAP2	chr1;chr1	14692129;14692567	14692407;14692613	-;-	326	0	0	0	4	0	1	0	0	0	2	1	0	0	0	0	1	2	0	0	0	0	0	1	0
ENSG00000287756	chr1;chr1	14774469;14777534	14775727;14777727	-;-	1453	0	1	0	2	3	3	0	1	0	1	3	2	0	0	0	0	8	3	1	0	0	2	2	2
TMEM51-AS1	chr1;chr1;chr1;chr1;chr1;chr1;chr1;chr1;chr1;chr1;chr1;chr1;chr1;chr1;chr1;chr1;chr1;chr1;chr1;chr1;chr1;chr1;chr1	15111815;15111869;15115981;15118327;15118327;15119408;15120107;15120577;15120972;15120972;15121952;15124228;15124228;15124228;15124228;15124228;15152291;15152291;15152291;15152291;15152291;15152291;15153171	15117807;15117807;15117807;15118904;15118904;15121059;15121059;15120697;15121059;15121059;15124373;15124373;15124373;15124373;15124373;15124373;15152699;15152355;15153618;15153237;15152464;15152458;15153338	-;-;-;-;-;-;-;-;-;-;-;-;-;-;-;-;-;-;-;-;-;-;-	11973	30	16	22	38	47	45	23	13	14	58	67	54	21	25	17	35	39	38	23	25	17	35	40	48
TMEM51	chr1;chr1;chr1;chr1;chr1;chr1;chr1;chr1;chr1;chr1;chr1;chr1;chr1;chr1;chr1;chr1;chr1;chr1;chr1;chr1;chr1	15152532;15152566;15152577;15153733;15153747;15153768;15210490;15210490;15210490;15214895;15214895;15214895;15214895;15214895;15214895;15219326;15219326;15219326;15219326;15219326;15219330	15152784;15152784;15152784;15153954;15153954;15153954;15210562;15210562;15210562;15215431;15215431;15215431;15215431;15215431;15215431;15220478;15220408;15220339;15219346;15220477;15220393	+;+;+;+;+;+;+;+;+;+;+;+;+;+;+;+;+;+;+;+;+	2238	264	230	206	189	159	180	134	150	159	284	308	225	243	292	279	211	228	189	214	170	159	204	251	312
TMEM51-AS2	chr1;chr1;chr1;chr1	15164344;15168474;15171181;15171181	15164461;15168777;15171317;15171317	-;-;-;-	559	1	2	4	7	14	5	0	2	2	3	4	4	8	4	1	6	9	2	0	3	6	9	2	7
MFFP1	chr1;chr1	15191828;15192750	15192441;15192845	-;-	710	4	2	0	6	9	3	2	0	2	5	1	2	2	1	0	1	6	9	4	0	1	6	1	2
ZBTB2P1	chr1;chr1	15226373;15227455	15227243;15227549	+;+	966	1	1	1	1	1	1	1	1	0	3	1	0	0	2	1	2	1	1	3	0	0	2	0	1
FHAD1	chr1;chr1;chr1;chr1;chr1;chr1;chr1;chr1;chr1;chr1;chr1;chr1;chr1;chr1;chr1;chr1;chr1;chr1;chr1;chr1;chr1;chr1;chr1;chr1;chr1;chr1;chr1;chr1;chr1;chr1;chr1;chr1;chr1;chr1;chr1;chr1;chr1;chr1;chr1;chr1;chr1;chr1;chr1;chr1;chr1;chr1;chr1;chr1;chr1;chr1;chr1;chr1;chr1;chr1;chr1;chr1;chr1;chr1;chr1;chr1;chr1;chr1;chr1;chr1;chr1;chr1;chr1;chr1;chr1;chr1;chr1;chr1;chr1;chr1;chr1;chr1;chr1;chr1;chr1;chr1…	15236521;15247223;15247272;15247280;15251771;15251771;15251771;15251771;15251785;15272323;15272323;15272323;15272323;15287045;15289399;15289399;15289399;15289399;15289399;15289399;15296684;15296684;15296684;15296684;15296684;15301205;15301205;15301205;15301205;15305761;15305762;15305769;15305780;15308613;15308613;15308613;15308613;15308613;15308613;15308613;15312105;15313057;15313057;15313057;153…	15236761;15247395;15247395;15247395;15251877;15251877;15251877;15251877;15251877;15272529;15272529;15272529;15272529;15287157;15289641;15289666;15289666;15289666;15289666;15289666;15296762;15296793;15296793;15296793;15296793;15301441;15301441;15301441;15301441;15305819;15305819;15305819;15305819;15308736;15308736;15308736;15308736;15308736;15308736;15308736;15312187;15313187;15313187;15313187;153…	+;+;+;+;+;+;+;+;+;+;+;+;+;+;+;+;+;+;+;+;+;+;+;+;+;+;+;+;+;+;+;+;+;+;+;+;+;+;+;+;+;+;+;+;+;+;+;+;+;+;+;+;+;+;+;+;+;+;+;+;+;+;+;+;+;+;+;+;+;+;+;+;+;+;+;+;+;+;+;+;+;+;+;+;+;+;+;+;+;+;+;+;+;+;+;+;+;+;+;+;+;+;+;+;+;+;+;+;+;+;+;+;+;+;+;+;+;+;+;+;+;+;+;+;+;+;+;+;+;+;+;+;+;+;+;+;+;+;+;+;+;+;+;+;+;+;+;+;+;+;+;+;+;+;+;+;+;+;+;+;+;+;+;+;+;+;+;+;+;+;+;+;+;+;+;+;+;+;+;+;+;+;+;+;+;+;+;+;+;+;+;+;+;+;+;+;+;+;+;+…	13296	18	27	22	17	16	22	23	31	23	34	24	17	44	48	27	46	33	30	38	30	16	46	30	31
FHAD1-AS1	chr1;chr1	15326680;15343776	15329683;15343876	-;-	3105	0	0	0	0	0	0	0	0	0	0	0	0	0	2	0	0	0	0	0	0	1	0	0	0
ENSG00000236045	chr1;chr1	15334166;15335272	15334699;15335464	-;-	727	0	1	0	0	0	2	0	0	1	3	1	0	3	0	1	2	0	0	4	3	0	1	1	1
EFHD2-AS1	chr1;chr1;chr1;chr1;chr1;chr1	15402979;15403025;15405660;15407837;15409070;15409287	15407907;15404144;15405848;15407882;15409171;15409433	-;-;-;-;-;-	5178	12	5	7	3	5	2	3	9	4	7	3	4	6	14	3	2	5	2	9	8	14	6	4	4
EFHD2	chr1;chr1;chr1;chr1;chr1;chr1;chr1;chr1;chr1	15409888;15410265;15425871;15425871;15427150;15427150;15427898;15428593;15428593	15410279;15410279;15426018;15426018;15427284;15427284;15428009;15430339;15429081	+;+;+;+;+;+;+;+;+	2534	889	1068	876	409	494	492	1071	1191	1373	830	1010	1594	1102	1540	1626	565	475	475	1615	1130	998	780	656	1286
CTRC	chr1;chr1;chr1;chr1;chr1;chr1;chr1;chr1;chr1;chr1;chr1;chr1;chr1;chr1;chr1;chr1;chr1;chr1;chr1;chr1;chr1;chr1	15438442;15438443;15438453;15440300;15440350;15440493;15440493;15442447;15442447;15442447;15442447;15443419;15443419;15443419;15443419;15444606;15445597;15445597;15445597;15446575;15446575;15446575	15438504;15438504;15438504;15440391;15440391;15440590;15440590;15442572;15442572;15442572;15442572;15443555;15443555;15443540;15443555;15444751;15445749;15445749;15445749;15446654;15449242;15449242	+;+;+;+;+;+;+;+;+;+;+;+;+;+;+;+;+;+;+;+;+;+	3483	1	1	1	4	0	3	0	0	0	2	1	1	1	1	0	5	4	2	3	1	2	7	1	11
CELA2A	chr1;chr1;chr1;chr1;chr1;chr1;chr1;chr1;chr1;chr1;chr1;chr1;chr1;chr1	15456728;15456732;15456747;15457086;15457086;15457086;15461561;15461561;15462733;15462733;15463386;15465999;15467386;15471990	15456793;15456793;15456793;15457174;15457623;15457174;15461658;15461658;15462861;15463011;15463522;15466144;15467538;15472091	+;+;+;+;+;+;+;+;+;+;+;+;+;+	1519	0	0	0	0	2	1	0	0	4	4	4	1	1	0	3	2	0	2	0	1	0	0	3	3
CELA2B	chr1;chr1;chr1;chr1;chr1;chr1;chr1;chr1;chr1;chr1;chr1;chr1;chr1;chr1;chr1;chr1;chr1;chr1;chr1;chr1;chr1	15465909;15467386;15476104;15476457;15476457;15476465;15481098;15481098;15481098;15481645;15482265;15482265;15482265;15483264;15483264;15485861;15485901;15487285;15487285;15491295;15491295	15466144;15467538;15476165;15476545;15476545;15476545;15481195;15481195;15481195;15481749;15482393;15482357;15482393;15483400;15483368;15486046;15486046;15487437;15487437;15491395;15491395	+;+;+;+;+;+;+;+;+;+;+;+;+;+;+;+;+;+;+;+;+	1449	6	7	3	2	2	2	3	0	4	4	8	2	1	1	5	4	5	0	2	0	12	10	9	0
CASP9	chr1;chr1;chr1;chr1;chr1;chr1;chr1;chr1;chr1;chr1;chr1;chr1;chr1;chr1;chr1;chr1;chr1;chr1;chr1;chr1;chr1;chr1;chr1;chr1;chr1;chr1;chr1;chr1;chr1;chr1;chr1;chr1;chr1;chr1;chr1;chr1;chr1;chr1;chr1;chr1;chr1;chr1;chr1;chr1;chr1;chr1;chr1;chr1;chr1;chr1;chr1;chr1;chr1;chr1;chr1;chr1;chr1;chr1;chr1;chr1;chr1;chr1;chr1;chr1;chr1;chr1;chr1;chr1;chr1;chr1;chr1;chr1	15490832;15491401;15492270;15492366;15492798;15492855;15492943;15493892;15493892;15493892;15493892;15493892;15493892;15495273;15495273;15495273;15495273;15495273;15495273;15495273;15504611;15504611;15504611;15504611;15504611;15504611;15504611;15504625;15505990;15505990;15505990;15505990;15505990;15505990;15505990;15506899;15506899;15506899;15506899;15506899;15506899;15506899;15506899;15507772;155…	15494001;15493035;15493035;15493035;15493035;15493035;15493035;15494001;15494001;15494001;15494001;15494001;15494001;15495452;15495452;15495452;15495452;15495452;15495452;15495452;15504758;15504758;15504758;15504758;15504758;15504758;15504758;15504758;15506079;15506079;15506079;15506079;15506079;15506079;15506079;15507075;15507075;15507075;15507075;15507133;15507052;15507075;15507075;15507907;155…	-;-;-;-;-;-;-;-;-;-;-;-;-;-;-;-;-;-;-;-;-;-;-;-;-;-;-;-;-;-;-;-;-;-;-;-;-;-;-;-;-;-;-;-;-;-;-;-;-;-;-;-;-;-;-;-;-;-;-;-;-;-;-;-;-;-;-;-;-;-;-;-	5269	161	132	134	86	105	120	171	185	194	193	247	230	175	252	213	146	116	118	239	168	154	206	168	281
DNAJC16	chr1;chr1;chr1;chr1;chr1;chr1;chr1;chr1;chr1;chr1;chr1;chr1;chr1;chr1;chr1;chr1;chr1;chr1;chr1;chr1;chr1;chr1;chr1;chr1;chr1;chr1;chr1;chr1;chr1;chr1;chr1;chr1;chr1;chr1;chr1;chr1;chr1;chr1;chr1;chr1;chr1;chr1;chr1;chr1;chr1;chr1;chr1;chr1;chr1;chr1;chr1;chr1;chr1;chr1;chr1;chr1;chr1;chr1;chr1;chr1;chr1;chr1;chr1;chr1;chr1;chr1;chr1;chr1;chr1;chr1;chr1;chr1;chr1;chr1;chr1;chr1;chr1;chr1;chr1;chr1…	15526813;15526813;15526813;15526813;15526848;15529088;15529088;15529088;15529088;15534237;15534237;15534237;15534237;15534237;15536475;15536475;15536475;15536475;15536475;15544399;15544399;15544399;15544399;15544399;15546767;15546767;15546767;15546767;15546767;15548270;15548270;15548270;15548270;15548270;15559526;15559526;15559526;15559526;15559526;15559608;15560131;15562142;15562142;15562142;155…	15526958;15526958;15526958;15526958;15526958;15529272;15529272;15529272;15529272;15534303;15534303;15534303;15534303;15534303;15536814;15536814;15536814;15536814;15536814;15544583;15544583;15544583;15544583;15544583;15546871;15546871;15546871;15546871;15546871;15548428;15548428;15548428;15548428;15548428;15559656;15559656;15559656;15559656;15559656;15559656;15560329;15562325;15562325;15562325;155…	+;+;+;+;+;+;+;+;+;+;+;+;+;+;+;+;+;+;+;+;+;+;+;+;+;+;+;+;+;+;+;+;+;+;+;+;+;+;+;+;+;+;+;+;+;+;+;+;+;+;+;+;+;+;+;+;+;+;+;+;+;+;+;+;+;+;+;+;+;+;+;+;+;+;+;+;+;+;+;+;+;+;+;+;+;+;+;+;+;+;+;+;+;+;+;+;+	8563	501	494	390	429	380	515	349	371	429	547	469	219	555	673	415	545	437	461	580	486	417	524	528	544
SCARNA21B	chr1	15542165	15542304	+	140	1	0	0	0	0	2	2	0	0	1	0	0	1	0	0	0	0	3	0	0	0	0	0	0
ENSG00000272510	chr1	15565611	15565956	-	346	0	0	0	0	0	1	0	0	0	0	0	0	0	0	0	0	1	0	0	0	0	0	0	0
AGMAT	chr1;chr1;chr1;chr1;chr1;chr1;chr1	15571699;15574757;15577685;15578859;15580094;15583193;15584696	15573724;15574841;15577864;15579054;15580142;15583395;15585051	-;-;-;-;-;-;-	3095	9	6	5	2	6	5	3	3	4	8	9	14	2	10	2	1	8	1	13	3	8	15	15	8
ENSG00000237301	chr1;chr1	15586136;15603089	15588442;15603626	-;-	2845	4	0	0	3	0	0	1	2	6	4	4	1	4	3	4	4	1	0	4	10	6	4	4	9
CHCHD2P6	chr1	15604597	15605043	+	447	2	5	3	3	0	1	6	4	5	0	0	0	2	11	5	1	0	3	8	6	5	3	2	4
RNU7-179P	chr1	15608078	15608145	-	68	0	0	0	0	0	0	0	0	0	0	0	0	0	0	0	0	0	0	0	0	0	0	0	0
CD24P1	chr1	15614643	15614867	-	225	0	0	0	0	0	0	0	0	0	0	0	0	0	0	0	0	0	0	0	0	0	0	0	0
DDI2	chr1;chr1;chr1;chr1;chr1;chr1;chr1;chr1;chr1;chr1;chr1;chr1;chr1;chr1;chr1;chr1;chr1;chr1;chr1;chr1;chr1;chr1;chr1;chr1;chr1;chr1;chr1;chr1;chr1;chr1	15617458;15617543;15617615;15626669;15626669;15626669;15630325;15630325;15630402;15630425;15633439;15633439;15633439;15633439;15633798;15638307;15643522;15643522;15643522;15649720;15649720;15649720;15651706;15651706;15651836;15656421;15656617;15656617;15659837;15659837	15617808;15617808;15617808;15626798;15627066;15626798;15630561;15630561;15630561;15630561;15633565;15634306;15633565;15633565;15633879;15638434;15643650;15643650;15643650;15649823;15649823;15649823;15651895;15651895;15651895;15656985;15656679;15656679;15661057;15669044	+;+;+;+;+;+;+;+;+;+;+;+;+;+;+;+;+;+;+;+;+;+;+;+;+;+;+;+;+;+	12178	560	586	477	413	521	559	381	435	498	1180	1117	489	589	700	585	912	729	839	698	516	522	1049	1064	1369
RSC1A1	chr1	15659713	15662033	+	2321	2	0	0	1	2	2	0	0	0	5	0	0	2	0	0	3	0	1	0	0	0	1	0	0
ENSG00000271742	chr1	15682873	15683128	-	256	0	0	0	1	0	0	1	0	1	0	0	0	0	1	0	0	0	0	2	1	4	0	0	0
PLEKHM2	chr1;chr1;chr1;chr1;chr1;chr1;chr1;chr1;chr1;chr1;chr1;chr1;chr1;chr1;chr1;chr1;chr1;chr1;chr1;chr1;chr1;chr1;chr1;chr1;chr1;chr1;chr1;chr1;chr1;chr1;chr1;chr1;chr1;chr1;chr1;chr1;chr1;chr1;chr1;chr1;chr1;chr1;chr1;chr1;chr1;chr1;chr1;chr1;chr1;chr1;chr1;chr1;chr1;chr1;chr1;chr1;chr1;chr1;chr1;chr1;chr1;chr1;chr1;chr1;chr1;chr1;chr1;chr1;chr1;chr1;chr1;chr1	15684320;15684390;15684541;15684556;15716237;15716237;15716237;15716237;15716707;15716707;15716707;15717893;15717893;15717893;15717893;15718538;15718538;15718538;15718538;15719734;15719734;15719734;15719734;15721329;15721329;15725317;15725317;15725317;15727014;15727014;15727014;15727192;15728079;15728079;15728079;15728267;15728267;15728267;15728669;15728669;15728669;15729102;15729102;15729102;157…	15684618;15684618;15684618;15684618;15716343;15716343;15716343;15716343;15716816;15716816;15716816;15717992;15717992;15717992;15717992;15718625;15718625;15718625;15718625;15719920;15719869;15719920;15719920;15721388;15721388;15725545;15725545;15725545;15727068;15727832;15727832;15727832;15728148;15728148;15728148;15728357;15728357;15728357;15728733;15728733;15728733;15729190;15729190;15729190;157…	+;+;+;+;+;+;+;+;+;+;+;+;+;+;+;+;+;+;+;+;+;+;+;+;+;+;+;+;+;+;+;+;+;+;+;+;+;+;+;+;+;+;+;+;+;+;+;+;+;+;+;+;+;+;+;+;+;+;+;+;+;+;+;+;+;+;+;+;+;+;+;+	4134	980	1025	828	1008	1202	1246	1034	1077	1319	2087	2319	1584	1164	1522	1374	1590	1457	1299	1697	1069	976	1527	1372	2121
ENSG00000237938	chr1;chr1;chr1;chr1;chr1;chr1;chr1;chr1;chr1;chr1;chr1;chr1	15720312;15720737;15720812;15722719;15723203;15723203;15723203;15725593;15732387;15732387;15732387;15736861	15720595;15720994;15720994;15723067;15723353;15723287;15723353;15725872;15732561;15732452;15732452;15736896	-;-;-;-;-;-;-;-;-;-;-;-	1533	16	8	11	7	12	10	7	11	5	13	14	9	7	12	9	26	47	16	20	9	21	15	11	7
SLC25A34	chr1;chr1;chr1;chr1;chr1;chr1;chr1;chr1;chr1;chr1;chr1	15736258;15737783;15737929;15738093;15738093;15738594;15738594;15739035;15739224;15739224;15739224	15736863;15737994;15737994;15738245;15738245;15738728;15738728;15739097;15739562;15741392;15739335	+;+;+;+;+;+;+;+;+;+;+	3338	5	5	3	4	9	3	6	11	4	16	9	6	8	10	6	9	13	8	12	5	8	11	12	11
SLC25A34-AS1	chr1;chr1	15740048;15749430	15740222;15749896	-;-	642	0	1	3	0	0	1	0	2	2	1	1	0	4	1	2	0	0	0	3	4	1	0	2	2
TMEM82	chr1;chr1;chr1;chr1;chr1;chr1;chr1;chr1;chr1	15742499;15742547;15742835;15743020;15743020;15744160;15744160;15746867;15747546	15742647;15742647;15742907;15743194;15743194;15744580;15744580;15747054;15747982	+;+;+;+;+;+;+;+;+	1443	1	1	0	1	3	1	0	0	0	0	1	1	0	1	0	0	1	0	4	0	3	1	1	0
FBLIM1	chr1;chr1;chr1;chr1;chr1;chr1;chr1;chr1;chr1;chr1;chr1;chr1;chr1;chr1;chr1;chr1;chr1;chr1;chr1;chr1;chr1;chr1;chr1;chr1;chr1;chr1;chr1;chr1;chr1;chr1;chr1;chr1;chr1;chr1;chr1;chr1;chr1;chr1;chr1;chr1;chr1;chr1;chr1;chr1;chr1;chr1;chr1;chr1;chr1;chr1;chr1;chr1;chr1;chr1;chr1;chr1;chr1;chr1;chr1;chr1;chr1;chr1;chr1;chr1;chr1;chr1;chr1;chr1;chr1;chr1;chr1;chr1	15756607;15756617;15756641;15756644;15756659;15757946;15757947;15758174;15758174;15758174;15758174;15758174;15758174;15758174;15758784;15758793;15758795;15758797;15764493;15764493;15764493;15764493;15764496;15764496;15764496;15764496;15764496;15764496;15764496;15764499;15764953;15764964;15764964;15764964;15764964;15764964;15764964;15764964;15764964;15764964;15764964;15764964;15764964;15767376;157…	15756732;15756732;15756728;15756732;15756732;15758043;15758043;15758329;15758355;15758329;15758355;15758355;15758329;15758355;15758848;15758848;15758848;15758848;15764685;15764685;15764685;15764685;15764685;15764685;15764547;15764547;15764685;15764547;15764685;15764685;15765233;15765233;15765233;15765233;15765076;15765233;15765233;15765027;15765035;15765233;15765217;15765086;15765073;15767563;157…	+;+;+;+;+;+;+;+;+;+;+;+;+;+;+;+;+;+;+;+;+;+;+;+;+;+;+;+;+;+;+;+;+;+;+;+;+;+;+;+;+;+;+;+;+;+;+;+;+;+;+;+;+;+;+;+;+;+;+;+;+;+;+;+;+;+;+;+;+;+;+;+	4351	140	172	171	138	181	208	134	172	158	318	299	362	201	232	222	213	177	182	237	155	162	246	188	365
RPL12P14	chr1	15792796	15793285	+	490	73	112	94	32	47	28	86	85	102	25	32	12	85	128	105	34	30	34	90	91	88	51	31	19
UQCRHL	chr1;chr1	15807169;15807374	15809348;15807649	-;-	2180	22	23	23	6	9	5	32	40	42	14	16	14	20	39	40	10	2	5	47	20	38	13	8	18
ENSG00000178715	chr1	15828232	15828669	+	438	2	0	3	0	0	0	3	3	2	1	2	3	0	4	1	1	0	1	2	1	0	1	0	1
FLJ37453	chr1;chr1	15834474;15848108	15836906;15848147	-;-	2473	225	220	209	127	148	113	195	245	234	190	176	271	257	303	311	130	123	125	368	306	283	185	180	295
SPEN	chr1;chr1;chr1;chr1;chr1;chr1;chr1;chr1;chr1;chr1;chr1;chr1;chr1;chr1;chr1;chr1;chr1;chr1;chr1;chr1;chr1;chr1;chr1;chr1;chr1;chr1;chr1;chr1;chr1;chr1;chr1;chr1;chr1;chr1;chr1;chr1;chr1;chr1;chr1;chr1;chr1;chr1	15836095;15847707;15867879;15872816;15872816;15873502;15873502;15876202;15876202;15876202;15876202;15876576;15909321;15909321;15909321;15909324;15911101;15911101;15911101;15911101;15916128;15916128;15916128;15918926;15918926;15918926;15919404;15919404;15919404;15920870;15920870;15920870;15922249;15922249;15928091;15928091;15937163;15937812;15938583;15938718;15939296;15939296	15836885;15848150;15867976;15873136;15873136;15874395;15874395;15876711;15876678;15876678;15876678;15876678;15909481;15909481;15909481;15909481;15911301;15911301;15911301;15911301;15916279;15916279;15916279;15919051;15919051;15919051;15919517;15919517;15919517;15920906;15920983;15920983;15922349;15922349;15936266;15928557;15937645;15938006;15938876;15938876;15939544;15940456	+;+;+;+;+;+;+;+;+;+;+;+;+;+;+;+;+;+;+;+;+;+;+;+;+;+;+;+;+;+;+;+;+;+;+;+;+;+;+;+;+;+	14336	1492	1311	1171	3152	3461	4081	750	898	866	6573	6578	3046	1706	2022	1244	5132	5276	4084	1710	1375	1334	6098	6563	7036
ENSG00000270620	chr1	15917698	15917908	-	211	0	0	1	0	0	0	0	1	2	2	0	0	0	1	1	3	3	0	0	1	1	2	0	1
ZBTB17	chr1;chr1;chr1;chr1;chr1;chr1;chr1;chr1;chr1;chr1;chr1;chr1;chr1;chr1;chr1;chr1;chr1;chr1;chr1;chr1;chr1;chr1;chr1;chr1;chr1;chr1;chr1;chr1;chr1;chr1;chr1;chr1;chr1;chr1;chr1;chr1;chr1;chr1;chr1;chr1;chr1;chr1;chr1;chr1;chr1;chr1;chr1;chr1;chr1;chr1;chr1;chr1;chr1;chr1;chr1;chr1;chr1;chr1;chr1;chr1;chr1;chr1;chr1;chr1;chr1;chr1;chr1;chr1;chr1;chr1;chr1;chr1;chr1;chr1;chr1;chr1;chr1;chr1;chr1;chr1…	15941869;15941869;15941869;15941871;15941871;15942331;15942331;15942331;15942331;15942331;15942407;15942529;15942529;15942529;15942529;15942529;15942756;15943064;15943064;15943064;15943064;15943064;15943064;15943240;15943257;15943399;15943399;15943399;15943399;15943429;15943599;15943599;15943599;15943599;15943599;15943599;15943599;15943599;15943808;15943808;15943808;15943808;15943808;15944300;159…	15942252;15942252;15942252;15942252;15942252;15942441;15942420;15942420;15942441;15942722;15942420;15942738;15942738;15942738;15942738;15942738;15942901;15943194;15943384;15943194;15943194;15943194;15943089;15943519;15943519;15943519;15943519;15943519;15943519;15943519;15943895;15943926;15943715;15943715;15943715;15943715;15943715;15943715;15944393;15943895;15943895;15943895;15943895;15944403;159…	-;-;-;-;-;-;-;-;-;-;-;-;-;-;-;-;-;-;-;-;-;-;-;-;-;-;-;-;-;-;-;-;-;-;-;-;-;-;-;-;-;-;-;-;-;-;-;-;-;-;-;-;-;-;-;-;-;-;-;-;-;-;-;-;-;-;-;-;-;-;-;-;-;-;-;-;-;-;-;-;-;-;-;-;-;-;-;-;-;-;-;-;-	4240	302	266	232	313	348	337	315	313	352	615	586	638	418	502	441	457	516	434	528	387	369	543	484	814
ENSG00000234607	chr1	15969632	15970194	+	563	2	0	0	9	3	1	0	3	3	4	1	1	5	1	2	3	10	6	3	2	4	6	1	3
ENSG00000231353	chr1	15988182	15988441	+	260	0	0	0	0	0	0	0	0	0	0	0	0	0	0	0	0	0	0	0	0	0	0	0	0
ENSG00000275503	chr1	15989140	15989375	-	236	0	0	0	0	0	0	0	0	0	0	0	0	0	0	0	0	0	0	0	0	0	0	0	0
TBC1D3P6	chr1;chr1;chr1;chr1;chr1;chr1;chr1;chr1	15989871;15990671;15991151;15991678;15992163;15993296;15993561;15994682	15989991;15990765;15991216;15991777;15992310;15993476;15993741;15994751	+;+;+;+;+;+;+;+	962	0	0	0	0	1	0	0	0	0	0	0	0	0	0	0	0	0	0	0	0	0	1	0	0
SRARP	chr1;chr1	16004236;16005919	16004385;16008807	+;+	3039	0	0	0	0	0	0	0	0	0	0	0	0	0	0	0	0	0	0	0	0	0	0	0	0
ENSG00000233078	chr1;chr1	16006160;16006393	16006346;16006671	-;-	466	0	0	0	0	0	0	0	0	0	0	0	0	0	0	0	0	0	0	0	0	0	0	0	0
HSPB7	chr1;chr1;chr1;chr1;chr1;chr1;chr1;chr1;chr1;chr1;chr1;chr1;chr1;chr1;chr1;chr1;chr1;chr1;chr1;chr1;chr1	16014028;16014028;16014028;16014029;16015374;16015374;16015499;16017074;16017074;16017074;16017074;16017074;16017089;16017089;16017765;16017765;16017765;16017765;16017765;16017765;16019134	16015759;16015759;16015759;16015759;16015759;16015759;16015759;16017219;16017207;16017222;16018043;16017207;16017222;16017207;16018005;16018043;16018073;16017825;16017852;16018041;16019594	-;-;-;-;-;-;-;-;-;-;-;-;-;-;-;-;-;-;-;-;-	3193	152	198	142	102	90	62	180	168	180	112	84	68	171	250	198	68	84	84	284	154	145	70	78	81
CLCNKA	chr1;chr1;chr1;chr1;chr1;chr1;chr1;chr1;chr1;chr1;chr1;chr1;chr1;chr1;chr1;chr1;chr1;chr1;chr1;chr1;chr1;chr1;chr1;chr1;chr1;chr1;chr1;chr1;chr1;chr1;chr1;chr1;chr1;chr1;chr1;chr1;chr1;chr1;chr1;chr1;chr1;chr1;chr1;chr1;chr1;chr1;chr1;chr1;chr1;chr1;chr1;chr1;chr1;chr1;chr1;chr1;chr1;chr1;chr1;chr1;chr1;chr1;chr1;chr1;chr1;chr1;chr1;chr1;chr1;chr1;chr1;chr1;chr1;chr1;chr1;chr1;chr1;chr1;chr1;chr1…	16018875;16020036;16021030;16021031;16021297;16021297;16021620;16021871;16021913;16021991;16021991;16022014;16022036;16022613;16022613;16022613;16022613;16022613;16023800;16023800;16023800;16023800;16023800;16024763;16024763;16024763;16024859;16026108;16026108;16026108;16026108;16026108;16026536;16026536;16026536;16026536;16026536;16026697;16026697;16026697;16026697;16026839;16027310;16027310;160…	16018974;16020233;16021094;16021094;16021513;16021513;16021737;16021918;16022063;16022063;16022063;16022063;16022063;16022719;16022719;16022719;16022719;16022719;16023928;16023928;16023928;16023928;16023928;16024891;16024891;16024891;16024891;16026247;16026257;16026247;16026247;16026247;16026613;16026613;16026596;16026613;16026613;16026775;16026775;16026775;16026775;16026909;16027435;16027435;160…	+;+;+;+;+;+;+;+;+;+;+;+;+;+;+;+;+;+;+;+;+;+;+;+;+;+;+;+;+;+;+;+;+;+;+;+;+;+;+;+;+;+;+;+;+;+;+;+;+;+;+;+;+;+;+;+;+;+;+;+;+;+;+;+;+;+;+;+;+;+;+;+;+;+;+;+;+;+;+;+;+;+;+;+;+;+;+;+;+;+;+;+;+;+;+;+;+;+;+;+;+	3476	11	8	4	11	20	16	5	9	1	25	15	14	11	16	18	19	27	14	15	7	7	20	29	29
ENSG00000232456	chr1;chr1;chr1;chr1;chr1	16035178;16036236;16036612;16039603;16039994	16035458;16036346;16036793;16039696;16040029	-;-;-;-;-	704	4	4	7	6	1	2	2	2	4	2	3	7	2	5	6	1	2	2	7	4	2	6	4	4
CLCNKB	chr1;chr1;chr1;chr1;chr1;chr1;chr1;chr1;chr1;chr1;chr1;chr1;chr1;chr1;chr1;chr1;chr1;chr1;chr1;chr1;chr1;chr1;chr1;chr1;chr1;chr1;chr1;chr1;chr1;chr1;chr1;chr1;chr1;chr1;chr1;chr1;chr1;chr1;chr1;chr1;chr1;chr1;chr1;chr1;chr1;chr1;chr1;chr1;chr1;chr1;chr1;chr1;chr1;chr1;chr1;chr1;chr1;chr1;chr1;chr1;chr1;chr1;chr1;chr1;chr1;chr1;chr1;chr1;chr1;chr1;chr1;chr1;chr1;chr1;chr1;chr1;chr1;chr1;chr1;chr1…	16040252;16040276;16040339;16040339;16040985;16040993;16041251;16041251;16041440;16043132;16043132;16043782;16043817;16043817;16044486;16044486;16044486;16044486;16044486;16044486;16044486;16044486;16045558;16045558;16045558;16045558;16045558;16045558;16045558;16045558;16045823;16046535;16046535;16046535;16046535;16046535;16046535;16046535;16046535;16046853;16047650;16047905;16047905;16047905;160…	16040460;16040460;16040460;16040460;16041657;16041657;16041657;16041657;16041657;16043348;16043348;16043880;16043880;16043880;16044592;16044592;16044592;16044592;16044592;16044592;16044592;16044592;16045686;16045686;16045686;16045686;16045686;16045686;16045686;16045686;16046663;16046663;16046663;16046663;16046663;16046663;16046663;16046663;16046663;16048044;16047840;16048044;16048044;16048044;160…	+;+;+;+;+;+;+;+;+;+;+;+;+;+;+;+;+;+;+;+;+;+;+;+;+;+;+;+;+;+;+;+;+;+;+;+;+;+;+;+;+;+;+;+;+;+;+;+;+;+;+;+;+;+;+;+;+;+;+;+;+;+;+;+;+;+;+;+;+;+;+;+;+;+;+;+;+;+;+;+;+;+;+;+;+;+;+;+;+;+;+;+;+;+;+;+;+;+;+;+;+;+;+;+;+;+;+;+;+;+;+;+;+;+;+;+;+;+;+;+;+;+;+;+;+;+;+;+;+;+;+;+;+;+;+;+;+;+;+;+;+;+;+;+;+;+;+;+;+;+;+;+;+;+;+;+;+;+;+;+;+;+;+;+;+;+;+;+;+;+;+;+;+;+;+;+;+;+;+;+;+;+;+;+;+;+;+;+;+;+;+;+;+;+;+;+;+;+;+;+…	5887	1	0	1	2	0	1	1	1	0	1	1	7	0	0	2	2	1	1	0	0	0	4	2	0
FAM131C	chr1;chr1;chr1;chr1;chr1;chr1;chr1;chr1;chr1;chr1;chr1;chr1;chr1	16057769;16058279;16059494;16059494;16059869;16059869;16062099;16062099;16062499;16062499;16063521;16073421;16073421	16058717;16058717;16059604;16059604;16060051;16060051;16062192;16062192;16062534;16062534;16063636;16073632;16073651	-;-;-;-;-;-;-;-;-;-;-;-;-	1720	38	48	30	13	14	17	48	49	59	32	29	52	54	50	59	15	30	19	63	54	42	29	18	24
EPHA2	chr1;chr1;chr1;chr1;chr1;chr1;chr1;chr1;chr1;chr1;chr1;chr1;chr1;chr1;chr1;chr1;chr1;chr1;chr1;chr1;chr1;chr1;chr1;chr1;chr1;chr1;chr1	16124337;16129434;16130226;16131721;16132064;16132378;16133013;16133180;16133481;16133481;16133860;16134468;16134560;16135036;16135036;16135655;16135655;16137853;16137853;16138275;16138275;16146423;16148378;16148378;16150896;16155848;16155848	16125320;16129589;16130419;16131870;16132273;16132439;16133368;16133368;16133562;16133606;16133915;16134567;16134567;16135189;16135189;16135770;16135770;16138185;16138185;16138430;16138430;16146450;16149047;16149047;16150963;16156052;16156069	-;-;-;-;-;-;-;-;-;-;-;-;-;-;-;-;-;-;-;-;-;-;-;-;-;-;-	4141	4698	4976	3819	6589	6769	7691	4200	4313	5045	8830	9242	10960	6991	7633	6915	7477	8474	6265	6087	4544	3774	6744	6718	10545
EPHA2-AS1	chr1;chr1	16155176;16156971	16155755;16158148	+;+	1758	82	65	78	63	68	48	68	69	62	70	49	73	93	92	68	59	55	67	79	78	83	83	73	83
ENSG00000224621	chr1;chr1	16159266;16161501	16159426;16161883	+;+	544	34	41	32	31	38	30	16	25	24	34	12	21	42	54	24	26	24	26	26	17	22	23	18	22
ARHGEF19-AS1	chr1;chr1	16197854;16198282	16198216;16198357	+;+	439	0	0	0	0	0	0	0	0	0	0	0	0	0	0	0	0	0	0	0	0	0	0	0	0
ARHGEF19	chr1;chr1;chr1;chr1;chr1;chr1;chr1;chr1;chr1;chr1;chr1;chr1;chr1;chr1;chr1;chr1;chr1;chr1;chr1;chr1;chr1;chr1;chr1;chr1;chr1;chr1;chr1;chr1;chr1;chr1;chr1;chr1;chr1;chr1;chr1;chr1;chr1;chr1;chr1;chr1;chr1;chr1;chr1	16197854;16197854;16199150;16199150;16201782;16201782;16202416;16202416;16204759;16204759;16204811;16204900;16205087;16205087;16205087;16205087;16205351;16205351;16205351;16205351;16205538;16205538;16205538;16205627;16205849;16205931;16205931;16205931;16205931;16206180;16206180;16206180;16206180;16206180;16206180;16206948;16206948;16206948;16207522;16207675;16207944;16208643;16212502	16198744;16198744;16199254;16199254;16201861;16201861;16202574;16202540;16204919;16204919;16204919;16204919;16205176;16205176;16205176;16205176;16205425;16205425;16205425;16205425;16205667;16205667;16205667;16206083;16206083;16206083;16206083;16206083;16206083;16206526;16206340;16206543;16206526;16206340;16206340;16206982;16207210;16207011;16207598;16207777;16208225;16209083;16212652	-;-;-;-;-;-;-;-;-;-;-;-;-;-;-;-;-;-;-;-;-;-;-;-;-;-;-;-;-;-;-;-;-;-;-;-;-;-;-;-;-;-;-	3788	233	264	192	170	202	198	220	239	310	378	362	526	314	375	389	216	251	188	394	267	295	294	278	434
ANO7L1	chr1;chr1;chr1;chr1;chr1;chr1;chr1;chr1;chr1;chr1;chr1;chr1;chr1;chr1;chr1;chr1;chr1;chr1;chr1;chr1;chr1;chr1	16215907;16215909;16216469;16216469;16217127;16217127;16217127;16217700;16218128;16218378;16218581;16219068;16219406;16220214;16220823;16221057;16225187;16225590;16225807;16225950;16226245;16227922	16216609;16216061;16216609;16216609;16217223;16217160;16217421;16217817;16218268;16218503;16218617;16219162;16219426;16220280;16220887;16221119;16225489;16225654;16225862;16226069;16226343;16228027	-;-;-;-;-;-;-;-;-;-;-;-;-;-;-;-;-;-;-;-;-;-	2480	3	3	1	5	0	3	4	1	5	11	11	5	7	7	3	9	8	6	7	6	5	9	10	3
ENSG00000288398	chr1	16228674	16231335	-	2662	51	60	39	27	23	31	35	34	35	80	99	99	44	63	43	58	52	48	47	35	32	47	37	94
CPLANE2	chr1;chr1;chr1;chr1;chr1;chr1;chr1;chr1;chr1	16231692;16232281;16232510;16232510;16232893;16233612;16233612;16236631;16236631	16232297;16232297;16232646;16232646;16233017;16233764;16233764;16236659;16237183	-;-;-;-;-;-;-;-;-	1574	40	33	31	34	35	24	28	48	50	59	85	96	52	54	61	53	38	49	61	33	25	42	39	87
MT1XP1	chr1	16241213	16241398	-	186	1	1	2	2	0	1	0	1	0	3	2	5	0	0	1	1	3	1	1	1	1	0	1	4
FBXO42	chr1;chr1;chr1;chr1;chr1;chr1;chr1;chr1;chr1;chr1;chr1;chr1;chr1;chr1;chr1;chr1;chr1;chr1;chr1;chr1	16246840;16251082;16251082;16252288;16252288;16252288;16253096;16253096;16253096;16253556;16253635;16255711;16256606;16292314;16294783;16305803;16305803;16315169;16315169;16352255	16251785;16251785;16251785;16252404;16252404;16252404;16253181;16253427;16253152;16253593;16253731;16255821;16256759;16294917;16294917;16305919;16305919;16315367;16315435;16352480	-;-;-;-;-;-;-;-;-;-;-;-;-;-;-;-;-;-;-;-	9009	252	277	225	286	310	315	247	232	304	631	718	589	302	414	346	550	440	443	390	251	230	482	540	761
SZRD1	chr1;chr1;chr1;chr1;chr1;chr1;chr1;chr1;chr1;chr1;chr1;chr1;chr1;chr1;chr1;chr1;chr1;chr1;chr1;chr1;chr1;chr1;chr1;chr1;chr1;chr1;chr1;chr1;chr1;chr1;chr1;chr1;chr1;chr1;chr1;chr1;chr1;chr1;chr1;chr1	16352575;16353300;16367088;16367225;16367235;16367242;16367243;16367243;16367247;16367265;16367711;16387055;16387055;16387502;16390550;16391375;16391375;16391375;16391375;16391375;16391375;16391375;16393228;16393228;16393228;16393228;16393228;16393228;16393231;16393231;16393231;16393231;16395038;16395038;16395038;16395038;16395038;16395038;16395038;16395038	16352812;16353423;16367308;16367308;16367308;16367308;16367308;16367308;16367308;16367308;16368015;16387125;16387125;16387794;16390626;16391424;16391424;16391424;16391424;16391424;16391424;16391424;16393482;16393385;16393482;16393482;16393355;16393482;16393482;16393482;16393482;16393482;16395273;16398142;16395390;16395172;16395139;16398145;16398145;16395406	+;+;+;+;+;+;+;+;+;+;+;+;+;+;+;+;+;+;+;+;+;+;+;+;+;+;+;+;+;+;+;+;+;+;+;+;+;+;+;+	4742	1658	2060	1579	856	1043	1070	1827	2005	2281	2571	2757	3303	2086	2571	2295	1387	1369	1301	2765	1784	1605	2117	1927	2837
RPL22P3	chr1	16369150	16369530	-	381	5	9	6	12	7	6	2	4	6	4	4	2	7	7	5	8	6	4	9	9	0	9	4	2
SPATA21	chr1;chr1;chr1;chr1;chr1;chr1;chr1;chr1;chr1;chr1;chr1;chr1;chr1;chr1;chr1;chr1;chr1;chr1;chr1;chr1;chr1;chr1;chr1;chr1;chr1;chr1;chr1;chr1;chr1;chr1;chr1;chr1;chr1;chr1;chr1;chr1;chr1;chr1;chr1;chr1;chr1;chr1;chr1;chr1;chr1;chr1;chr1;chr1;chr1;chr1;chr1;chr1;chr1;chr1;chr1	16387117;16395681;16396558;16398643;16398667;16399344;16399344;16399344;16399344;16400482;16400720;16400720;16400720;16400720;16403727;16403727;16403727;16403727;16403968;16403968;16403968;16403968;16404967;16404967;16404967;16408498;16409118;16409118;16409118;16409601;16409601;16409601;16410778;16410778;16421509;16421911;16421911;16424904;16425097;16425524;16425524;16425524;16425524;16427864;164…	16387301;16396312;16396746;16398822;16398822;16399521;16399521;16399521;16399521;16400635;16400892;16400892;16400892;16400892;16403844;16403844;16403844;16403844;16404039;16404039;16404039;16403974;16405104;16405104;16405104;16408705;16409203;16409203;16409203;16410043;16410043;16410043;16410915;16410915;16421557;16421971;16422194;16425210;16425210;16425731;16425731;16425731;16425731;16428015;164…	-;-;-;-;-;-;-;-;-;-;-;-;-;-;-;-;-;-;-;-;-;-;-;-;-;-;-;-;-;-;-;-;-;-;-;-;-;-;-;-;-;-;-;-;-;-;-;-;-;-;-;-;-;-;-	4506	7	5	2	17	13	7	7	14	9	22	5	13	8	6	3	16	20	9	10	12	18	16	21	22
NECAP2	chr1;chr1;chr1;chr1;chr1;chr1;chr1;chr1;chr1;chr1;chr1;chr1;chr1;chr1;chr1;chr1;chr1;chr1;chr1;chr1;chr1;chr1;chr1;chr1;chr1;chr1;chr1;chr1;chr1;chr1;chr1;chr1;chr1;chr1;chr1;chr1;chr1;chr1;chr1;chr1;chr1;chr1;chr1;chr1;chr1;chr1;chr1;chr1;chr1;chr1;chr1;chr1;chr1;chr1;chr1;chr1;chr1;chr1;chr1;chr1;chr1;chr1;chr1;chr1;chr1;chr1;chr1;chr1;chr1;chr1;chr1;chr1;chr1;chr1;chr1	16440721;16440724;16440724;16440736;16440736;16440737;16440742;16440743;16440756;16440758;16440772;16441166;16443632;16443632;16443632;16443632;16443632;16443632;16443632;16443632;16443632;16447870;16447870;16447870;16447870;16447870;16447870;16447870;16447870;16447870;16448060;16448060;16448060;16448060;16448060;16448060;16448060;16448249;16449093;16449093;16449093;16449093;16449093;16449093;164…	16440853;16440853;16440775;16440853;16440853;16440853;16440853;16440853;16440853;16440853;16440853;16441619;16443732;16443732;16443732;16443732;16443732;16443732;16443732;16443732;16443732;16447974;16447974;16447942;16447974;16447974;16447974;16447974;16447974;16447974;16448141;16448141;16448141;16448141;16448141;16448141;16448141;16448350;16449201;16452015;16449201;16449201;16449201;16449201;164…	+;+;+;+;+;+;+;+;+;+;+;+;+;+;+;+;+;+;+;+;+;+;+;+;+;+;+;+;+;+;+;+;+;+;+;+;+;+;+;+;+;+;+;+;+;+;+;+;+;+;+;+;+;+;+;+;+;+;+;+;+;+;+;+;+;+;+;+;+;+;+;+;+;+;+	5510	389	474	385	262	329	339	477	512	546	612	610	531	595	757	668	461	440	423	761	539	504	616	554	779
LINC01772	chr1;chr1	16460948;16467577	16463287;16468481	+;+	3245	18	8	27	38	28	28	15	6	18	24	37	50	30	27	13	47	49	41	26	17	25	39	37	60
CROCCP3	chr1;chr1;chr1;chr1;chr1;chr1;chr1;chr1;chr1;chr1;chr1;chr1;chr1;chr1;chr1;chr1;chr1;chr1;chr1;chr1;chr1;chr1;chr1;chr1;chr1;chr1;chr1;chr1;chr1;chr1;chr1;chr1;chr1;chr1;chr1;chr1;chr1;chr1;chr1;chr1;chr1;chr1;chr1;chr1;chr1;chr1;chr1;chr1;chr1;chr1;chr1	16467436;16468922;16474396;16475825;16475825;16475916;16476399;16476399;16476399;16476930;16476930;16476930;16476930;16478255;16478255;16478255;16483287;16483287;16483287;16483287;16484233;16484233;16484233;16484823;16484823;16485569;16485569;16485569;16486426;16486426;16489685;16489685;16490618;16490618;16490618;16490634;16490646;16490865;16490865;16490865;16490865;16490865;16491010;16491010;164…	16470127;16469007;16474489;16476062;16476062;16476055;16476504;16476504;16476504;16478437;16477074;16477074;16477074;16478437;16478437;16478437;16483341;16483486;16483486;16483486;16484464;16484464;16484464;16484906;16484906;16485665;16485665;16485665;16486661;16486661;16489791;16489791;16490783;16490783;16490783;16490783;16490783;16490926;16490926;16490926;16490926;16490926;16491316;16491094;164…	-;-;-;-;-;-;-;-;-;-;-;-;-;-;-;-;-;-;-;-;-;-;-;-;-;-;-;-;-;-;-;-;-;-;-;-;-;-;-;-;-;-;-;-;-;-;-;-;-;-;-	6905	68	59	56	79	99	70	35	30	36	113	79	127	79	68	68	117	116	104	57	51	57	107	96	114
RNU1-1	chr1	16514122	16514285	-	164	68	73	58	16	20	15	69	68	74	16	17	9	68	91	56	24	19	18	208	147	161	50	58	41
ENSG00000261135	chr1	16514645	16515754	+	1110	3	6	3	4	3	1	7	2	5	3	3	0	5	3	6	0	2	2	6	4	8	6	0	1
ENSG00000285853	chr1;chr1;chr1	16515034;16520732;16521564	16516310;16520787;16521788	+;+;+	1558	2	6	1	0	1	0	1	0	1	3	0	0	3	0	0	1	0	0	1	7	3	1	1	1
ENSG00000224174	chr1;chr1	16520694;16521564	16520787;16521796	+;+	327	0	0	0	0	0	0	0	0	0	0	0	0	0	0	0	0	0	0	0	0	0	0	0	0
LINC01783	chr1;chr1	16533886;16534426	16534209;16535649	-;-	1548	10	19	12	5	8	2	12	17	24	8	4	2	12	33	37	5	4	12	32	20	35	4	3	5
RNU1-6P	chr1	16534081	16534224	-	144	0	0	0	0	0	0	2	0	1	0	1	0	0	0	0	1	0	0	0	0	0	0	0	0
PDE4DIPP8	chr1;chr1;chr1	16548651;16550701;16552415	16548886;16551229;16552531	-;-;-	882	0	0	0	0	0	0	0	1	0	3	0	0	0	0	0	0	0	0	0	0	0	0	0	0
NBPF1	chr1;chr1;chr1;chr1;chr1;chr1;chr1;chr1;chr1;chr1;chr1;chr1;chr1;chr1;chr1;chr1;chr1;chr1;chr1;chr1;chr1;chr1;chr1;chr1;chr1;chr1;chr1;chr1;chr1;chr1;chr1;chr1;chr1;chr1;chr1;chr1;chr1;chr1;chr1;chr1;chr1;chr1;chr1;chr1;chr1;chr1;chr1;chr1;chr1;chr1;chr1;chr1;chr1;chr1;chr1;chr1;chr1;chr1;chr1	16562319;16564807;16564853;16565633;16565633;16566408;16566408;16567179;16567179;16567979;16567979;16569073;16569073;16573142;16573142;16574487;16574487;16575157;16575157;16576267;16576267;16577317;16577317;16579193;16579193;16580745;16580745;16581420;16581420;16582544;16582544;16583594;16585489;16587050;16587725;16588849;16589899;16591847;16591847;16592159;16592159;16593441;16593562;16594592;165…	16564186;16564918;16564918;16565805;16565805;16566459;16566459;16567351;16567351;16568030;16568030;16569236;16569236;16573193;16573193;16574692;16574692;16575229;16575229;16576481;16576481;16577419;16577419;16579402;16579402;16580956;16580956;16581492;16581492;16582758;16582758;16583696;16585698;16587261;16587797;16589063;16590001;16592056;16592056;16592313;16592313;16593567;16593753;16594661;165…	-;-;-;-;-;-;-;-;-;-;-;-;-;-;-;-;-;-;-;-;-;-;-;-;-;-;-;-;-;-;-;-;-;-;-;-;-;-;-;-;-;-;-;-;-;-;-;-;-;-;-;-;-;-;-;-;-;-;-	12212	1303	1256	1111	2366	2543	2779	1075	1197	1342	4025	4163	4095	1557	1823	1368	3402	3180	2963	1951	1412	1319	4023	4142	5098
ENSG00000271732	chr1	16617391	16617729	+	339	1	0	1	2	1	1	0	1	0	3	0	0	1	0	0	3	3	4	0	0	0	0	0	0
CROCCP2	chr1;chr1;chr1;chr1;chr1;chr1;chr1;chr1;chr1;chr1;chr1;chr1;chr1;chr1;chr1;chr1;chr1;chr1;chr1;chr1;chr1;chr1;chr1;chr1;chr1;chr1;chr1;chr1;chr1;chr1;chr1;chr1;chr1;chr1;chr1;chr1;chr1;chr1;chr1;chr1;chr1;chr1;chr1;chr1;chr1;chr1;chr1;chr1;chr1;chr1;chr1;chr1;chr1;chr1;chr1;chr1;chr1;chr1;chr1;chr1;chr1;chr1;chr1;chr1	16618253;16618256;16618256;16618273;16618969;16619845;16619845;16619845;16619845;16621946;16623870;16624273;16625375;16625775;16625775;16625775;16625775;16625775;16626353;16626353;16626353;16626353;16626353;16626353;16627145;16627145;16627145;16627145;16627145;16628468;16628468;16628468;16628468;16628468;16629670;16630032;16630890;16630890;16630890;16630890;16631530;16631530;16631530;16631530;166…	16619103;16619103;16619103;16619103;16619103;16620024;16620038;16620245;16620024;16622115;16623997;16624467;16626005;16626005;16626005;16626005;16626005;16626005;16626499;16626499;16626499;16626499;16626386;16626499;16627289;16627289;16627289;16627289;16627289;16628650;16628650;16628650;16628650;16628652;16631109;16630142;16631109;16631109;16631109;16631109;16631613;16631613;16631613;16631613;166…	-;-;-;-;-;-;-;-;-;-;-;-;-;-;-;-;-;-;-;-;-;-;-;-;-;-;-;-;-;-;-;-;-;-;-;-;-;-;-;-;-;-;-;-;-;-;-;-;-;-;-;-;-;-;-;-;-;-;-;-;-;-;-;-	5606	478	331	372	408	313	395	263	349	330	442	444	775	562	682	640	487	536	479	664	480	508	444	404	784
ENSG00000283773	chr1;chr1	16642767;16643028	16642850;16643109	-;-	166	0	0	0	0	0	0	0	0	0	0	0	0	0	0	0	0	0	0	0	0	0	0	0	0
MST1P2	chr1;chr1;chr1;chr1;chr1;chr1;chr1;chr1;chr1;chr1;chr1;chr1;chr1;chr1;chr1;chr1;chr1;chr1	16645622;16646369;16646597;16646787;16646980;16647198;16647463;16647784;16648068;16648299;16648432;16648756;16648881;16649174;16649379;16649607;16649810;16650074	16645678;16646515;16646709;16646901;16647116;16647318;16647581;16647952;16648198;16648401;16648664;16648792;16649001;16649251;16649525;16649713;16649949;16650289	+;+;+;+;+;+;+;+;+;+;+;+;+;+;+;+;+;+	2291	8	5	5	5	13	12	2	4	6	13	21	15	4	7	11	18	24	13	5	5	10	6	9	16
ENSG00000282143	chr1;chr1;chr1	16656879;16665391;16666941	16656974;16665527;16667524	+;+;+	817	0	0	0	0	0	0	0	0	0	0	0	1	0	0	0	0	0	0	3	0	0	0	0	0
RNU1-3	chr1	16666785	16666948	-	164	0	3	1	0	0	0	1	2	3	0	0	0	2	5	3	0	0	2	9	15	10	1	0	2
ENSG00000280114	chr1;chr1;chr1;chr1;chr1	16681097;16681712;16686639;16687327;16688376	16681227;16682244;16686755;16687522;16688749	-;-;-;-;-	1351	3	1	1	2	0	4	1	2	1	3	6	1	1	1	0	9	4	1	3	0	3	7	6	1
EIF1AXP1	chr1	16685621	16686055	-	435	6	8	7	4	2	2	13	7	7	4	4	0	8	12	5	4	1	2	11	8	2	1	6	6
ESPNP	chr1;chr1;chr1;chr1;chr1;chr1;chr1;chr1;chr1;chr1;chr1;chr1;chr1;chr1;chr1;chr1;chr1	16687339;16691113;16692105;16692280;16696431;16696779;16699426;16699859;16702701;16703943;16706924;16707288;16707545;16707892;16707892;16710440;16719964	16687522;16691294;16692309;16694034;16696694;16696924;16699621;16700020;16702972;16704144;16707727;16707419;16707727;16708078;16708078;16710619;16720157	-;-;-;-;-;-;-;-;-;-;-;-;-;-;-;-;-	4903	8	2	10	6	6	10	9	5	3	15	29	37	9	13	16	18	23	13	16	10	19	17	12	24
ENSG00000279151	chr1;chr1;chr1	16701546;16702955;16705459	16701695;16703074;16705594	+;+;+	406	1	0	0	0	1	0	0	0	0	0	0	0	0	1	0	0	0	0	0	3	2	0	0	2
ENSG00000282740	chr1;chr1;chr1	16739938;16741937;16750494	16740523;16742073;16750589	-;-;-	819	0	0	0	0	0	0	0	0	0	0	0	0	0	0	0	0	0	0	0	0	0	0	0	0
CROCC	chr1;chr1;chr1;chr1;chr1;chr1;chr1;chr1;chr1;chr1;chr1;chr1;chr1;chr1;chr1;chr1;chr1;chr1;chr1;chr1;chr1;chr1;chr1;chr1;chr1;chr1;chr1;chr1;chr1;chr1;chr1;chr1;chr1;chr1;chr1;chr1;chr1;chr1;chr1;chr1;chr1;chr1;chr1;chr1;chr1;chr1;chr1;chr1;chr1;chr1;chr1;chr1;chr1;chr1;chr1;chr1;chr1;chr1;chr1;chr1;chr1;chr1;chr1;chr1;chr1;chr1;chr1;chr1;chr1;chr1;chr1;chr1;chr1;chr1;chr1;chr1;chr1;chr1;chr1;chr1…	16740273;16921931;16922663;16922755;16922767;16924325;16924325;16929846;16929846;16930124;16930124;16930135;16930286;16930286;16930286;16930286;16930286;16930429;16930429;16930429;16930429;16930429;16931291;16931291;16931291;16931291;16936637;16936637;16936637;16936637;16936791;16937641;16937641;16937641;16937641;16937641;16937641;16938400;16938400;16938400;16938400;16938909;16938909;16938909;169…	16740397;16922078;16922798;16922798;16922798;16924479;16924479;16930031;16930031;16930207;16930207;16930207;16930347;16930347;16930347;16930347;16930347;16930594;16930594;16930594;16930594;16930594;16931397;16931397;16931397;16931397;16936873;16936873;16936873;16936873;16936873;16937737;16937737;16937737;16937737;16937737;16937737;16938483;16938483;16938483;16938483;16939142;16939142;16939142;169…	+;+;+;+;+;+;+;+;+;+;+;+;+;+;+;+;+;+;+;+;+;+;+;+;+;+;+;+;+;+;+;+;+;+;+;+;+;+;+;+;+;+;+;+;+;+;+;+;+;+;+;+;+;+;+;+;+;+;+;+;+;+;+;+;+;+;+;+;+;+;+;+;+;+;+;+;+;+;+;+;+;+;+;+;+;+;+;+;+;+;+;+;+;+;+;+;+;+;+;+;+;+;+;+;+;+;+;+;+;+;+;+;+;+;+;+;+;+;+;+;+;+;+;+;+;+;+;+;+;+	8875	290	220	201	357	398	423	176	200	192	600	687	1327	335	418	330	528	539	442	353	238	218	457	445	1002
CROCCP4	chr1;chr1;chr1;chr1;chr1;chr1	16740280;16750233;16750514;16750514;16750673;16750797	16740397;16750421;16750594;16750968;16750732;16750964	+;+;+;+;+;+	762	1	1	2	0	0	0	1	0	0	1	0	2	1	0	0	1	0	0	3	2	2	0	0	1
RNU1-4	chr1	16740516	16740679	+	164	3	6	1	0	0	1	3	4	6	0	0	0	4	2	4	0	4	0	5	12	11	1	4	0
MST1L	chr1;chr1;chr1;chr1;chr1;chr1;chr1;chr1;chr1;chr1;chr1;chr1;chr1;chr1;chr1;chr1;chr1;chr1;chr1;chr1;chr1;chr1;chr1;chr1;chr1;chr1;chr1;chr1;chr1;chr1;chr1;chr1;chr1;chr1;chr1;chr1;chr1;chr1;chr1;chr1;chr1;chr1;chr1;chr1;chr1;chr1;chr1;chr1;chr1;chr1;chr1;chr1;chr1	16754910;16755307;16757128;16757232;16757518;16757518;16757518;16757518;16757754;16757754;16757754;16757754;16757942;16757942;16757942;16757942;16758053;16758216;16758216;16758466;16758466;16758466;16758675;16758675;16758675;16758803;16758803;16758803;16758803;16758803;16759066;16759066;16759269;16759269;16759269;16759476;16759476;16759889;16759889;16760152;16760152;16760354;16760354;16760751;167…	16757393;16757393;16757393;16757393;16757657;16757657;16757657;16757657;16757860;16757860;16757860;16757860;16758088;16758711;16758088;16758088;16758586;16758293;16758293;16758586;16758586;16758586;16758711;16758711;16758711;16759035;16758823;16759168;16759035;16758872;16759168;16759168;16759399;16759291;16759399;16759686;16759686;16760007;16760007;16760272;16760272;16760490;16760490;16760873;167…	-;-;-;-;-;-;-;-;-;-;-;-;-;-;-;-;-;-;-;-;-;-;-;-;-;-;-;-;-;-;-;-;-;-;-;-;-;-;-;-;-;-;-;-;-;-;-;-;-;-;-;-;-	5298	1	2	0	6	5	5	1	1	0	7	8	7	6	2	2	5	1	0	4	6	0	3	4	3
ENSG00000223643	chr1;chr1;chr1;chr1;chr1;chr1;chr1	16851257;16851321;16851574;16852075;16852075;16852762;16852997	16851477;16851477;16851723;16852369;16852369;16852799;16853129	-;-;-;-;-;-;-	837	0	0	0	0	0	0	0	0	0	0	0	0	0	0	0	0	0	0	0	0	0	0	0	0
PDE4DIPP9	chr1;chr1;chr1	16855407;16856712;16859049	16855523;16857240;16859284	+;+;+	882	0	0	0	0	0	0	0	0	0	0	0	0	0	0	0	0	0	0	0	0	0	0	0	0
MIR3675	chr1	16858949	16859021	-	73	0	0	0	0	0	0	0	0	0	0	0	0	0	0	0	0	0	0	0	0	0	0	0	0
ENSG00000228549	chr1;chr1;chr1;chr1;chr1;chr1;chr1;chr1;chr1;chr1;chr1;chr1;chr1;chr1;chr1;chr1;chr1;chr1	16870945;16872226;16872226;16872258;16872281;16872284;16872559;16873039;16873114;16873693;16873723;16873723;16873723;16873723;16873723;16873784;16873784;16883330	16873107;16873143;16873429;16872342;16873143;16873507;16873143;16873143;16873429;16874041;16874092;16874092;16874044;16874024;16874079;16874081;16874048;16883659	+;+;+;+;+;+;+;+;+;+;+;+;+;+;+;+;+;+	3293	19	10	8	7	15	7	19	18	18	22	19	21	18	29	29	15	7	18	34	25	36	9	23	23
RNU1-5P	chr1	16873708	16873851	+	144	0	0	0	0	0	0	0	0	0	0	0	0	0	0	0	0	0	0	0	0	0	0	0	0
ENSG00000238142	chr1;chr1;chr1;chr1;chr1;chr1;chr1;chr1;chr1;chr1;chr1;chr1;chr1;chr1;chr1;chr1;chr1;chr1;chr1;chr1;chr1;chr1;chr1;chr1;chr1;chr1;chr1;chr1	16887577;16887761;16888538;16888538;16888538;16888538;16888538;16888538;16888538;16888538;16888538;16888538;16888538;16888538;16888540;16888542;16888542;16888542;16888547;16888920;16888920;16889216;16889216;16889216;16889216;16889548;16889548;16889548	16888785;16888785;16888782;16888782;16889672;16889672;16889672;16889672;16889672;16889679;16889682;16888785;16889495;16889501;16888785;16889589;16889638;16888785;16888785;16889029;16889518;16889450;16889660;16889373;16889526;16889649;16889693;16889725	-;-;-;-;-;-;-;-;-;-;-;-;-;-;-;-;-;-;-;-;-;-;-;-;-;-;-;-	2149	0	0	2	0	0	0	0	0	0	1	0	0	1	0	0	0	0	1	1	0	0	0	0	0
ENSG00000235241	chr1	16889095	16889602	+	508	0	0	0	0	0	0	0	0	0	0	0	0	0	0	0	0	0	0	0	0	0	0	0	0
RNU1-2	chr1	16895980	16896143	+	164	22	25	17	5	5	6	13	19	26	1	6	2	27	31	28	10	1	6	83	53	53	19	16	11
ENSG00000272426	chr1	16904339	16904776	-	438	3	2	2	3	4	0	1	5	1	3	0	0	1	3	2	0	0	2	6	4	1	2	1	3
MFAP2	chr1;chr1;chr1;chr1;chr1;chr1;chr1;chr1;chr1;chr1;chr1;chr1;chr1;chr1;chr1;chr1;chr1;chr1;chr1;chr1;chr1;chr1;chr1;chr1;chr1;chr1;chr1;chr1;chr1;chr1;chr1;chr1;chr1;chr1;chr1;chr1;chr1;chr1	16974502;16974502;16974502;16975269;16975269;16975269;16975643;16975643;16975643;16975662;16976171;16976249;16976501;16976501;16976501;16976501;16976708;16976708;16976708;16976708;16976708;16976708;16976897;16976897;16976897;16977109;16977109;16977109;16977109;16977109;16978237;16978237;16978237;16978237;16978237;16980587;16980587;16980587	16975023;16975023;16975023;16975342;16975342;16975342;16975730;16975730;16975730;16975730;16976545;16976545;16976545;16976545;16976545;16976545;16976923;16976794;16976923;16978314;16976794;16976794;16976923;16976923;16976923;16977198;16977198;16977198;16977198;16977195;16978314;16978314;16978314;16978314;16978276;16980632;16980621;16980620	-;-;-;-;-;-;-;-;-;-;-;-;-;-;-;-;-;-;-;-;-;-;-;-;-;-;-;-;-;-;-;-;-;-;-;-;-;-	2712	556	672	511	277	273	292	437	520	580	304	350	290	496	698	694	247	246	242	725	449	483	255	236	294
ENSG00000286898	chr1;chr1	16976302;16977669	16976562;16977792	+;+	385	0	0	0	0	1	0	0	0	0	0	1	1	0	2	0	0	0	0	0	0	0	0	0	1
ENSG00000226526	chr1;chr1	16978926;17004643	16979112;17005091	+;+	636	3	2	6	4	3	7	3	1	2	2	1	4	3	2	2	5	1	1	1	2	2	1	2	1
ATP13A2	chr1;chr1;chr1;chr1;chr1;chr1;chr1;chr1;chr1;chr1;chr1;chr1;chr1;chr1;chr1;chr1;chr1;chr1;chr1;chr1;chr1;chr1;chr1;chr1;chr1;chr1;chr1;chr1;chr1;chr1;chr1;chr1;chr1;chr1;chr1;chr1;chr1;chr1;chr1;chr1;chr1;chr1;chr1;chr1;chr1;chr1;chr1;chr1;chr1;chr1;chr1;chr1;chr1;chr1;chr1;chr1;chr1;chr1;chr1;chr1;chr1;chr1;chr1;chr1;chr1;chr1;chr1;chr1;chr1;chr1;chr1;chr1;chr1;chr1;chr1;chr1;chr1;chr1;chr1;chr1…	16985958;16985958;16985958;16985959;16985981;16986463;16986463;16986463;16986805;16986805;16986805;16986805;16987046;16987046;16987046;16987046;16987046;16988138;16988138;16988138;16988138;16988138;16988322;16988322;16988322;16988322;16988322;16989691;16989691;16989691;16989691;16989691;16989887;16989887;16989887;16989887;16990127;16990127;16990127;16990127;16990175;16991734;16991734;16991734;169…	16986358;16986358;16986358;16986358;16986358;16986956;16986632;16986632;16986956;16986956;16986956;16986956;16987269;16987269;16987269;16987269;16987269;16988234;16988234;16988234;16988234;16988234;16988474;16988474;16988474;16988474;16988474;16989770;16989770;16989770;16989770;16989770;16990003;16990003;16990003;16990003;16990287;16990287;16990287;16990287;16990287;16991858;16991858;16991858;169…	-;-;-;-;-;-;-;-;-;-;-;-;-;-;-;-;-;-;-;-;-;-;-;-;-;-;-;-;-;-;-;-;-;-;-;-;-;-;-;-;-;-;-;-;-;-;-;-;-;-;-;-;-;-;-;-;-;-;-;-;-;-;-;-;-;-;-;-;-;-;-;-;-;-;-;-;-;-;-;-;-;-;-;-;-;-;-;-;-;-;-;-;-;-;-;-;-;-;-;-;-;-;-;-;-;-;-;-;-;-;-;-;-;-;-;-;-;-;-;-;-;-;-;-;-;-;-;-;-;-;-;-;-;-;-;-;-;-;-;-;-;-;-;-;-;-;-;-;-;-;-;-;-;-;-;-;-;-;-	5253	1239	1357	1076	1064	1151	1323	1090	1293	1314	1458	1686	1889	1587	1904	1512	1418	1376	1128	1913	1254	1076	1359	1135	2125
ENSG00000288636	chr1;chr1;chr1;chr1	17005068;17005374;17005684;17011729	17005072;17005556;17005778;17011757	-;-;-;-	312	0	0	0	0	0	0	0	0	0	0	0	0	0	0	0	0	0	0	0	0	0	0	0	0
SDHB	chr1;chr1;chr1;chr1;chr1;chr1;chr1;chr1;chr1;chr1;chr1;chr1;chr1;chr1;chr1;chr1;chr1;chr1;chr1;chr1;chr1;chr1;chr1;chr1;chr1;chr1;chr1;chr1;chr1;chr1;chr1;chr1;chr1;chr1;chr1;chr1;chr1;chr1	17018722;17018752;17018752;17022608;17022608;17022608;17022608;17023094;17023973;17023973;17023973;17027656;17027749;17027749;17027749;17027749;17028600;17028600;17028600;17028600;17028654;17032530;17033060;17033060;17033060;17033060;17033060;17044761;17044761;17044761;17044761;17044761;17044761;17045141;17052255;17053948;17053948;17053948	17018958;17018958;17018958;17022730;17023036;17022730;17022730;17023160;17024074;17024074;17024074;17027865;17027865;17027865;17027865;17027865;17028736;17028736;17028736;17028736;17028736;17033145;17033145;17033145;17033145;17033145;17033145;17044888;17044888;17044877;17044888;17044888;17044888;17045219;17052488;17054031;17054007;17054032	-;-;-;-;-;-;-;-;-;-;-;-;-;-;-;-;-;-;-;-;-;-;-;-;-;-;-;-;-;-;-;-;-;-;-;-;-;-	2324	488	539	436	152	186	241	533	582	715	304	307	182	575	697	625	210	158	168	819	536	477	258	267	358
PADI2	chr1;chr1;chr1;chr1;chr1;chr1;chr1;chr1;chr1;chr1;chr1;chr1;chr1;chr1;chr1;chr1;chr1;chr1;chr1;chr1;chr1;chr1;chr1;chr1;chr1;chr1;chr1;chr1;chr1;chr1;chr1;chr1;chr1;chr1;chr1;chr1;chr1;chr1	17066761;17067600;17067786;17070088;17070088;17070088;17071406;17071406;17071406;17074856;17074856;17074856;17075679;17079031;17079264;17079264;17082545;17082545;17082545;17083236;17083726;17083726;17084599;17084599;17086521;17086521;17092408;17092408;17093567;17093567;17095909;17095909;17102987;17102987;17104878;17104878;17119280;17119280	17069277;17069277;17069277;17070216;17070216;17070216;17071491;17071491;17071491;17075823;17075351;17074949;17075823;17079415;17079415;17079415;17082652;17083138;17082652;17083426;17083837;17083837;17084702;17084702;17086699;17086699;17092533;17092533;17093684;17093684;17095970;17095970;17103059;17103059;17105061;17105061;17119435;17119451	-;-;-;-;-;-;-;-;-;-;-;-;-;-;-;-;-;-;-;-;-;-;-;-;-;-;-;-;-;-;-;-;-;-;-;-;-;-	6000	1	0	0	0	1	1	0	1	0	0	0	0	0	3	1	3	1	1	2	1	0	2	1	0
LINC02783	chr1;chr1;chr1;chr1;chr1;chr1;chr1	17189783;17189789;17192965;17192965;17193291;17195443;17196300	17189930;17189930;17193165;17193165;17197617;17195601;17196387	+;+;+;+;+;+;+	4676	4	4	2	7	5	4	3	1	2	0	2	0	2	7	6	1	2	8	6	4	3	1	4	5
ENSG00000282843	chr1;chr1;chr1;chr1;chr1	17193232;17195020;17196529;17197570;17201456	17193797;17195133;17196754;17197613;17201733	-;-;-;-;-	1228	1	0	0	0	0	0	0	0	0	1	0	0	0	0	0	0	0	0	0	2	0	0	0	0
PADI1	chr1;chr1;chr1;chr1;chr1;chr1;chr1;chr1;chr1;chr1;chr1;chr1;chr1;chr1;chr1;chr1;chr1;chr1;chr1;chr1;chr1;chr1;chr1;chr1;chr1	17205128;17222290;17223487;17223621;17224367;17224367;17225811;17225811;17226033;17226033;17228625;17228948;17230085;17230572;17232819;17237314;17238616;17239632;17239632;17239704;17240635;17240635;17244010;17244010;17244010	17205309;17222470;17223693;17223693;17224428;17224428;17225928;17225928;17226158;17226158;17228797;17229051;17230208;17230679;17232970;17237458;17238709;17240760;17239783;17239783;17240760;17240760;17246004;17246007;17245968	+;+;+;+;+;+;+;+;+;+;+;+;+;+;+;+;+;+;+;+;+;+;+;+;+	4903	65	54	34	22	31	35	46	41	36	48	48	37	64	85	80	50	27	35	83	68	55	58	63	56
PADI3	chr1;chr1;chr1;chr1;chr1;chr1;chr1;chr1;chr1;chr1;chr1;chr1;chr1;chr1;chr1;chr1	17249098;17259578;17262133;17265659;17266719;17267837;17270233;17270879;17271067;17273340;17274635;17276519;17276774;17280350;17280671;17282846	17249229;17259758;17262205;17265720;17266836;17267962;17270411;17270982;17271178;17273447;17274786;17276663;17276876;17280429;17280796;17284233	+;+;+;+;+;+;+;+;+;+;+;+;+;+;+;+	3189	11	12	7	23	4	9	8	17	7	20	21	20	18	21	12	19	17	16	21	12	14	15	19	16
MIR3972	chr1	17277889	17277975	+	87	0	0	0	0	0	0	0	0	0	0	0	0	0	0	0	0	0	0	0	0	0	0	0	0
PADI4	chr1;chr1;chr1;chr1;chr1;chr1;chr1;chr1;chr1;chr1;chr1;chr1;chr1;chr1;chr1;chr1;chr1;chr1;chr1;chr1;chr1;chr1;chr1;chr1;chr1;chr1;chr1;chr1;chr1;chr1;chr1	17308195;17308197;17330969;17330969;17333943;17333943;17334324;17336159;17338038;17339688;17341943;17342299;17346028;17346034;17347927;17347941;17347941;17348730;17354533;17354533;17354533;17355983;17355983;17355983;17356357;17356357;17356357;17358838;17358838;17359280;17363522	17308314;17308314;17331149;17331149;17334009;17334009;17334796;17336226;17338155;17339813;17342121;17342402;17346139;17346139;17348048;17348207;17348048;17348785;17354687;17354687;17354687;17356127;17356127;17356127;17356447;17356459;17356459;17358849;17358908;17359408;17364004	+;+;+;+;+;+;+;+;+;+;+;+;+;+;+;+;+;+;+;+;+;+;+;+;+;+;+;+;+;+;+	2971	0	6	1	2	3	2	4	5	2	0	2	3	5	5	4	1	3	2	4	7	5	3	3	5
PADI6	chr1;chr1;chr1;chr1;chr1;chr1;chr1;chr1;chr1;chr1;chr1;chr1;chr1;chr1;chr1;chr1	17372196;17373056;17375427;17379920;17381047;17381967;17388381;17388777;17392114;17393975;17394300;17394951;17395540;17397071;17398686;17401205	17372361;17373233;17375499;17379987;17381164;17382092;17388559;17388880;17392225;17394082;17394454;17395107;17395663;17397141;17398847;17401699	+;+;+;+;+;+;+;+;+;+;+;+;+;+;+;+	2396	0	0	0	0	1	0	0	0	0	0	0	0	0	0	0	1	1	0	0	1	3	1	1	0
RCC2-AS1	chr1;chr1	17406760;17407317	17407004;17407382	+;+	311	0	0	0	0	0	0	0	0	0	0	0	0	0	0	0	0	0	0	0	0	0	0	0	0
RCC2	chr1;chr1;chr1;chr1;chr1;chr1;chr1;chr1;chr1;chr1;chr1;chr1;chr1;chr1;chr1;chr1;chr1;chr1;chr1;chr1;chr1;chr1;chr1;chr1;chr1;chr1;chr1	17406760;17407839;17408676;17408980;17409974;17409974;17412122;17412122;17413073;17413073;17413537;17413537;17416480;17416480;17420714;17420714;17422203;17422203;17422705;17422705;17425541;17425541;17429106;17429106;17438230;17438230;17439545	17409194;17408554;17409194;17409046;17410051;17410051;17412194;17412194;17413178;17413178;17413717;17413717;17416646;17416646;17420828;17420828;17422291;17422291;17422836;17422836;17425684;17425684;17429199;17429199;17438561;17438522;17439677	-;-;-;-;-;-;-;-;-;-;-;-;-;-;-;-;-;-;-;-;-;-;-;-;-;-;-	4079	2422	2591	2163	2257	2749	2835	2383	2537	3036	4351	4833	4993	2779	3509	3078	2807	2735	2773	4010	2732	2377	3444	3405	5187
ARHGEF10L	chr1;chr1;chr1;chr1;chr1;chr1;chr1;chr1;chr1;chr1;chr1;chr1;chr1;chr1;chr1;chr1;chr1;chr1;chr1;chr1;chr1;chr1;chr1;chr1;chr1;chr1;chr1;chr1;chr1;chr1;chr1;chr1;chr1;chr1;chr1;chr1;chr1;chr1;chr1;chr1;chr1;chr1;chr1;chr1;chr1;chr1;chr1;chr1;chr1;chr1;chr1;chr1;chr1;chr1;chr1;chr1;chr1;chr1;chr1;chr1;chr1;chr1;chr1;chr1;chr1;chr1;chr1;chr1;chr1;chr1;chr1;chr1;chr1;chr1;chr1;chr1;chr1;chr1;chr1;chr1…	17539698;17580553;17580553;17587460;17587460;17588446;17588446;17602127;17602127;17602171;17603508;17603508;17603508;17604476;17607802;17607802;17613058;17615088;17616094;17616094;17618316;17619339;17619339;17619339;17619339;17621864;17621864;17621864;17621864;17622996;17622996;17622996;17622996;17624387;17624387;17624387;17624387;17625956;17625956;17625956;17625956;17626007;17627330;17627330;176…	17539950;17580632;17580632;17587645;17587645;17588479;17588479;17602218;17602218;17602218;17603591;17603591;17603591;17604882;17607977;17607977;17613174;17616202;17616202;17616202;17618522;17619445;17619445;17619445;17619445;17621941;17621941;17621941;17621941;17623175;17623175;17623175;17623175;17624503;17624503;17624503;17624503;17626048;17626048;17626048;17626048;17626048;17627503;17627503;176…	+;+;+;+;+;+;+;+;+;+;+;+;+;+;+;+;+;+;+;+;+;+;+;+;+;+;+;+;+;+;+;+;+;+;+;+;+;+;+;+;+;+;+;+;+;+;+;+;+;+;+;+;+;+;+;+;+;+;+;+;+;+;+;+;+;+;+;+;+;+;+;+;+;+;+;+;+;+;+;+;+;+;+;+;+;+;+;+;+;+;+;+;+;+;+;+;+;+;+;+;+;+;+;+;+;+;+;+;+;+;+;+;+;+;+;+;+;+;+;+;+;+;+;+	7954	582	533	501	662	687	836	561	592	766	1208	1297	1937	756	912	842	984	1047	937	1071	747	692	1259	1136	1819
LINC02810	chr1;chr1;chr1;chr1;chr1;chr1;chr1;chr1;chr1;chr1;chr1;chr1;chr1;chr1	17717625;17717631;17717677;17717687;17718560;17718560;17718560;17718560;17721680;17721680;17721680;17721680;17722043;17749677	17717744;17717744;17717744;17717744;17718720;17718791;17718720;17718791;17721768;17722347;17721768;17722352;17722353;17749978	+;+;+;+;+;+;+;+;+;+;+;+;+;+	1328	0	0	0	0	0	0	0	0	0	0	0	0	0	1	0	0	3	0	0	0	0	0	0	1
ACTL8	chr1;chr1;chr1;chr1;chr1	17755333;17822982;17822985;17825767;17825767	17755504;17823356;17823356;17827063;17827061	+;+;+;+;+	1844	0	0	0	1	0	0	4	2	5	1	3	1	1	4	2	0	0	1	6	4	0	1	1	2
ENSG00000284653	chr1;chr1;chr1;chr1	18015712;18035789;18038305;18044885	18016371;18035900;18038817;18045612	+;+;+;+	2013	0	0	0	0	0	0	0	0	0	0	0	0	0	0	0	0	0	0	0	0	0	0	0	0
LINC01654	chr1;chr1;chr1	18065657;18068192;18072220	18065847;18068278;18074412	+;+;+	2471	0	0	0	0	0	0	0	0	0	0	0	0	0	0	0	0	0	0	0	0	0	0	1	0
IGSF21	chr1;chr1;chr1;chr1;chr1;chr1;chr1;chr1;chr1;chr1;chr1;chr1;chr1;chr1;chr1;chr1;chr1;chr1;chr1;chr1;chr1;chr1;chr1;chr1	18107798;18227898;18278845;18291866;18291866;18334892;18334892;18361367;18362115;18362115;18365223;18365223;18365223;18375957;18376310;18376310;18376310;18376800;18376800;18376800;18377393;18377393;18378256;18378256	18108198;18228010;18278884;18291987;18291987;18335010;18335010;18362230;18362230;18362230;18365697;18365697;18365697;18376395;18376367;18376395;18376395;18376920;18376992;18376992;18377431;18377431;18378483;18378483	+;+;+;+;+;+;+;+;+;+;+;+;+;+;+;+;+;+;+;+;+;+;+;+	3033	1	5	1	1	0	0	2	1	0	0	1	1	2	1	2	0	0	1	1	0	0	0	0	3
ENSG00000280222	chr1	18109389	18115861	+	6473	1	1	1	0	1	0	1	1	0	1	1	0	2	2	2	5	1	0	1	1	1	0	3	1
IGSF21-AS1	chr1;chr1;chr1;chr1	18166929;18167747;18176153;18179052	18167024;18167763;18176174;18179346	-;-;-;-	430	0	0	0	0	0	0	0	0	0	0	0	0	0	0	0	0	1	0	0	0	0	0	0	0
ENSG00000225387	chr1;chr1	18385829;18388416	18386220;18388514	+;+	491	0	0	0	0	0	0	0	0	0	0	0	0	0	0	0	0	0	0	0	0	0	0	0	0
KLHDC7A	chr1	18480930	18485974	+	5045	10	14	10	23	22	30	4	5	13	30	35	35	7	15	7	24	21	11	10	19	7	15	19	32
DYNLL1P3	chr1	18513118	18513383	+	266	0	0	0	0	0	0	0	0	0	0	2	0	0	0	0	0	1	0	1	0	0	0	0	0
ENSG00000225478	chr1	18595414	18595636	+	223	0	0	0	0	0	0	0	0	0	0	0	0	0	0	0	0	0	0	0	0	0	0	0	0
PAX7	chr1;chr1;chr1;chr1;chr1;chr1;chr1;chr1;chr1;chr1;chr1;chr1;chr1;chr1;chr1;chr1;chr1;chr1;chr1;chr1;chr1;chr1;chr1;chr1;chr1	18630846;18631006;18631524;18634303;18634303;18634303;18635111;18635111;18635111;18636237;18636237;18636243;18691754;18691754;18691754;18700653;18700653;18700653;18703094;18703094;18703094;18735632;18735632;18735632;18744814	18631688;18631688;18631688;18634538;18634538;18634538;18635240;18635240;18635240;18636371;18636371;18636371;18691953;18691953;18691953;18700818;18700818;18700818;18703296;18703296;18703296;18736102;18736138;18735878;18748866	+;+;+;+;+;+;+;+;+;+;+;+;+;+;+;+;+;+;+;+;+;+;+;+;+	6473	142	142	112	123	129	151	137	129	141	357	449	274	159	164	156	246	214	200	182	109	102	280	250	371
TAS1R2	chr1;chr1;chr1;chr1;chr1;chr1	18839599;18841729;18849341;18854213;18857331;18859479	18840527;18841852;18849550;18854986;18857631;18859682	-;-;-;-;-;-	2542	0	1	0	1	1	0	0	0	0	0	2	2	0	2	0	1	2	2	0	0	1	0	2	0
ALDH4A1	chr1;chr1;chr1;chr1;chr1;chr1;chr1;chr1;chr1;chr1;chr1;chr1;chr1;chr1;chr1;chr1;chr1;chr1;chr1;chr1;chr1;chr1;chr1;chr1;chr1;chr1;chr1;chr1;chr1;chr1;chr1;chr1;chr1;chr1;chr1;chr1;chr1;chr1;chr1;chr1;chr1;chr1;chr1;chr1;chr1;chr1;chr1;chr1;chr1;chr1;chr1;chr1;chr1;chr1;chr1;chr1;chr1;chr1;chr1;chr1;chr1;chr1;chr1;chr1;chr1;chr1;chr1;chr1;chr1;chr1	18871430;18871430;18871432;18872733;18872804;18874463;18874463;18874463;18874463;18875382;18875382;18875382;18875382;18876315;18876315;18876315;18877208;18877208;18877208;18877208;18877416;18877416;18877416;18877416;18879300;18879300;18879300;18879300;18881700;18881700;18881700;18881700;18882560;18883111;18883124;18883124;18883124;18883124;18883124;18883279;18883279;18883279;18883279;18883279;188…	18872957;18871790;18872957;18872957;18872957;18874581;18874581;18874581;18874581;18875503;18875503;18875503;18875503;18876467;18876467;18876467;18877255;18877255;18877255;18877255;18877612;18877612;18877612;18877612;18879373;18879373;18879373;18879373;18881887;18881887;18881887;18881887;18882672;18883198;18883198;18883198;18883198;18883198;18883198;18883428;18883428;18883428;18883428;18883428;188…	-;-;-;-;-;-;-;-;-;-;-;-;-;-;-;-;-;-;-;-;-;-;-;-;-;-;-;-;-;-;-;-;-;-;-;-;-;-;-;-;-;-;-;-;-;-;-;-;-;-;-;-;-;-;-;-;-;-;-;-;-;-;-;-;-;-;-;-;-;-	3632	113	130	134	111	193	185	138	148	221	256	239	311	203	277	277	215	202	202	299	207	169	240	228	324
MIR4695	chr1	18883202	18883275	-	74	0	0	0	0	0	0	0	0	0	0	0	0	0	0	0	0	0	0	0	0	0	0	0	0
MIR1290	chr1	18897071	18897148	-	78	1	0	0	1	0	1	0	0	0	0	0	0	2	0	0	2	0	0	0	0	1	0	1	1
IFFO2	chr1;chr1;chr1;chr1;chr1;chr1;chr1;chr1;chr1;chr1;chr1;chr1;chr1;chr1;chr1;chr1;chr1;chr1;chr1;chr1	18904280;18908291;18908340;18910342;18910342;18910342;18911384;18911384;18911963;18911963;18911963;18916903;18916903;18918362;18919678;18919678;18921061;18921061;18955668;18955668	18908666;18908666;18908666;18910472;18910472;18910472;18911476;18911476;18911992;18912083;18912083;18917042;18917042;18918502;18919773;18919773;18921121;18921121;18955698;18956676	-;-;-;-;-;-;-;-;-;-;-;-;-;-;-;-;-;-;-;-	6179	1078	1107	950	1553	1749	2244	798	761	986	3832	4446	3748	1306	1719	1375	2749	2699	2564	1644	1191	1049	3555	3688	5183
ENSG00000272084	chr1	19072110	19075511	-	3402	21	12	15	50	41	57	23	14	17	96	81	87	19	20	25	66	83	49	49	30	25	74	65	98
UBR4	chr1;chr1;chr1;chr1;chr1;chr1;chr1;chr1;chr1;chr1;chr1;chr1;chr1;chr1;chr1;chr1;chr1;chr1;chr1;chr1;chr1;chr1;chr1;chr1;chr1;chr1;chr1;chr1;chr1;chr1;chr1;chr1;chr1;chr1;chr1;chr1;chr1;chr1;chr1;chr1;chr1;chr1;chr1;chr1;chr1;chr1;chr1;chr1;chr1;chr1;chr1;chr1;chr1;chr1;chr1;chr1;chr1;chr1;chr1;chr1;chr1;chr1;chr1;chr1;chr1;chr1;chr1;chr1;chr1;chr1;chr1;chr1;chr1;chr1;chr1;chr1;chr1;chr1;chr1;chr1…	19074510;19074510;19074514;19074518;19074567;19076740;19076740;19076740;19076740;19076740;19077785;19077976;19077976;19077976;19077976;19081349;19081349;19081349;19084504;19084504;19086145;19086145;19086679;19086679;19087816;19087816;19088759;19088759;19092733;19092819;19092819;19093313;19093313;19093313;19093361;19093949;19093949;19093949;19094095;19094906;19094906;19094906;19094906;19095545;190…	19074896;19074896;19074896;19074896;19074896;19076902;19076902;19076902;19076902;19076902;19077827;19081306;19078066;19078066;19078066;19081573;19081573;19082240;19084698;19084698;19086270;19086270;19086821;19086821;19087929;19087929;19088977;19088977;19092918;19092918;19092918;19093440;19093486;19093486;19093486;19094139;19094139;19094139;19094139;19095025;19095025;19095025;19095025;19095652;190…	-;-;-;-;-;-;-;-;-;-;-;-;-;-;-;-;-;-;-;-;-;-;-;-;-;-;-;-;-;-;-;-;-;-;-;-;-;-;-;-;-;-;-;-;-;-;-;-;-;-;-;-;-;-;-;-;-;-;-;-;-;-;-;-;-;-;-;-;-;-;-;-;-;-;-;-;-;-;-;-;-;-;-;-;-;-;-;-;-;-;-;-;-;-;-;-;-;-;-;-;-;-;-;-;-;-;-;-;-;-;-;-;-;-;-;-;-;-;-;-;-;-;-;-;-;-;-;-;-;-;-;-;-;-;-;-;-;-;-;-;-;-;-;-;-;-;-;-;-;-;-;-;-;-;-;-;-;-;-;-;-;-;-;-;-;-;-;-;-;-;-;-;-;-;-;-;-;-;-;-;-;-;-;-;-;-;-;-;-;-;-;-;-;-;-;-;-;-;-;-…	24661	1974	1867	1706	9752	11343	13436	2597	2791	2946	16853	18772	8779	2959	3402	2122	15567	15307	12519	5281	3967	2984	16607	17449	20553
EMC1-AS1	chr1;chr1;chr1;chr1	19210355;19210361;19213622;19240257	19210559;19210559;19213718;19240704	+;+;+;+	750	16	11	16	13	3	2	1	2	8	8	3	5	9	6	8	8	10	9	18	18	21	13	16	10
EMC1	chr1;chr1;chr1;chr1;chr1;chr1;chr1;chr1;chr1;chr1;chr1;chr1;chr1;chr1;chr1;chr1;chr1;chr1;chr1;chr1;chr1;chr1;chr1;chr1;chr1;chr1;chr1;chr1;chr1;chr1;chr1;chr1;chr1;chr1;chr1;chr1;chr1;chr1;chr1;chr1;chr1;chr1;chr1;chr1;chr1;chr1;chr1;chr1;chr1;chr1;chr1;chr1;chr1;chr1;chr1;chr1;chr1;chr1;chr1;chr1;chr1;chr1;chr1;chr1;chr1;chr1;chr1;chr1;chr1;chr1;chr1;chr1;chr1;chr1;chr1;chr1;chr1;chr1;chr1;chr1…	19215660;19215660;19215660;19216805;19216805;19216805;19216805;19216805;19216805;19216805;19216805;19216805;19216805;19216874;19216874;19218148;19218945;19219303;19219382;19219569;19219569;19219569;19219569;19219569;19219569;19219569;19219569;19219569;19219569;19219569;19219569;19219569;19219569;19219569;19219569;19219569;19219569;19219569;19219569;19219615;19220764;19220764;19220764;19220764;192…	19219482;19219482;19219482;19219482;19219482;19219482;19219482;19219482;19219482;19219482;19219482;19219482;19219482;19219482;19219482;19219482;19219482;19219482;19219482;19219698;19219669;19219698;19221205;19219698;19219698;19219698;19219698;19219698;19219698;19219698;19219698;19219698;19219698;19219698;19219698;19219698;19219698;19219698;19219698;19219669;19220848;19220848;19220848;19220848;192…	-;-;-;-;-;-;-;-;-;-;-;-;-;-;-;-;-;-;-;-;-;-;-;-;-;-;-;-;-;-;-;-;-;-;-;-;-;-;-;-;-;-;-;-;-;-;-;-;-;-;-;-;-;-;-;-;-;-;-;-;-;-;-;-;-;-;-;-;-;-;-;-;-;-;-;-;-;-;-;-;-;-;-;-;-;-;-;-;-;-;-;-;-;-;-;-;-;-;-;-;-;-;-;-;-;-;-;-;-;-;-;-;-;-;-;-;-;-;-;-;-;-;-;-;-;-;-;-;-;-;-;-;-;-;-;-;-;-;-;-;-;-;-;-;-;-;-;-;-;-;-;-;-;-;-;-;-;-;-;-;-;-;-;-;-;-;-;-;-;-;-;-;-;-;-;-;-;-;-;-;-;-;-;-;-;-;-;-;-;-;-;-;-;-;-;-;-;-;-;-…	15030	1891	1919	1561	3635	3734	4721	1651	1676	1895	2348	2840	2092	2158	2600	1926	2988	2963	2117	2449	1773	1681	2347	2386	3824
MRTO4	chr1;chr1;chr1;chr1;chr1;chr1;chr1;chr1;chr1;chr1;chr1;chr1;chr1;chr1	19251805;19251835;19254782;19254782;19255948;19255948;19257064;19257454;19257712;19257833;19258477;19258477;19258681;19258681	19251863;19252248;19254840;19254840;19256052;19256051;19257145;19257521;19257984;19257984;19258553;19258553;19258739;19260128	+;+;+;+;+;+;+;+;+;+;+;+;+;+	2556	746	932	723	355	469	477	841	869	1007	643	712	654	888	1134	1062	439	432	393	1256	871	880	581	531	833
ENSG00000286064	chr1;chr1	19260521;19262182	19260733;19262307	-;-	339	6	22	9	12	6	6	12	4	18	22	19	4	17	23	5	14	14	16	21	14	16	25	17	20
AKR7L	chr1;chr1;chr1;chr1;chr1;chr1;chr1;chr1;chr1;chr1;chr1;chr1;chr1;chr1	19265982;19267103;19268572;19268572;19269272;19269583;19270451;19270451;19270533;19270748;19270748;19270748;19273861;19273861	19267461;19267461;19268701;19268701;19269371;19269679;19270555;19270555;19270555;19271269;19270935;19270935;19274194;19273941	-;-;-;-;-;-;-;-;-;-;-;-;-;-	2768	11	6	11	17	15	18	7	16	10	24	22	19	21	17	13	16	17	8	20	14	17	16	20	25
AKR7A3	chr1;chr1;chr1;chr1;chr1;chr1;chr1	19282573;19283996;19284686;19285018;19285888;19286185;19288496	19282892;19284125;19284785;19285114;19285992;19286372;19288770	-;-;-;-;-;-;-	1215	15	17	13	23	20	16	9	11	11	23	14	23	13	26	29	25	30	22	29	6	7	16	21	28
ENSG00000270728	chr1;chr1	19297080;19297489	19297189;19297903	+;+	525	18	20	19	21	24	28	8	8	18	38	36	5	23	39	4	15	28	17	23	31	12	22	22	15
AKR7A2	chr1;chr1;chr1;chr1;chr1;chr1;chr1;chr1;chr1;chr1;chr1;chr1;chr1;chr1;chr1;chr1;chr1;chr1;chr1;chr1;chr1;chr1;chr1;chr1;chr1;chr1	19303965;19303999;19304166;19304285;19306018;19306018;19306018;19306018;19307002;19307002;19307002;19307314;19307314;19307739;19308158;19308158;19308158;19308455;19308455;19308455;19308455;19308455;19311827;19311827;19311827;19311827	19304386;19304386;19304386;19304386;19306147;19306147;19306147;19306147;19307101;19307101;19307101;19307410;19307410;19308262;19308262;19308262;19308262;19308505;19308642;19308642;19308642;19308642;19312103;19312094;19311907;19312144	-;-;-;-;-;-;-;-;-;-;-;-;-;-;-;-;-;-;-;-;-;-;-;-;-;-	1779	347	502	330	283	290	351	441	511	627	355	439	662	505	601	632	335	316	289	662	418	436	378	333	579
RNU6-1099P	chr1	19305076	19305182	-	107	0	2	5	8	5	2	0	3	2	2	2	1	3	1	0	4	5	3	2	5	2	5	3	0
SLC66A1	chr1;chr1;chr1;chr1;chr1;chr1;chr1;chr1;chr1;chr1;chr1;chr1;chr1;chr1;chr1;chr1;chr1;chr1;chr1;chr1;chr1;chr1;chr1;chr1;chr1;chr1;chr1;chr1;chr1;chr1;chr1;chr1;chr1;chr1;chr1;chr1;chr1;chr1;chr1;chr1;chr1;chr1;chr1;chr1;chr1;chr1	19312326;19312326;19312330;19312341;19312729;19312729;19312729;19312729;19317600;19317600;19317600;19324633;19324633;19324633;19324633;19324633;19324754;19325495;19325495;19325495;19325495;19325526;19325526;19326245;19326245;19326245;19326245;19326245;19326245;19326531;19326531;19326531;19326531;19326531;19326531;19327227;19327227;19327227;19327227;19327227;19327571;19328572;19328572;19328572;193…	19312358;19312889;19312358;19312358;19312889;19312889;19312889;19312889;19317841;19317841;19317841;19324762;19324762;19324762;19324762;19324762;19324762;19325582;19325582;19325582;19325582;19325582;19325582;19326387;19326387;19326387;19326387;19326387;19326387;19326623;19326623;19326623;19326623;19326623;19326623;19327412;19327412;19327412;19327412;19327412;19328081;19328987;19329284;19329300;193…	+;+;+;+;+;+;+;+;+;+;+;+;+;+;+;+;+;+;+;+;+;+;+;+;+;+;+;+;+;+;+;+;+;+;+;+;+;+;+;+;+;+;+;+;+;+	2686	322	269	250	245	259	299	191	243	238	343	388	470	334	362	377	280	264	253	415	281	290	307	311	486
CAPZB	chr1;chr1;chr1;chr1;chr1;chr1;chr1;chr1;chr1;chr1;chr1;chr1;chr1;chr1;chr1;chr1;chr1;chr1;chr1;chr1;chr1;chr1;chr1;chr1;chr1;chr1;chr1;chr1;chr1;chr1;chr1;chr1;chr1;chr1;chr1;chr1;chr1;chr1;chr1;chr1;chr1;chr1;chr1;chr1;chr1;chr1;chr1;chr1;chr1;chr1;chr1;chr1;chr1;chr1;chr1;chr1;chr1;chr1;chr1;chr1;chr1;chr1;chr1;chr1;chr1;chr1;chr1;chr1;chr1;chr1;chr1;chr1;chr1;chr1;chr1;chr1;chr1;chr1;chr1;chr1…	19338775;19338776;19338823;19339137;19339137;19339137;19339231;19339245;19339325;19339359;19339374;19342752;19342752;19344358;19344358;19344358;19344358;19344358;19344358;19344358;19344358;19345187;19345187;19345187;19345187;19345187;19345187;19345187;19345187;19345187;19356635;19356635;19356635;19356635;19356635;19356635;19356635;19356635;19356635;19356635;19356655;19356747;19357422;19357422;193…	19339617;19339617;19339617;19339617;19339617;19339617;19339617;19344434;19342864;19339617;19344434;19342864;19342864;19344434;19344434;19345252;19345252;19344434;19344434;19344434;19344434;19345252;19345252;19345252;19345252;19345252;19346362;19345252;19345252;19345252;19356751;19356751;19356751;19356751;19356751;19356751;19356751;19356751;19356751;19356751;19356751;19356751;19357563;19357563;193…	-;-;-;-;-;-;-;-;-;-;-;-;-;-;-;-;-;-;-;-;-;-;-;-;-;-;-;-;-;-;-;-;-;-;-;-;-;-;-;-;-;-;-;-;-;-;-;-;-;-;-;-;-;-;-;-;-;-;-;-;-;-;-;-;-;-;-;-;-;-;-;-;-;-;-;-;-;-;-;-;-;-;-;-;-;-;-;-;-;-;-;-;-;-;-;-;-;-;-;-;-;-;-;-;-;-;-	19094	1861	2354	1762	1153	1376	1349	2527	2825	3389	1451	1373	1480	2259	3172	2946	1193	1185	1144	3532	2339	2407	1324	1170	1641
RN7SL277P	chr1	19424384	19424671	+	288	0	1	2	2	4	0	2	1	0	0	2	1	0	4	0	1	5	3	0	0	0	2	3	3
MICOS10	chr1;chr1;chr1;chr1;chr1;chr1;chr1;chr1;chr1;chr1;chr1;chr1;chr1;chr1;chr1;chr1;chr1;chr1;chr1;chr1;chr1;chr1;chr1;chr1;chr1;chr1;chr1;chr1;chr1;chr1;chr1;chr1;chr1;chr1;chr1;chr1;chr1;chr1;chr1;chr1;chr1;chr1;chr1	19484403;19596977;19596979;19596983;19596991;19596995;19597001;19597039;19597041;19597052;19597070;19597834;19597834;19600787;19600787;19600787;19614501;19617258;19622100;19622100;19622100;19622100;19622100;19622100;19622100;19622100;19623474;19623474;19623474;19623474;19623474;19623474;19623474;19623474;19623474;19625392;19626387;19626387;19626387;19626387;19626387;19626387;19626387	19484655;19597109;19597109;19597109;19597109;19597109;19597109;19597109;19597109;19597109;19597109;19597853;19598195;19601304;19600971;19600971;19614594;19617336;19622147;19622147;19622147;19622147;19622147;19622147;19622147;19622147;19623583;19623583;19623583;19623583;19623790;19623551;19623583;19623583;19623583;19625632;19626606;19626587;19626629;19626623;19626630;19629820;19629821	+;+;+;+;+;+;+;+;+;+;+;+;+;+;+;+;+;+;+;+;+;+;+;+;+;+;+;+;+;+;+;+;+;+;+;+;+;+;+;+;+;+;+	5480	90	91	54	65	42	49	60	85	63	64	73	63	89	104	80	75	54	77	112	82	59	59	49	75
RNU4-28P	chr1	19510593	19510733	+	141	0	0	0	0	0	0	0	0	0	0	0	0	0	0	0	0	0	0	0	0	0	0	0	0
MICOS10-DT	chr1;chr1	19591802;19596710	19591885;19596832	-;-	207	1	1	2	0	0	0	1	1	0	0	0	0	1	0	0	0	0	0	0	1	1	0	0	0
NBL1	chr1;chr1;chr1;chr1;chr1;chr1;chr1;chr1;chr1;chr1;chr1;chr1;chr1;chr1;chr1;chr1;chr1;chr1;chr1;chr1;chr1;chr1;chr1;chr1;chr1;chr1;chr1;chr1;chr1;chr1;chr1;chr1;chr1;chr1;chr1;chr1;chr1;chr1;chr1;chr1;chr1;chr1;chr1;chr1;chr1;chr1;chr1;chr1;chr1;chr1;chr1;chr1;chr1;chr1;chr1	19596979;19640554;19643232;19643409;19643409;19643714;19643714;19644311;19645372;19645372;19645766;19645766;19647610;19647610;19655012;19655012;19655012;19655012;19655012;19655012;19655012;19655012;19655012;19655012;19655012;19655012;19655012;19655012;19655324;19655324;19655324;19655324;19655324;19655324;19655324;19655324;19655324;19655324;19655324;19655324;19655324;19655324;19656866;19656866;196…	19597109;19640729;19643397;19643625;19643625;19643954;19643954;19644446;19645530;19645530;19646033;19646033;19647670;19647670;19655200;19655200;19655200;19655200;19655200;19655200;19655200;19655200;19655200;19655200;19655200;19655200;19655200;19655200;19655435;19655435;19655436;19655435;19655435;19655435;19655435;19655435;19655435;19655435;19655435;19655435;19655435;19655435;19658456;19657076;196…	+;+;+;+;+;+;+;+;+;+;+;+;+;+;+;+;+;+;+;+;+;+;+;+;+;+;+;+;+;+;+;+;+;+;+;+;+;+;+;+;+;+;+;+;+;+;+;+;+;+;+;+;+;+;+	3448	738	770	640	393	438	472	669	739	795	707	881	1476	736	939	1085	468	430	436	1000	643	649	541	468	1008
MICOS10-NBL1	chr1;chr1;chr1;chr1;chr1;chr1;chr1;chr1;chr1;chr1;chr1;chr1;chr1;chr1;chr1;chr1;chr1;chr1;chr1;chr1;chr1;chr1;chr1;chr1	19597067;19597067;19597068;19600787;19617258;19622100;19622100;19623474;19623474;19626387;19626387;19634437;19634437;19640346;19640584;19655012;19655012;19655012;19655324;19655324;19655324;19656866;19656866;19656866	19597109;19597109;19597109;19600971;19617336;19622147;19622147;19623583;19623583;19626476;19626476;19634524;19634524;19640469;19640729;19655200;19655200;19655200;19655435;19655435;19655435;19656927;19656926;19656914	+;+;+;+;+;+;+;+;+;+;+;+;+;+;+;+;+;+;+;+;+;+;+;+	1276	0	0	0	0	0	0	0	0	0	0	0	0	0	1	0	0	0	0	0	0	3	0	1	1
ENSG00000226396	chr1	19608114	19608568	+	455	27	27	22	18	25	13	10	14	13	12	7	8	27	50	19	26	17	32	26	18	16	6	13	17
HTR6	chr1;chr1;chr1	19664875;19678567;19678919	19666467;19678725;19680966	+;+;+	3800	4	2	6	3	6	4	2	2	6	5	9	3	2	6	5	4	0	8	0	4	3	7	6	6
TMCO4	chr1;chr1;chr1;chr1;chr1;chr1;chr1;chr1;chr1;chr1;chr1;chr1;chr1;chr1;chr1;chr1;chr1;chr1;chr1;chr1;chr1;chr1;chr1;chr1;chr1;chr1;chr1;chr1;chr1;chr1;chr1;chr1;chr1;chr1;chr1;chr1;chr1;chr1;chr1;chr1;chr1;chr1;chr1;chr1;chr1;chr1;chr1;chr1;chr1;chr1;chr1;chr1;chr1;chr1;chr1;chr1;chr1;chr1;chr1;chr1;chr1;chr1;chr1;chr1	19682240;19682240;19682242;19683288;19694434;19694434;19694434;19694492;19700768;19700768;19700768;19700768;19737372;19737372;19737372;19737372;19738222;19739824;19739824;19739824;19740777;19740777;19740777;19745532;19745532;19746456;19746456;19746456;19747163;19747163;19747163;19747163;19750081;19755634;19755634;19755634;19755634;19755634;19770542;19770542;19770542;19770542;19770542;19771308;197…	19683444;19682714;19683444;19683444;19694551;19694551;19694551;19694551;19701210;19700885;19700885;19700885;19737456;19737456;19737456;19737456;19738419;19739960;19739960;19739960;19740941;19740941;19740941;19745651;19745651;19746599;19746599;19746599;19747260;19747260;19747260;19747260;19750372;19755766;19755766;19755766;19755766;19755766;19770569;19770569;19770569;19770569;19770569;19771427;197…	-;-;-;-;-;-;-;-;-;-;-;-;-;-;-;-;-;-;-;-;-;-;-;-;-;-;-;-;-;-;-;-;-;-;-;-;-;-;-;-;-;-;-;-;-;-;-;-;-;-;-;-;-;-;-;-;-;-;-;-;-;-;-;-	4027	167	185	154	125	142	145	176	208	215	182	188	177	197	277	247	144	143	120	252	190	126	173	212	252
RNF186	chr1	19814029	19815283	-	1255	0	0	0	0	0	0	0	1	0	0	0	0	0	0	0	0	0	0	1	0	0	0	0	0
RNF186-AS1	chr1;chr1	19814367;19819243	19814553;19819502	+;+	447	0	0	0	0	0	0	0	0	0	0	0	0	0	0	0	0	0	0	0	0	0	0	0	0
OTUD3	chr1;chr1;chr1;chr1;chr1;chr1;chr1;chr1;chr1;chr1;chr1;chr1;chr1	19882395;19890385;19890458;19894368;19894368;19897540;19897540;19904267;19904891;19906432;19906565;19906728;19907570	19882734;19890533;19890533;19894480;19894480;19897815;19897662;19904398;19904987;19906616;19906616;19906944;19912945	+;+;+;+;+;+;+;+;+;+;+;+;+	6885	881	790	725	588	655	692	546	600	578	1049	961	386	928	932	712	854	746	717	944	652	735	900	862	1013
PLA2G2E	chr1;chr1;chr1;chr1	19920009;19922298;19922617;19923520	19920449;19922404;19922755;19923617	-;-;-;-	785	0	0	0	0	1	0	0	0	0	1	0	0	1	0	0	0	0	0	4	3	0	1	0	1
RN7SL304P	chr1	19970969	19971269	+	301	0	0	0	0	0	0	0	0	0	0	0	0	0	0	0	0	0	0	0	0	0	0	0	0
PLA2G2A	chr1;chr1;chr1;chr1;chr1;chr1;chr1;chr1;chr1;chr1;chr1;chr1;chr1;chr1;chr1;chr1;chr1;chr1;chr1;chr1;chr1;chr1;chr1;chr1;chr1;chr1	19975431;19975431;19975438;19975438;19975673;19978015;19978015;19978015;19978015;19978015;19978246;19978380;19978380;19978380;19978380;19978734;19978734;19978734;19978734;19978734;19979580;19979580;19979580;19979580;19979580;19980362	19975843;19975843;19975843;19975843;19975843;19978121;19978121;19978121;19978121;19978879;19978484;19978524;19978524;19978484;19978524;19979067;19978879;19978879;19978879;19978911;19979618;19979690;19979614;19979621;19979607;19980416	-;-;-;-;-;-;-;-;-;-;-;-;-;-;-;-;-;-;-;-;-;-;-;-;-;-	1632	1	0	2	0	1	0	1	0	0	0	1	0	0	0	0	0	0	0	0	1	0	1	1	0
PLA2G5	chr1;chr1;chr1;chr1;chr1;chr1;chr1;chr1;chr1;chr1;chr1;chr1;chr1;chr1;chr1;chr1;chr1;chr1;chr1;chr1;chr1;chr1;chr1;chr1;chr1;chr1;chr1;chr1;chr1;chr1;chr1;chr1;chr1;chr1;chr1;chr1;chr1;chr1;chr1;chr1;chr1;chr1;chr1;chr1;chr1;chr1;chr1;chr1;chr1;chr1;chr1;chr1;chr1;chr1;chr1;chr1	20028179;20028430;20028434;20028526;20028526;20028571;20046102;20054792;20059632;20059632;20059632;20059632;20059632;20059632;20063484;20066024;20068873;20068873;20068873;20068873;20068873;20068873;20070194;20070294;20070294;20070294;20070295;20070845;20076761;20084821;20084821;20084821;20084821;20084821;20084821;20084821;20086083;20086083;20086083;20086083;20086083;20086083;20086083;20088825;200…	20028709;20028709;20028709;20028709;20028709;20028709;20046141;20054839;20059692;20059692;20059692;20059692;20059692;20059692;20063602;20066129;20069034;20069032;20069032;20069032;20069032;20069032;20070465;20070414;20070465;20070465;20070465;20070944;20076898;20084870;20084870;20084870;20084870;20084870;20084870;20084870;20086227;20086227;20086227;20086227;20086227;20086227;20086227;20088901;200…	+;+;+;+;+;+;+;+;+;+;+;+;+;+;+;+;+;+;+;+;+;+;+;+;+;+;+;+;+;+;+;+;+;+;+;+;+;+;+;+;+;+;+;+;+;+;+;+;+;+;+;+;+;+;+;+	3342	2	0	0	1	2	0	0	1	0	2	1	0	1	0	2	4	0	0	1	0	2	1	0	1
PLA2G2D	chr1;chr1;chr1;chr1;chr1;chr1;chr1	20111939;20112657;20115507;20116333;20116333;20119459;20119459	20114259;20114259;20115613;20116477;20116477;20119566;20119536	-;-;-;-;-;-;-	2681	0	0	0	0	0	1	8	2	2	0	0	0	4	7	7	0	0	0	6	1	2	1	0	1
PLA2G2F	chr1;chr1;chr1;chr1;chr1;chr1;chr1	20139323;20139330;20140166;20140166;20143446;20144580;20148190	20139543;20139543;20144080;20140218;20143590;20144689;20150381	+;+;+;+;+;+;+	6438	0	0	0	0	0	0	0	0	0	0	0	0	0	0	0	0	0	0	0	0	0	0	0	0
ENSG00000227066	chr1;chr1;chr1;chr1;chr1;chr1;chr1;chr1	20154171;20154338;20154433;20157692;20159612;20159612;20159630;20159630	20154463;20154463;20154587;20159247;20160568;20160568;20160568;20160566	+;+;+;+;+;+;+;+	2930	0	2	0	0	0	0	0	0	0	0	0	0	0	0	0	0	0	0	0	0	0	0	0	0
PLA2G2C	chr1;chr1;chr1;chr1;chr1;chr1;chr1;chr1;chr1;chr1;chr1;chr1;chr1;chr1;chr1;chr1	20161253;20163055;20163092;20163991;20172794;20172794;20172794;20175007;20175007;20175007;20175007;20177324;20177324;20184242;20186360;20186360	20164157;20164157;20163296;20164157;20172897;20172891;20172897;20175194;20175169;20175145;20175145;20177424;20177439;20184624;20186486;20186518	-;-;-;-;-;-;-;-;-;-;-;-;-;-;-;-	3855	0	0	2	0	0	0	1	2	0	0	0	0	0	0	0	0	0	0	0	0	0	0	0	0
UBXN10	chr1;chr1	20186096;20190547	20186153;20196050	+;+	5562	4	6	2	5	2	2	3	2	3	3	2	3	6	3	2	3	2	0	6	4	1	3	3	4
LINC01757	chr1;chr1;chr1;chr1;chr1	20243095;20243120;20243388;20244296;20244296	20243214;20243214;20243544;20244655;20244664	+;+;+;+;+	646	0	0	0	0	0	0	0	0	0	0	0	0	0	0	0	0	0	0	0	0	0	0	0	0
ENSG00000284710	chr1;chr1;chr1;chr1;chr1	20272018;20272479;20272860;20274289;20274796	20272108;20273703;20273599;20274401;20275005	+;+;+;+;+	1639	0	0	0	0	0	0	0	0	0	0	0	0	0	0	0	0	0	0	0	0	0	0	0	0
VWA5B1	chr1;chr1;chr1;chr1;chr1;chr1;chr1;chr1;chr1;chr1;chr1;chr1;chr1;chr1;chr1;chr1;chr1;chr1;chr1;chr1;chr1;chr1;chr1;chr1;chr1;chr1;chr1;chr1;chr1;chr1;chr1;chr1;chr1;chr1;chr1;chr1;chr1;chr1;chr1;chr1;chr1;chr1;chr1;chr1;chr1;chr1;chr1;chr1;chr1;chr1;chr1;chr1;chr1;chr1;chr1;chr1;chr1;chr1;chr1;chr1;chr1;chr1;chr1;chr1;chr1;chr1;chr1;chr1;chr1;chr1;chr1;chr1;chr1;chr1;chr1;chr1;chr1;chr1;chr1;chr1…	20290875;20290919;20290919;20290937;20303081;20303081;20310576;20310576;20310576;20310576;20310576;20310576;20312836;20312836;20312836;20312836;20312836;20312836;20314322;20314322;20314322;20314322;20314378;20317530;20317530;20317530;20317530;20318424;20318590;20318590;20318590;20319382;20319382;20319382;20319382;20323356;20323356;20323356;20323356;20327890;20327890;20327890;20327890;20330180;203…	20291088;20291088;20291088;20291088;20303349;20303212;20310740;20310740;20310740;20310740;20310740;20310740;20312988;20312942;20312988;20312988;20312988;20312988;20314412;20314592;20314592;20314592;20314592;20317675;20317675;20317675;20317675;20318721;20318721;20318721;20318721;20319506;20319506;20319506;20319506;20323532;20323532;20323532;20323532;20328000;20328000;20328000;20328000;20330382;203…	+;+;+;+;+;+;+;+;+;+;+;+;+;+;+;+;+;+;+;+;+;+;+;+;+;+;+;+;+;+;+;+;+;+;+;+;+;+;+;+;+;+;+;+;+;+;+;+;+;+;+;+;+;+;+;+;+;+;+;+;+;+;+;+;+;+;+;+;+;+;+;+;+;+;+;+;+;+;+;+;+;+;+;+;+;+;+;+;+;+;+;+;+;+;+;+;+;+;+;+;+;+;+;+;+;+;+;+;+;+	11045	9	6	11	6	4	7	1	7	4	10	4	6	9	12	7	10	12	13	8	7	3	19	7	21
ENSG00000226664	chr1;chr1	20294211;20323103	20294354;20323187	-;-	229	0	0	1	0	0	0	0	0	2	0	1	0	0	0	4	0	0	0	1	0	0	0	0	0
LINC01141	chr1;chr1;chr1;chr1;chr1;chr1;chr1;chr1;chr1;chr1;chr1;chr1;chr1;chr1;chr1;chr1;chr1;chr1;chr1;chr1;chr1;chr1;chr1;chr1;chr1;chr1;chr1;chr1;chr1;chr1;chr1;chr1;chr1;chr1;chr1;chr1;chr1;chr1;chr1;chr1;chr1;chr1;chr1;chr1;chr1;chr1;chr1;chr1;chr1;chr1;chr1;chr1;chr1;chr1;chr1;chr1;chr1;chr1;chr1;chr1;chr1;chr1;chr1;chr1;chr1;chr1;chr1;chr1;chr1;chr1;chr1;chr1;chr1;chr1;chr1;chr1;chr1;chr1;chr1;chr1…	20360579;20362144;20372812;20372940;20372945;20372945;20372946;20372949;20372950;20372951;20372960;20372960;20372969;20373595;20373595;20373595;20373595;20373595;20373595;20373595;20377381;20377381;20378311;20378311;20378973;20378973;20398080;20398080;20398080;20398099;20398101;20398101;20398105;20398483;20398483;20398483;20398483;20398483;20398483;20398483;20398483;20398483;20398716;20399480;203…	20362041;20362394;20373738;20373738;20373738;20373397;20373397;20373738;20373738;20373451;20373451;20373397;20373397;20373738;20373738;20373738;20373738;20373738;20373738;20373738;20377509;20377509;20378432;20378432;20379026;20379026;20398225;20398225;20398225;20398225;20398225;20398225;20398225;20398787;20398787;20398729;20398738;20398787;20398729;20398787;20398738;20398787;20398738;20399549;203…	-;-;-;-;-;-;-;-;-;-;-;-;-;-;-;-;-;-;-;-;-;-;-;-;-;-;-;-;-;-;-;-;-;-;-;-;-;-;-;-;-;-;-;-;-;-;-;-;-;-;-;-;-;-;-;-;-;-;-;-;-;-;-;-;-;-;-;-;-;-;-;-;-;-;-;-;-;-;-;-;-;-;-;-;-;-;-;-;-;-;-;-;-;-;-;-;-;-;-;-;-;-;-;-;-;-;-;-;-;-;-;-;-;-;-;-;-	4600	2	2	4	0	1	0	0	1	2	1	1	0	2	2	6	1	2	1	2	0	1	3	1	0
ENSG00000226487	chr1;chr1;chr1	20412304;20412568;20413144	20412482;20412654;20413253	-;-;-	376	1	0	0	0	0	0	0	0	0	0	0	0	0	0	0	0	0	0	0	0	0	0	0	0
ENSG00000284641	chr1;chr1;chr1;chr1	20476222;20476630;20477992;20477992	20476405;20476839;20478793;20478937	+;+;+;+	1340	1	0	0	0	1	0	0	0	0	0	0	0	0	0	0	0	0	0	1	0	0	1	0	0
ENSG00000284743	chr1;chr1	20478779;20480297	20479351;20480397	-;-	674	0	0	0	0	0	0	0	0	0	0	0	0	0	0	0	0	0	1	0	0	0	0	0	0
CAMK2N1	chr1;chr1;chr1;chr1	20482391;20483187;20484367;20485214	20483719;20483719;20484645;20486210	-;-;-;-	2605	584	602	531	281	313	293	569	678	811	382	385	583	580	854	830	204	155	195	1129	751	730	358	361	498
ENSG00000289402	chr1;chr1	20486358;20487269	20486979;20487374	-;-	728	16	11	16	0	2	5	10	9	9	3	2	7	9	13	6	1	4	0	16	21	9	3	5	4
MUL1	chr1;chr1;chr1;chr1	20499448;20502069;20503222;20507905	20501419;20502189;20503309;20508151	-;-;-;-	2428	823	839	694	734	726	880	481	521	660	752	938	677	851	974	847	807	760	615	779	576	539	693	747	1033
RPS4XP4	chr1	20525989	20526751	+	763	0	0	0	0	0	0	0	0	0	0	0	0	0	0	1	0	0	1	0	0	0	0	0	0
FAM43B	chr1	20552573	20555020	+	2448	38	37	35	36	23	10	22	27	41	59	65	63	36	52	52	44	31	47	66	34	28	46	40	65
CDA	chr1;chr1;chr1;chr1;chr1;chr1;chr1	20589086;20589097;20604928;20604928;20613842;20618452;20618452	20589283;20589283;20605039;20605039;20613899;20618903;20618903	+;+;+;+;+;+;+	820	23	33	20	6	4	9	27	22	30	11	14	10	28	38	30	18	4	7	40	24	27	10	6	12
PINK1	chr1;chr1;chr1;chr1;chr1;chr1;chr1;chr1;chr1;chr1;chr1;chr1;chr1;chr1;chr1;chr1;chr1	20633458;20637842;20638129;20639892;20644490;20644490;20645508;20645560;20645560;20648505;20648505;20648505;20648995;20648995;20650434;20650434;20650434	20633935;20638129;20639992;20639992;20644672;20644672;20645723;20645723;20645723;20649231;20648632;20648632;20649231;20649231;20651510;20651316;20651511	+;+;+;+;+;+;+;+;+;+;+;+;+;+;+;+;+	4833	148	186	159	159	239	231	175	181	240	241	313	167	206	233	222	173	196	107	262	199	153	200	164	249
MIR6084	chr1	20633679	20633788	+	110	0	0	0	0	0	0	0	0	0	0	0	0	0	0	0	0	0	0	0	0	0	0	0	0
PINK1-AS	chr1;chr1;chr1	20642657;20645585;20648315	20643118;20645686;20652193	-;-;-	4443	134	109	123	57	54	68	58	77	83	69	72	72	95	103	83	50	62	53	105	76	75	45	48	50
DDOST	chr1;chr1;chr1;chr1;chr1;chr1;chr1;chr1;chr1;chr1;chr1;chr1;chr1;chr1;chr1;chr1;chr1;chr1;chr1;chr1;chr1;chr1;chr1;chr1;chr1;chr1;chr1;chr1;chr1;chr1	20651767;20651777;20652621;20652621;20652634;20652851;20652851;20652851;20653627;20653627;20654223;20654223;20654614;20654614;20655440;20655440;20655440;20655676;20655676;20655676;20656101;20656101;20660399;20660881;20660881;20660881;20661197;20661197;20661197;20661197	20652528;20652528;20652727;20652727;20652727;20653084;20652971;20652971;20653774;20653774;20654371;20654371;20654707;20654707;20655534;20655534;20655534;20655779;20655779;20655779;20656187;20656187;20660991;20660991;20660991;20660991;20661369;20661388;20661369;20661544	-;-;-;-;-;-;-;-;-;-;-;-;-;-;-;-;-;-;-;-;-;-;-;-;-;-;-;-;-;-	2721	4738	5436	4526	4292	4243	4784	3605	3842	4750	2431	2760	1472	4429	5322	4078	2180	2016	1762	4894	3559	3431	2087	1871	2276
KIF17	chr1;chr1;chr1;chr1;chr1;chr1;chr1;chr1;chr1;chr1;chr1;chr1;chr1;chr1;chr1;chr1;chr1;chr1;chr1;chr1;chr1;chr1;chr1;chr1;chr1;chr1;chr1;chr1;chr1;chr1;chr1;chr1;chr1;chr1;chr1;chr1;chr1;chr1;chr1;chr1;chr1;chr1;chr1;chr1;chr1;chr1;chr1;chr1;chr1;chr1;chr1;chr1;chr1;chr1;chr1;chr1;chr1;chr1;chr1;chr1;chr1;chr1;chr1;chr1;chr1;chr1;chr1;chr1;chr1;chr1;chr1;chr1;chr1;chr1;chr1;chr1	20664014;20664014;20664014;20664014;20664014;20664016;20664388;20666214;20666214;20666214;20666214;20666214;20666214;20670421;20670421;20670421;20670421;20670421;20670421;20670429;20671938;20671938;20671938;20671938;20671938;20671938;20671938;20672016;20672880;20682653;20682653;20682653;20682653;20682653;20682653;20682653;20684809;20684809;20684809;20684809;20684809;20684809;20684809;20685252;206…	20664762;20664762;20664762;20664204;20664762;20664762;20664590;20666331;20666331;20666331;20666331;20666331;20666331;20670491;20670491;20670488;20670491;20670491;20670488;20670488;20672196;20672196;20672196;20672196;20672196;20672196;20672196;20672196;20673020;20682884;20682884;20682884;20682884;20682884;20682884;20682884;20685020;20685020;20685020;20685020;20685020;20685020;20685187;20685283;206…	-;-;-;-;-;-;-;-;-;-;-;-;-;-;-;-;-;-;-;-;-;-;-;-;-;-;-;-;-;-;-;-;-;-;-;-;-;-;-;-;-;-;-;-;-;-;-;-;-;-;-;-;-;-;-;-;-;-;-;-;-;-;-;-;-;-;-;-;-;-;-;-;-;-;-;-	4470	111	181	138	115	159	143	141	127	168	221	182	209	207	262	214	174	173	154	250	161	138	199	193	237
ENSG00000235432	chr1;chr1;chr1;chr1	20692734;20693089;20693583;20693870	20692775;20693232;20693731;20694013	-;-;-;-	479	7	2	3	5	1	1	0	3	3	2	1	4	4	5	2	3	6	1	2	1	5	5	3	6
SH2D5	chr1;chr1;chr1;chr1;chr1;chr1;chr1;chr1;chr1;chr1;chr1;chr1;chr1;chr1;chr1;chr1;chr1;chr1;chr1;chr1;chr1;chr1;chr1;chr1;chr1;chr1;chr1;chr1;chr1;chr1;chr1;chr1;chr1;chr1;chr1;chr1;chr1;chr1;chr1;chr1;chr1;chr1;chr1;chr1;chr1;chr1	20719731;20719732;20719732;20722756;20722756;20722756;20723626;20723626;20723626;20724083;20724083;20724083;20724349;20724396;20724396;20724601;20724631;20725920;20725920;20725920;20725920;20725932;20727001;20727001;20727001;20727001;20727032;20727469;20727523;20727523;20727523;20727523;20727523;20727958;20727958;20727958;20727958;20727958;20730746;20731012;20731448;20732181;20732181;20732181;207…	20721995;20721995;20721995;20722915;20722915;20722915;20723734;20723734;20723734;20724251;20724251;20724251;20724635;20724635;20724635;20724635;20724635;20726066;20726066;20726066;20726066;20726066;20727075;20727075;20727075;20727075;20727075;20727603;20727603;20727603;20727603;20727603;20727603;20728086;20728086;20728086;20728086;20728086;20730851;20731175;20731591;20732278;20732640;20732703;207…	-;-;-;-;-;-;-;-;-;-;-;-;-;-;-;-;-;-;-;-;-;-;-;-;-;-;-;-;-;-;-;-;-;-;-;-;-;-;-;-;-;-;-;-;-;-	4487	454	520	452	562	645	741	492	573	639	1129	1295	2221	652	870	733	920	1000	881	818	612	532	983	886	1905
ENSG00000233069	chr1;chr1	20732880;20733800	20733025;20733952	+;+	299	5	5	11	8	10	4	4	11	7	12	7	21	21	15	17	20	12	16	28	20	18	20	18	13
HP1BP3	chr1;chr1;chr1;chr1;chr1;chr1;chr1;chr1;chr1;chr1;chr1;chr1;chr1;chr1;chr1;chr1;chr1;chr1;chr1;chr1;chr1;chr1;chr1;chr1;chr1;chr1;chr1;chr1;chr1;chr1;chr1;chr1;chr1;chr1;chr1;chr1;chr1;chr1;chr1;chr1;chr1;chr1;chr1;chr1;chr1;chr1;chr1;chr1;chr1;chr1;chr1;chr1;chr1;chr1;chr1;chr1;chr1;chr1;chr1;chr1;chr1;chr1;chr1;chr1;chr1;chr1;chr1;chr1;chr1;chr1;chr1;chr1;chr1;chr1;chr1;chr1;chr1;chr1;chr1;chr1…	20740266;20742679;20742682;20743135;20744744;20745543;20745543;20745543;20745543;20745592;20747544;20747544;20747544;20747544;20747544;20747615;20749723;20749723;20749723;20749723;20749723;20749723;20757166;20757166;20757166;20757166;20757199;20765377;20765377;20765377;20765377;20765377;20767584;20767584;20767584;20767584;20770930;20770930;20770930;20770930;20770930;20773451;20773451;20773451;207…	20745091;20745091;20745091;20743174;20745091;20745656;20745656;20745656;20745656;20745656;20747655;20747655;20747655;20747655;20747655;20747655;20749882;20749747;20750251;20749882;20749882;20749882;20757256;20757256;20757256;20757256;20757256;20765531;20765531;20765531;20765531;20765531;20767664;20767664;20767664;20767664;20771073;20771073;20771073;20771073;20771073;20773610;20773610;20775005;207…	-;-;-;-;-;-;-;-;-;-;-;-;-;-;-;-;-;-;-;-;-;-;-;-;-;-;-;-;-;-;-;-;-;-;-;-;-;-;-;-;-;-;-;-;-;-;-;-;-;-;-;-;-;-;-;-;-;-;-;-;-;-;-;-;-;-;-;-;-;-;-;-;-;-;-;-;-;-;-;-;-;-;-;-	9815	3099	3147	2677	2054	2336	2248	2913	3129	3501	2662	2412	1576	3672	4190	3110	2489	2173	2112	4581	3328	3372	2768	2787	2882
EIF4G3	chr1;chr1;chr1;chr1;chr1;chr1;chr1;chr1;chr1;chr1;chr1;chr1;chr1;chr1;chr1;chr1;chr1;chr1;chr1;chr1;chr1;chr1;chr1;chr1;chr1;chr1;chr1;chr1;chr1;chr1;chr1;chr1;chr1;chr1;chr1;chr1;chr1;chr1;chr1;chr1;chr1;chr1;chr1;chr1;chr1;chr1;chr1;chr1;chr1;chr1;chr1;chr1;chr1;chr1;chr1;chr1;chr1;chr1;chr1;chr1;chr1;chr1;chr1;chr1;chr1;chr1;chr1;chr1;chr1;chr1;chr1;chr1;chr1;chr1;chr1;chr1;chr1;chr1;chr1;chr1…	20806292;20806479;20806479;20806479;20806483;20806488;20806488;20806488;20806488;20807004;20807025;20807319;20807319;20807319;20810738;20810738;20810738;20810738;20810738;20810738;20810738;20810738;20810738;20810738;20810738;20810738;20810738;20810738;20813158;20813158;20813158;20813158;20813158;20813158;20813158;20813158;20813158;20813158;20813158;20813158;20813158;20813158;20817392;20817392;208…	20807500;20807500;20807500;20807500;20807500;20807500;20807500;20807500;20807500;20807500;20807500;20807500;20807500;20807500;20810884;20810884;20810884;20810884;20810884;20810884;20810884;20810884;20810884;20810884;20810884;20810884;20810884;20810884;20813239;20813239;20813239;20813239;20813239;20813239;20813239;20813239;20813239;20813239;20813239;20813239;20813239;20813239;20817538;20817538;208…	-;-;-;-;-;-;-;-;-;-;-;-;-;-;-;-;-;-;-;-;-;-;-;-;-;-;-;-;-;-;-;-;-;-;-;-;-;-;-;-;-;-;-;-;-;-;-;-;-;-;-;-;-;-;-;-;-;-;-;-;-;-;-;-;-;-;-;-;-;-;-;-;-;-;-;-;-;-;-;-;-;-;-;-;-;-;-;-;-;-;-;-;-;-;-;-;-;-;-;-;-;-;-;-;-;-;-;-;-;-;-;-;-;-;-;-;-;-;-;-;-;-;-;-;-;-;-;-;-;-;-;-;-;-;-;-;-;-;-;-;-;-;-;-;-;-;-;-;-;-;-;-;-;-;-;-;-;-;-;-;-;-;-;-;-;-;-;-;-;-;-;-;-;-;-;-;-;-;-;-;-;-;-;-;-;-;-;-;-;-;-;-;-;-;-;-;-;-;-;-…	11885	713	705	617	1283	1425	1620	761	836	815	2139	2062	949	1028	1158	808	1692	1567	1487	1386	1000	894	2011	2127	1903
RNU7-200P	chr1	20841241	20841302	+	62	0	0	0	3	1	0	0	0	0	0	0	0	0	0	0	0	1	1	0	2	0	0	3	0
MIR1256	chr1	20988314	20988432	-	119	2	2	0	1	4	1	0	0	0	2	2	0	1	0	2	0	1	2	1	0	2	0	1	1
RPS15AP6	chr1	21003550	21003934	-	385	0	2	0	5	2	2	1	3	5	2	2	0	2	2	3	4	7	4	2	0	2	1	1	4
ENSG00000236073	chr1	21073639	21073753	-	115	2	0	1	3	2	2	2	2	2	0	3	0	3	3	0	4	0	2	1	1	3	10	4	8
HSPE1P27	chr1;chr1	21161475;21161988	21161676;21162081	+;+	296	4	3	6	29	5	12	2	5	3	9	6	7	10	3	6	8	15	8	2	3	11	10	4	5
ENSG00000287192	chr1	21177054	21178164	+	1111	7	9	5	4	1	1	4	5	5	2	5	2	5	2	3	5	1	4	8	10	6	3	1	3
ECE1	chr1;chr1;chr1;chr1;chr1;chr1;chr1;chr1;chr1;chr1;chr1;chr1;chr1;chr1;chr1;chr1;chr1;chr1;chr1;chr1;chr1;chr1;chr1;chr1;chr1;chr1;chr1;chr1;chr1;chr1;chr1;chr1;chr1;chr1;chr1;chr1;chr1;chr1;chr1;chr1;chr1;chr1;chr1;chr1;chr1;chr1;chr1;chr1;chr1;chr1;chr1;chr1;chr1;chr1;chr1;chr1;chr1;chr1;chr1;chr1;chr1;chr1;chr1;chr1;chr1;chr1;chr1;chr1;chr1;chr1;chr1;chr1;chr1;chr1;chr1;chr1;chr1;chr1;chr1;chr1…	21217247;21217250;21217281;21218584;21219814;21219894;21219937;21219959;21221747;21221747;21221747;21221747;21221747;21221747;21225250;21225250;21225250;21225250;21225250;21225250;21227159;21227159;21227159;21227159;21227159;21227159;21227931;21227931;21227931;21227931;21227931;21227931;21233105;21233558;21233558;21233558;21233558;21233558;21233558;21233570;21235850;21235850;21235850;21235850;212…	21220131;21220131;21217978;21220131;21220131;21220131;21220131;21220131;21221842;21222081;21221842;21221842;21221842;21221842;21225440;21225440;21225440;21225440;21225440;21225440;21227226;21227226;21227226;21227226;21227226;21227226;21228041;21228041;21228041;21228041;21228041;21228041;21233661;21233661;21233661;21233661;21233661;21233661;21233661;21233661;21235927;21235927;21235927;21235927;212…	-;-;-;-;-;-;-;-;-;-;-;-;-;-;-;-;-;-;-;-;-;-;-;-;-;-;-;-;-;-;-;-;-;-;-;-;-;-;-;-;-;-;-;-;-;-;-;-;-;-;-;-;-;-;-;-;-;-;-;-;-;-;-;-;-;-;-;-;-;-;-;-;-;-;-;-;-;-;-;-;-;-;-;-;-;-;-;-;-;-;-;-;-;-;-;-;-;-;-;-;-;-;-;-;-;-;-;-;-;-;-;-;-;-;-;-;-;-;-;-;-;-;-;-;-;-;-;-;-;-;-;-;-;-;-;-;-;-;-;-;-;-;-;-;-;-;-;-;-;-;-;-	7308	2500	2587	2106	3230	3235	4088	1641	1719	2016	3090	3435	2533	2950	3400	2775	2777	2883	2165	2948	1999	1797	2589	2479	3607
ENSG00000236936	chr1;chr1;chr1	21266082;21266490;21266848	21266135;21266754;21267251	+;+;+	723	4	1	2	3	4	5	1	7	1	12	6	2	1	2	0	4	8	0	1	3	2	7	6	3
ECE1-AS1	chr1;chr1;chr1;chr1;chr1;chr1	21293290;21293658;21293934;21293934;21298027;21298313	21293743;21293743;21294210;21294210;21299774;21299874	+;+;+;+;+;+	2579	10	6	2	6	10	5	6	5	8	14	9	9	4	1	3	6	19	13	8	2	5	22	20	23
PPP1R11P1	chr1	21397987	21398362	+	376	0	0	0	0	0	0	0	0	0	0	0	0	0	0	0	0	0	0	0	0	0	0	0	0
PDE4DIPP10	chr1;chr1	21411460;21413175	21411989;21413293	-;-	649	0	0	0	0	0	0	0	0	0	0	0	0	0	0	0	0	0	0	0	0	0	0	0	0
ENSG00000236009	chr1;chr1;chr1;chr1;chr1;chr1	21415898;21416322;21416326;21416972;21417218;21417218	21415935;21416619;21416619;21417121;21417492;21417374	+;+;+;+;+;+	761	0	0	0	0	0	0	0	0	0	0	0	0	0	0	0	0	0	0	0	0	0	0	0	0
NBPF2P	chr1;chr1;chr1;chr1;chr1	21424625;21425471;21426239;21427025;21427787	21424828;21425522;21426410;21427076;21427967	-;-;-;-;-	661	11	0	2	3	2	2	3	1	7	3	21	0	6	0	0	5	5	4	9	2	5	3	5	1
HS6ST1P1	chr1	21428303	21429536	+	1234	3	3	5	0	1	6	1	2	0	4	2	6	2	0	1	1	5	1	2	2	4	4	2	3
CROCCP5	chr1;chr1;chr1;chr1;chr1	21434318;21435296;21436067;21436571;21437396	21434540;21435398;21436148;21436829;21437558	+;+;+;+;+	830	0	0	0	0	0	0	0	0	0	1	0	1	0	0	0	0	0	1	0	0	0	0	0	0
NBPF3	chr1;chr1;chr1;chr1;chr1;chr1;chr1;chr1;chr1;chr1;chr1;chr1;chr1;chr1;chr1;chr1;chr1;chr1;chr1;chr1;chr1;chr1;chr1;chr1;chr1;chr1;chr1;chr1;chr1;chr1;chr1;chr1;chr1;chr1;chr1;chr1;chr1;chr1;chr1;chr1;chr1;chr1;chr1;chr1;chr1;chr1;chr1;chr1;chr1;chr1;chr1;chr1;chr1;chr1;chr1;chr1;chr1;chr1;chr1;chr1;chr1;chr1;chr1;chr1;chr1;chr1;chr1;chr1;chr1;chr1;chr1;chr1;chr1;chr1;chr1;chr1;chr1;chr1;chr1;chr1…	21440128;21440131;21440137;21440137;21440138;21440146;21440164;21440238;21440797;21442240;21444944;21444948;21444948;21444948;21444948;21444948;21444948;21444948;21444992;21446037;21449791;21449859;21451767;21451767;21453373;21459749;21466087;21466087;21466996;21467182;21468155;21468441;21468441;21468441;21468550;21468688;21468688;21468688;21468688;21468688;21468688;21470632;21470632;21470632;214…	21440348;21440378;21440348;21440348;21440348;21440348;21440348;21440348;21440914;21442358;21445219;21445219;21445219;21445219;21445219;21445219;21445219;21445219;21445219;21446482;21449888;21449888;21451858;21451909;21454306;21460000;21466156;21466156;21467309;21467309;21468334;21468585;21468585;21468585;21468585;21468897;21468897;21468894;21468897;21468897;21468897;21470734;21470734;21470734;214…	+;+;+;+;+;+;+;+;+;+;+;+;+;+;+;+;+;+;+;+;+;+;+;+;+;+;+;+;+;+;+;+;+;+;+;+;+;+;+;+;+;+;+;+;+;+;+;+;+;+;+;+;+;+;+;+;+;+;+;+;+;+;+;+;+;+;+;+;+;+;+;+;+;+;+;+;+;+;+;+;+;+;+;+;+;+;+;+;+;+;+;+;+;+;+;+;+;+;+;+;+;+;+;+;+;+;+;+;+;+;+;+;+;+;+;+;+;+;+;+;+;+;+;+;+;+;+	6812	295	324	262	232	232	253	329	363	390	406	458	454	411	520	486	370	353	373	486	299	353	449	395	642
PFN1P10	chr1	21459756	21460082	-	327	0	1	0	0	0	0	0	5	0	0	0	1	0	0	0	1	0	0	0	0	0	1	0	0
ALPL	chr1;chr1;chr1;chr1;chr1;chr1;chr1;chr1;chr1;chr1;chr1;chr1;chr1;chr1;chr1;chr1;chr1;chr1;chr1;chr1;chr1;chr1;chr1;chr1;chr1;chr1;chr1;chr1;chr1;chr1;chr1;chr1;chr1;chr1;chr1;chr1;chr1;chr1;chr1;chr1;chr1;chr1;chr1;chr1;chr1;chr1;chr1;chr1;chr1;chr1;chr1;chr1;chr1;chr1;chr1;chr1;chr1;chr1	21509397;21509423;21509426;21509428;21551279;21553978;21553978;21560626;21560626;21560626;21560626;21560626;21561097;21561097;21561097;21561097;21563110;21563110;21563110;21563110;21563110;21564041;21564041;21564041;21564041;21564041;21568104;21568104;21568104;21568104;21570303;21570305;21570305;21570305;21570305;21573665;21573665;21573665;21573665;21574478;21575733;21575733;21575733;21575733;215…	21509517;21509517;21509517;21509517;21551428;21554142;21554142;21560745;21560745;21560745;21560745;21560745;21561212;21561212;21561212;21561212;21563284;21563284;21563284;21563284;21563284;21564216;21564216;21564216;21564211;21564216;21568247;21568247;21568247;21568247;21570374;21570374;21570374;21570374;21570374;21573799;21573799;21573799;21573799;21574743;21575924;21575924;21575924;21575924;215…	+;+;+;+;+;+;+;+;+;+;+;+;+;+;+;+;+;+;+;+;+;+;+;+;+;+;+;+;+;+;+;+;+;+;+;+;+;+;+;+;+;+;+;+;+;+;+;+;+;+;+;+;+;+;+;+;+;+	2980	116	145	165	50	79	98	151	175	190	107	132	81	133	236	199	98	67	72	250	168	165	116	118	128
ENSG00000289715	chr1;chr1	21547404;21553978	21547522;21554002	+;+	144	0	0	0	0	0	0	0	0	0	0	0	0	0	0	0	0	0	0	0	0	0	0	0	2
LINC02596	chr1;chr1	21586472;21590985	21587089;21591187	+;+	821	6	5	6	5	2	3	2	2	1	0	1	4	9	4	7	0	5	5	1	4	1	5	1	3
RAP1GAP	chr1;chr1;chr1;chr1;chr1;chr1;chr1;chr1;chr1;chr1;chr1;chr1;chr1;chr1;chr1;chr1;chr1;chr1;chr1;chr1;chr1;chr1;chr1;chr1;chr1;chr1;chr1;chr1;chr1;chr1;chr1;chr1;chr1;chr1;chr1;chr1;chr1;chr1;chr1;chr1;chr1;chr1;chr1;chr1;chr1;chr1;chr1;chr1;chr1;chr1;chr1;chr1;chr1;chr1;chr1;chr1;chr1;chr1;chr1;chr1;chr1;chr1;chr1;chr1;chr1;chr1;chr1;chr1;chr1;chr1;chr1;chr1;chr1;chr1;chr1;chr1;chr1;chr1;chr1;chr1…	21596221;21596221;21596221;21596221;21596222;21596222;21597008;21597686;21597686;21597686;21597686;21597686;21597686;21597686;21597961;21597961;21597961;21597961;21597961;21597961;21597961;21598400;21598400;21598400;21598400;21598400;21598400;21598400;21599494;21599494;21599494;21599494;21599494;21599494;21599494;21601684;21601684;21601684;21601684;21601684;21601684;21601684;21602804;21602804;216…	21597264;21597264;21597264;21597264;21597264;21597264;21597264;21597728;21597728;21597728;21597728;21597728;21597728;21597728;21598064;21598040;21598095;21598064;21598095;21598064;21598064;21598502;21598502;21598502;21598502;21598449;21598502;21598502;21599617;21599617;21599617;21599617;21599617;21599617;21599617;21601797;21601797;21601797;21601797;21601797;21601797;21601797;21602913;21602913;216…	-;-;-;-;-;-;-;-;-;-;-;-;-;-;-;-;-;-;-;-;-;-;-;-;-;-;-;-;-;-;-;-;-;-;-;-;-;-;-;-;-;-;-;-;-;-;-;-;-;-;-;-;-;-;-;-;-;-;-;-;-;-;-;-;-;-;-;-;-;-;-;-;-;-;-;-;-;-;-;-;-;-;-;-;-;-;-;-;-;-;-;-;-;-;-;-;-;-;-;-;-;-;-;-;-;-;-;-;-;-;-;-;-;-;-;-;-;-;-;-;-;-;-;-;-;-;-;-;-;-;-;-;-;-;-;-;-;-;-;-;-;-;-;-;-;-;-;-;-;-;-;-;-;-;-;-;-;-;-;-;-;-;-;-;-;-;-;-;-;-;-;-;-;-;-;-;-;-;-;-;-;-;-;-;-;-;-;-;-;-;-;-;-;-;-;-;-;-;-;-…	5743	46	81	63	48	44	69	73	82	84	90	110	73	79	97	72	79	44	70	97	83	78	65	76	106
USP48	chr1;chr1;chr1;chr1;chr1;chr1;chr1;chr1;chr1;chr1;chr1;chr1;chr1;chr1;chr1;chr1;chr1;chr1;chr1;chr1;chr1;chr1;chr1;chr1;chr1;chr1;chr1;chr1;chr1;chr1;chr1;chr1;chr1;chr1;chr1;chr1;chr1;chr1;chr1;chr1;chr1;chr1;chr1;chr1;chr1;chr1;chr1;chr1;chr1;chr1;chr1;chr1;chr1;chr1;chr1;chr1;chr1;chr1;chr1;chr1;chr1;chr1;chr1;chr1;chr1;chr1;chr1;chr1;chr1;chr1;chr1;chr1;chr1;chr1;chr1;chr1;chr1;chr1;chr1;chr1…	21678298;21678298;21678903;21679199;21679367;21680808;21680808;21680808;21680808;21680808;21685892;21687191;21687191;21687191;21687191;21689974;21689974;21689974;21689974;21689974;21695066;21695066;21695066;21701498;21701498;21701498;21701498;21701498;21703512;21703512;21703512;21703512;21704262;21704262;21704262;21704262;21704262;21705727;21705727;21705727;21705727;21706126;21706126;21706126;217…	21679439;21679439;21679439;21679439;21679439;21680834;21680834;21681252;21680834;21680834;21687239;21687239;21687239;21687239;21687239;21690099;21690099;21690099;21690099;21690099;21695221;21695221;21695221;21701602;21701602;21701602;21701602;21701602;21703618;21703618;21703618;21703618;21704615;21704392;21704392;21704392;21704392;21705837;21705837;21705837;21705837;21706187;21706187;21706187;217…	-;-;-;-;-;-;-;-;-;-;-;-;-;-;-;-;-;-;-;-;-;-;-;-;-;-;-;-;-;-;-;-;-;-;-;-;-;-;-;-;-;-;-;-;-;-;-;-;-;-;-;-;-;-;-;-;-;-;-;-;-;-;-;-;-;-;-;-;-;-;-;-;-;-;-;-;-;-;-;-;-;-;-;-;-;-;-;-;-;-;-;-;-;-;-;-;-;-;-;-;-;-;-;-;-;-;-;-;-;-;-;-;-;-;-;-;-;-;-;-;-;-;-;-;-;-;-;-;-;-;-;-;-;-;-;-;-;-;-;-;-;-;-	9497	462	503	421	615	662	776	410	476	505	898	786	507	610	662	483	846	672	716	748	521	503	686	758	870
ENSG00000231978	chr1	21768269	21768575	+	307	1	0	2	4	2	0	0	2	1	0	0	1	1	2	0	1	0	4	0	0	0	0	0	1
LDLRAD2	chr1;chr1;chr1;chr1;chr1;chr1;chr1;chr1;chr1;chr1;chr1;chr1;chr1	21812265;21812363;21814398;21814398;21815943;21815943;21821450;21821450;21821497;21821724;21822202;21822202;21823910	21812536;21812536;21814823;21814823;21816074;21816074;21821611;21821611;21821611;21822548;21822433;21825225;21823963	+;+;+;+;+;+;+;+;+;+;+;+;+	4494	0	0	0	3	3	1	0	0	0	3	1	7	2	0	1	3	5	4	2	1	5	17	11	12
HSPG2	chr1;chr1;chr1;chr1;chr1;chr1;chr1;chr1;chr1;chr1;chr1;chr1;chr1;chr1;chr1;chr1;chr1;chr1;chr1;chr1;chr1;chr1;chr1;chr1;chr1;chr1;chr1;chr1;chr1;chr1;chr1;chr1;chr1;chr1;chr1;chr1;chr1;chr1;chr1;chr1;chr1;chr1;chr1;chr1;chr1;chr1;chr1;chr1;chr1;chr1;chr1;chr1;chr1;chr1;chr1;chr1;chr1;chr1;chr1;chr1;chr1;chr1;chr1;chr1;chr1;chr1;chr1;chr1;chr1;chr1;chr1;chr1;chr1;chr1;chr1;chr1;chr1;chr1;chr1;chr1…	21822244;21822245;21823301;21823616;21823616;21823616;21824121;21824121;21824306;21824306;21824537;21824537;21824704;21824704;21827863;21827863;21828030;21828030;21828255;21828255;21828835;21828835;21829383;21829383;21829993;21829993;21830982;21830982;21831215;21831215;21831463;21831463;21831652;21831652;21832495;21832495;21832875;21833116;21833268;21833268;21833467;21833467;21833467;21833816;218…	21823488;21823488;21823488;21823719;21824266;21823719;21824204;21824204;21824376;21824376;21824615;21824615;21824779;21824779;21827919;21827919;21828152;21828152;21828426;21828426;21829079;21829079;21830713;21829604;21830091;21830091;21831090;21831090;21831324;21831324;21831562;21831562;21831796;21831796;21832606;21832606;21832892;21833384;21833384;21833384;21833614;21833577;21833614;21833925;218…	-;-;-;-;-;-;-;-;-;-;-;-;-;-;-;-;-;-;-;-;-;-;-;-;-;-;-;-;-;-;-;-;-;-;-;-;-;-;-;-;-;-;-;-;-;-;-;-;-;-;-;-;-;-;-;-;-;-;-;-;-;-;-;-;-;-;-;-;-;-;-;-;-;-;-;-;-;-;-;-;-;-;-;-;-;-;-;-;-;-;-;-;-;-;-;-;-;-;-;-;-;-;-;-;-;-;-;-;-;-;-;-;-;-;-;-;-;-;-;-;-;-;-;-;-;-;-;-;-;-;-;-;-;-;-;-;-;-;-;-;-;-;-;-;-;-;-;-;-;-;-;-;-;-;-;-;-;-;-;-;-;-;-;-;-;-;-;-;-;-	18118	2614	2409	2255	9674	9005	11763	5060	5562	5085	7533	8887	6511	4966	6160	4584	6898	7348	5097	7625	5777	4713	6342	6365	10579
ENSG00000232037	chr1	21908098	21908580	+	483	0	0	0	1	4	0	1	0	0	3	0	2	0	0	0	1	2	3	2	1	0	0	3	1
ENSG00000283234	chr1;chr1;chr1	21950679;21950735;21956682	21951650;21951578;21956871	-;-;-	1162	0	1	0	0	0	0	0	0	0	0	0	0	0	1	0	0	0	0	0	0	0	0	0	0
CELA3B	chr1;chr1;chr1;chr1;chr1;chr1;chr1;chr1;chr1;chr1;chr1;chr1;chr1;chr1;chr1;chr1;chr1;chr1;chr1;chr1;chr1;chr1	21977022;21977893;21978369;21978369;21980824;21980824;21981038;21981038;21981102;21983694;21983694;21983694;21984189;21984189;21984266;21986531;21986531;21986531;21986964;21989262;21989262;21998151	21977082;21977986;21978454;21978454;21980921;21980921;21981172;21981172;21981172;21983777;21983830;21983830;21984331;21984331;21984331;21986683;21986683;21986683;21987011;21989354;21989354;21998642	+;+;+;+;+;+;+;+;+;+;+;+;+;+;+;+;+;+;+;+;+;+	1540	0	0	0	0	0	0	0	0	0	0	0	0	0	0	0	0	0	0	0	0	0	0	0	0
ENSG00000285959	chr1;chr1;chr1;chr1;chr1;chr1;chr1;chr1;chr1;chr1;chr1;chr1;chr1	21983606;21984189;21986531;22005305;22005447;22005662;22007373;22009705;22009705;22025292;22025292;22030280;22030280	21983830;21984331;21986683;22005544;22005544;22005796;22007515;22009857;22009857;22025372;22025372;22030617;22030617	+;+;+;+;+;+;+;+;+;+;+;+;+	1611	0	0	0	0	0	0	0	0	0	0	0	0	0	0	0	0	0	0	0	0	0	0	0	0
RN7SL386P	chr1	21987481	21987777	+	297	0	0	0	0	0	0	0	0	0	0	0	0	0	0	0	0	0	0	0	0	0	0	0	0
RNU6-1022P	chr1	21987816	21987919	+	104	0	0	0	0	0	0	0	0	0	0	0	0	0	0	0	0	0	0	0	0	0	0	0	0
CELA3A	chr1;chr1;chr1;chr1;chr1;chr1;chr1;chr1;chr1;chr1;chr1;chr1;chr1;chr1;chr1;chr1	22001657;22001660;22003003;22003003;22005447;22005447;22005662;22005662;22006878;22007373;22007450;22009705;22009705;22010138;22012450;22012450	22001717;22001717;22003088;22003088;22005544;22005544;22006068;22005796;22007014;22007515;22007515;22009857;22009857;22010185;22012539;22012542	+;+;+;+;+;+;+;+;+;+;+;+;+;+;+;+	1226	0	0	0	0	0	0	0	0	0	0	0	0	0	0	0	0	0	0	0	0	0	0	0	0
RN7SL186P	chr1	22010650	22010946	+	297	0	0	0	0	0	0	0	0	0	0	0	0	0	0	0	0	0	0	0	0	0	0	0	0
RNU6-776P	chr1	22010985	22011088	+	104	0	0	0	0	0	0	0	0	0	0	0	0	0	0	0	0	0	0	0	0	0	0	0	0
LINC01635	chr1;chr1;chr1;chr1;chr1;chr1;chr1;chr1;chr1;chr1;chr1;chr1;chr1;chr1	22023990;22023990;22023993;22023994;22023994;22023994;22024806;22024806;22024806;22024806;22025060;22025060;22025060;22025964	22024445;22024445;22025462;22024445;22024445;22024445;22025483;22024966;22024966;22024955;22025481;22025477;22025492;22026048	-;-;-;-;-;-;-;-;-;-;-;-;-;-	1588	2	3	2	1	2	0	2	4	0	1	0	0	2	3	1	3	4	0	5	6	3	0	2	0
LINC00339	chr1;chr1;chr1;chr1;chr1;chr1;chr1;chr1;chr1;chr1;chr1;chr1;chr1;chr1;chr1;chr1;chr1;chr1;chr1;chr1;chr1;chr1;chr1;chr1;chr1;chr1;chr1;chr1;chr1;chr1;chr1;chr1	22024558;22025188;22025292;22025493;22025498;22025511;22025511;22025511;22025511;22025522;22025532;22025538;22025553;22027414;22027414;22027414;22027414;22027414;22027682;22028528;22030280;22030280;22030280;22030280;22030280;22030280;22030280;22030280;22030280;22030280;22030280;22030280	22024936;22025372;22025372;22025945;22025945;22025643;22025639;22026119;22025639;22025643;22025643;22026649;22025639;22028379;22027534;22027534;22027534;22027534;22027780;22028660;22030617;22030617;22031223;22031223;22030374;22030617;22030617;22030800;22031223;22031223;22031023;22031219	+;+;+;+;+;+;+;+;+;+;+;+;+;+;+;+;+;+;+;+;+;+;+;+;+;+;+;+;+;+;+;+	3764	60	54	41	29	23	22	39	27	30	23	21	32	88	75	68	27	19	25	58	40	47	21	23	27
ENSG00000289694	chr1;chr1;chr1;chr1;chr1;chr1;chr1;chr1;chr1;chr1;chr1;chr1	22025142;22025511;22078429;22078429;22081722;22081722;22086439;22086439;22086669;22086669;22089943;22091428	22025372;22025639;22078583;22078583;22081794;22081794;22086548;22086548;22086866;22086866;22091559;22092943	+;+;+;+;+;+;+;+;+;+;+;+	3897	0	0	0	0	0	0	0	0	0	0	0	0	0	0	0	0	0	0	0	0	0	0	0	0
CDC42-AS1	chr1;chr1;chr1	22028317;22029801;22052787	22028682;22031867;22052927	-;-;-	2574	7	5	6	8	2	0	2	1	4	7	1	2	13	11	5	1	4	3	9	7	5	6	4	4
ENSG00000285794	chr1	22030527	22030748	+	222	0	0	0	0	0	0	0	0	0	0	0	0	0	0	0	0	0	0	0	0	0	0	0	0
CDC42	chr1;chr1;chr1;chr1;chr1;chr1;chr1;chr1;chr1;chr1;chr1;chr1;chr1;chr1;chr1;chr1;chr1;chr1;chr1;chr1;chr1;chr1;chr1;chr1;chr1;chr1;chr1;chr1;chr1;chr1;chr1;chr1;chr1;chr1;chr1;chr1;chr1;chr1;chr1;chr1;chr1;chr1;chr1;chr1;chr1;chr1;chr1;chr1;chr1;chr1;chr1;chr1;chr1;chr1;chr1;chr1;chr1;chr1;chr1;chr1;chr1;chr1;chr1;chr1;chr1;chr1;chr1;chr1;chr1;chr1;chr1;chr1;chr1;chr1;chr1;chr1;chr1;chr1;chr1;chr1…	22052627;22052627;22052651;22052661;22052671;22052671;22052675;22052679;22052707;22052709;22052710;22052712;22052760;22052865;22053023;22053486;22055030;22055674;22062125;22065321;22069221;22072455;22074094;22074094;22074094;22076334;22077804;22078429;22078429;22078429;22078429;22078429;22078429;22078429;22078429;22078429;22078429;22078429;22078429;22078429;22078429;22078429;22078429;22078429;220…	22052742;22052868;22052742;22053433;22052742;22052742;22052742;22052742;22052742;22052742;22052742;22052742;22052868;22053947;22053548;22054316;22055802;22055802;22064035;22067066;22069318;22074219;22074219;22074219;22074219;22076917;22078583;22078583;22078583;22078583;22078583;22078583;22078583;22078583;22078583;22078583;22078583;22078583;22078583;22078583;22078583;22078583;22078583;22078583;220…	+;+;+;+;+;+;+;+;+;+;+;+;+;+;+;+;+;+;+;+;+;+;+;+;+;+;+;+;+;+;+;+;+;+;+;+;+;+;+;+;+;+;+;+;+;+;+;+;+;+;+;+;+;+;+;+;+;+;+;+;+;+;+;+;+;+;+;+;+;+;+;+;+;+;+;+;+;+;+;+;+;+;+;+;+;+;+;+;+;+;+;+;+;+;+;+;+;+;+;+;+;+;+;+;+;+;+;+;+;+;+;+;+;+;+;+;+;+;+;+;+;+;+;+;+;+;+;+;+;+;+;+;+;+;+;+;+;+;+;+;+;+;+;+	24398	162	143	175	308	295	256	132	171	125	272	149	180	165	182	95	261	293	236	199	171	307	271	300	302
CDC42-IT1	chr1;chr1	22059197;22063998	22059686;22064199	+;+	692	4	4	5	4	10	2	0	0	5	5	2	4	6	4	2	4	5	6	1	5	8	9	5	3
MPHOSPH6P1	chr1	22068340	22068827	-	488	7	6	9	12	13	10	2	1	1	4	8	0	8	3	4	4	8	6	8	3	8	8	11	0
WNT4	chr1;chr1;chr1;chr1;chr1;chr1;chr1;chr1;chr1;chr1	22117313;22121211;22121445;22127038;22127474;22129616;22129616;22129616;22142846;22143732	22120517;22121353;22121576;22127481;22127481;22129851;22129851;22129851;22143097;22143969	-;-;-;-;-;-;-;-;-;-	4650	33	34	23	39	47	41	27	31	22	67	55	61	32	37	29	58	65	39	38	26	29	53	83	63
ENSG00000285873	chr1;chr1;chr1;chr1;chr1	22142850;22154903;22155797;22156437;22156976	22142904;22155024;22155903;22156537;22157401	+;+;+;+;+	811	0	1	0	9	2	6	6	1	1	2	2	6	2	5	1	5	8	6	6	3	0	5	3	13
MIR4418	chr1	22266239	22266300	+	62	0	0	0	0	0	0	0	0	0	0	0	0	0	0	0	0	0	0	0	0	0	0	0	0
PPIAP34	chr1	22322840	22323331	-	492	0	0	0	0	0	0	0	0	0	0	0	0	0	0	0	0	0	0	0	0	0	0	0	0
ENSG00000279625	chr1	22364630	22366482	-	1853	0	0	2	0	0	0	0	0	0	0	0	0	0	0	0	0	0	0	0	0	0	0	0	0
ZBTB40	chr1;chr1;chr1;chr1;chr1;chr1;chr1;chr1;chr1;chr1;chr1;chr1;chr1;chr1;chr1;chr1;chr1;chr1;chr1;chr1;chr1;chr1;chr1;chr1;chr1;chr1;chr1;chr1;chr1;chr1;chr1;chr1;chr1;chr1;chr1;chr1;chr1;chr1;chr1;chr1;chr1;chr1;chr1;chr1;chr1;chr1;chr1;chr1;chr1;chr1;chr1;chr1;chr1;chr1;chr1;chr1;chr1;chr1;chr1;chr1;chr1;chr1;chr1;chr1;chr1;chr1;chr1;chr1;chr1	22428838;22451851;22451851;22451851;22451867;22452659;22452659;22489880;22489880;22489880;22489880;22489880;22491400;22491400;22491400;22491400;22491400;22501492;22501492;22501492;22502299;22502299;22502299;22506049;22506049;22506049;22506049;22506049;22508001;22508001;22508001;22508001;22508530;22508530;22508530;22508530;22509100;22509100;22509100;22509100;22511179;22511179;22511179;22511179;225…	22429014;22452004;22452004;22452004;22452004;22452946;22452946;22490645;22490645;22490645;22490645;22490645;22491533;22491533;22491533;22491533;22491533;22501684;22501684;22501684;22502441;22502441;22502441;22506241;22506241;22506241;22506241;22506241;22508137;22508137;22508137;22508137;22508731;22508731;22508731;22508731;22509233;22509233;22509233;22509233;22511347;22511347;22511347;22511347;225…	+;+;+;+;+;+;+;+;+;+;+;+;+;+;+;+;+;+;+;+;+;+;+;+;+;+;+;+;+;+;+;+;+;+;+;+;+;+;+;+;+;+;+;+;+;+;+;+;+;+;+;+;+;+;+;+;+;+;+;+;+;+;+;+;+;+;+;+;+	9169	868	732	694	1108	1226	1278	424	555	571	2027	2048	1197	996	1181	788	1969	1886	1643	985	713	736	1934	1919	2247
ZBTB40-IT1	chr1;chr1	22517474;22519606	22517643;22519708	+;+	273	9	6	2	7	11	8	4	4	0	7	4	5	5	5	1	15	9	4	5	5	8	5	13	6
EPHA8	chr1;chr1;chr1;chr1;chr1;chr1;chr1;chr1;chr1;chr1;chr1;chr1;chr1;chr1;chr1;chr1;chr1;chr1;chr1;chr1;chr1;chr1	22563489;22563564;22569289;22569289;22576217;22576217;22586480;22586480;22588871;22588871;22593326;22593524;22595230;22596106;22597312;22597676;22598151;22598838;22600661;22600898;22601300;22601627	22563729;22563729;22569353;22569353;22576880;22576880;22586635;22586635;22589621;22589206;22593450;22593686;22595323;22596173;22597476;22597861;22598212;22599047;22600810;22601088;22601473;22603595	+;+;+;+;+;+;+;+;+;+;+;+;+;+;+;+;+;+;+;+;+;+	5434	12	8	13	5	4	12	9	10	9	14	8	9	4	7	15	8	13	5	9	5	8	6	4	5
MIR6127	chr1	22633258	22633366	-	109	0	0	0	0	0	0	0	0	0	0	0	0	0	0	0	0	0	0	0	0	0	0	0	0
C1QA	chr1;chr1;chr1;chr1;chr1;chr1;chr1;chr1;chr1;chr1;chr1;chr1;chr1;chr1;chr1;chr1;chr1;chr1;chr1;chr1;chr1;chr1;chr1;chr1;chr1;chr1;chr1;chr1;chr1;chr1;chr1;chr1;chr1;chr1	22635077;22636450;22636463;22636626;22636626;22636626;22636626;22636626;22636626;22636628;22636688;22636762;22637067;22637590;22637590;22637590;22637590;22637610;22637610;22637610;22637610;22637610;22638103;22638277;22638277;22638312;22638650;22638650;22638833;22638833;22638833;22638833;22638833;22638833	22635104;22636537;22636537;22636702;22636702;22636860;22636702;22636702;22636702;22636702;22636702;22636860;22637779;22637779;22637779;22637779;22637779;22637779;22637779;22637779;22637779;22637779;22639606;22639607;22639606;22639606;22639664;22639678;22639608;22639608;22639678;22639606;22639678;22639652	+;+;+;+;+;+;+;+;+;+;+;+;+;+;+;+;+;+;+;+;+;+;+;+;+;+;+;+;+;+;+;+;+;+	2640	0	0	0	0	0	0	0	0	0	0	0	0	0	0	0	0	0	0	0	0	0	0	0	0
ENSG00000289692	chr1;chr1;chr1;chr1;chr1;chr1;chr1;chr1;chr1	22636506;22636676;22637610;22637610;22638833;22638833;22643635;22644011;22644011	22636702;22636702;22637779;22637779;22639161;22639161;22643714;22644049;22644067	+;+;+;+;+;+;+;+;+	833	0	0	0	0	0	0	0	0	0	0	0	0	0	0	0	0	0	0	0	0	0	0	0	0
C1QC	chr1;chr1;chr1;chr1;chr1;chr1;chr1;chr1;chr1;chr1;chr1;chr1;chr1;chr1;chr1;chr1;chr1;chr1;chr1;chr1;chr1;chr1	22643014;22643626;22643626;22643626;22643632;22643633;22643633;22643635;22643653;22643996;22643996;22644011;22644011;22644011;22647063;22647142;22647227;22647227;22647227;22647227;22647227;22647227	22643122;22644204;22643714;22643737;22643886;22643737;22643714;22643714;22643886;22644204;22644204;22644204;22644204;22644204;22648110;22648110;22648110;22647887;22648110;22648110;22648108;22648110	+;+;+;+;+;+;+;+;+;+;+;+;+;+;+;+;+;+;+;+;+;+	1736	0	0	0	0	0	0	0	0	0	0	0	0	0	0	0	0	0	0	0	0	1	0	0	0
C1QB	chr1;chr1;chr1;chr1;chr1;chr1;chr1;chr1;chr1;chr1;chr1;chr1;chr1;chr1;chr1;chr1;chr1;chr1;chr1;chr1;chr1;chr1;chr1;chr1;chr1;chr1;chr1;chr1;chr1;chr1;chr1;chr1;chr1;chr1;chr1;chr1;chr1;chr1;chr1;chr1	22652762;22653189;22653190;22653190;22653190;22653190;22653190;22653190;22653190;22653190;22653203;22653236;22654008;22654008;22659399;22659440;22659440;22659440;22659440;22659440;22659440;22659440;22659440;22659440;22659440;22659440;22659440;22660211;22660705;22660734;22660747;22660812;22660812;22660812;22660812;22660812;22660812;22660812;22660812;22660821	22652955;22653303;22653303;22653303;22653303;22653368;22653426;22653303;22653368;22653470;22653303;22653303;22654160;22654160;22659643;22659643;22659643;22659643;22659643;22659643;22659669;22659643;22659643;22659643;22659643;22659643;22659643;22661535;22661535;22661535;22661535;22661637;22661535;22661535;22661535;22661535;22661316;22661535;22661090;22661535	+;+;+;+;+;+;+;+;+;+;+;+;+;+;+;+;+;+;+;+;+;+;+;+;+;+;+;+;+;+;+;+;+;+;+;+;+;+;+;+	2327	0	0	0	0	0	0	0	0	0	0	0	0	0	0	0	0	0	0	0	0	0	0	0	0
EPHB2	chr1;chr1;chr1;chr1;chr1;chr1;chr1;chr1;chr1;chr1;chr1;chr1;chr1;chr1;chr1;chr1;chr1;chr1;chr1;chr1;chr1;chr1;chr1;chr1;chr1;chr1;chr1;chr1;chr1;chr1;chr1;chr1;chr1;chr1;chr1;chr1;chr1;chr1;chr1;chr1;chr1;chr1;chr1;chr1;chr1;chr1;chr1;chr1;chr1;chr1;chr1;chr1;chr1;chr1;chr1;chr1;chr1;chr1;chr1;chr1;chr1;chr1;chr1;chr1;chr1;chr1;chr1;chr1;chr1;chr1;chr1;chr1;chr1;chr1;chr1;chr1;chr1;chr1;chr1;chr1	22710839;22710839;22710965;22710970;22775178;22781421;22781421;22781421;22781421;22781421;22784392;22784392;22784392;22784392;22784392;22800240;22863037;22863037;22863037;22863037;22863037;22863037;22864877;22864877;22864877;22864877;22864877;22864877;22865159;22882359;22882359;22882359;22882359;22882359;22882359;22882359;22891129;22892881;22892884;22892884;22892884;22892884;22895472;22895472;228…	22711043;22711043;22711043;22711043;22775244;22781485;22781485;22781485;22781485;22781485;22785076;22785076;22785076;22785076;22785076;22800291;22863192;22863192;22863192;22863192;22863192;22863192;22865212;22865212;22865212;22865212;22865212;22865212;22865212;22882840;22882483;22882483;22882483;22882483;22882483;22882483;22891265;22893046;22893046;22893046;22893046;22893046;22895580;22895580;228…	+;+;+;+;+;+;+;+;+;+;+;+;+;+;+;+;+;+;+;+;+;+;+;+;+;+;+;+;+;+;+;+;+;+;+;+;+;+;+;+;+;+;+;+;+;+;+;+;+;+;+;+;+;+;+;+;+;+;+;+;+;+;+;+;+;+;+;+;+;+;+;+;+;+;+;+;+;+;+;+	12516	866	928	831	1001	1054	1244	628	630	762	1049	1196	775	1111	1340	974	1224	1106	1027	1135	778	678	1028	926	1135
MIR4684	chr1	22719517	22719598	+	82	1	1	2	3	2	3	1	0	0	0	2	3	2	1	0	3	1	1	2	2	2	2	1	4
ENSG00000225952	chr1;chr1	22835713;22836669	22836011;22836849	-;-	480	3	3	1	0	3	2	0	0	1	1	0	3	2	3	3	7	2	7	1	1	1	10	2	4
MIR4253	chr1	22863159	22863226	-	68	0	0	1	0	0	0	0	0	1	0	0	0	0	0	0	0	0	0	0	1	0	0	0	0
LACTBL1	chr1;chr1;chr1;chr1;chr1;chr1;chr1;chr1	22953043;22955321;22958685;22959942;22963107;22965290;22972305;22972772	22954024;22955426;22958920;22960099;22963216;22965425;22972431;22972866	-;-;-;-;-;-;-;-	1950	0	0	0	0	0	0	0	1	0	0	0	0	0	0	0	0	0	0	1	0	0	0	0	0
TEX46	chr1;chr1;chr1;chr1;chr1;chr1;chr1;chr1	23010834;23010834;23010835;23013883;23013883;23013883;23015772;23018967	23011200;23011101;23011101;23014094;23014045;23014045;23015852;23019100	-;-;-;-;-;-;-;-	794	4	5	3	0	2	2	1	1	0	0	0	0	3	1	0	0	1	1	0	2	1	1	0	0
KDM1A	chr1;chr1;chr1;chr1;chr1;chr1;chr1;chr1;chr1;chr1;chr1;chr1;chr1;chr1;chr1;chr1;chr1;chr1;chr1;chr1;chr1;chr1;chr1;chr1;chr1;chr1;chr1;chr1;chr1;chr1;chr1;chr1;chr1;chr1;chr1;chr1;chr1;chr1;chr1;chr1;chr1;chr1;chr1;chr1;chr1;chr1;chr1;chr1;chr1;chr1;chr1;chr1;chr1;chr1;chr1;chr1;chr1;chr1;chr1;chr1;chr1;chr1;chr1;chr1;chr1;chr1;chr1;chr1;chr1;chr1;chr1;chr1;chr1;chr1;chr1;chr1;chr1;chr1;chr1;chr1…	23019443;23019443;23019443;23019443;23019443;23019443;23019443;23019443;23019443;23019443;23019443;23019443;23019443;23019443;23019443;23019443;23019443;23019443;23019443;23019443;23019443;23019443;23019443;23019443;23019448;23019468;23030469;23030469;23030469;23030469;23030469;23030469;23030469;23030469;23030469;23030469;23030469;23030469;23030469;23030469;23030469;23030469;23030469;23030469;230…	23019947;23019947;23019947;23019947;23019947;23019947;23019947;23019947;23019947;23019947;23019947;23019947;23019947;23019947;23019947;23019947;23019947;23019947;23019947;23019947;23019947;23019947;23019947;23019947;23019947;23019947;23030634;23030634;23030634;23030634;23030634;23030634;23030634;23030634;23030634;23030634;23030634;23030634;23030634;23030634;23030634;23030634;23030634;23030634;230…	+;+;+;+;+;+;+;+;+;+;+;+;+;+;+;+;+;+;+;+;+;+;+;+;+;+;+;+;+;+;+;+;+;+;+;+;+;+;+;+;+;+;+;+;+;+;+;+;+;+;+;+;+;+;+;+;+;+;+;+;+;+;+;+;+;+;+;+;+;+;+;+;+;+;+;+;+;+;+;+;+;+;+;+;+;+;+;+;+;+;+;+;+;+;+;+;+;+;+;+;+;+;+;+;+;+;+;+;+;+;+;+;+;+;+;+;+;+;+;+;+;+;+;+;+;+;+;+;+;+;+;+;+;+;+;+;+;+;+;+;+;+;+;+;+;+;+;+;+;+;+;+;+;+;+;+;+;+;+;+;+;+;+;+;+;+;+;+;+;+;+;+;+;+;+;+;+;+;+;+;+;+;+;+;+;+;+;+;+;+;+;+;+;+;+;+;+;+;+;+…	18325	1121	1318	1125	1437	1576	1901	1536	1619	2018	2026	2171	1250	1602	1984	1638	1813	1541	1547	2423	1638	1514	1638	1601	2010
ENSG00000240553	chr1;chr1	23020147;23087798	23020551;23088058	-;-	666	1	2	2	4	6	6	0	0	1	0	2	2	3	0	0	1	1	3	5	0	0	1	0	0
MIR3115	chr1	23044305	23044372	+	68	0	0	0	1	0	0	0	0	0	2	0	0	0	3	0	0	0	0	0	0	0	1	1	0
ENSG00000266802	chr1	23057858	23057934	-	77	1	0	0	1	0	1	0	0	0	0	0	0	0	0	0	0	0	0	0	0	1	1	0	0
LUZP1	chr1;chr1;chr1;chr1;chr1;chr1;chr1;chr1;chr1;chr1;chr1;chr1;chr1;chr1;chr1;chr1	23084030;23090427;23091190;23091190;23093443;23094155;23109022;23109022;23109022;23109585;23109585;23133465;23168766;23168766;23168766;23177491	23089053;23090898;23094380;23094380;23094380;23094380;23109127;23109127;23109127;23109650;23109650;23133679;23168845;23168817;23169024;23177808	-;-;-;-;-;-;-;-;-;-;-;-;-;-;-;-	9651	1133	1158	1017	1414	1756	1945	736	792	846	4175	4373	2444	1407	1620	1104	3432	2952	2706	1417	1108	1057	3855	4247	4219
ENSG00000229010	chr1	23140325	23141142	+	818	11	5	8	10	10	13	9	7	4	15	11	41	8	9	4	17	9	11	14	18	24	27	25	33
RNU6-514P	chr1	23162704	23162810	+	107	0	0	0	2	1	2	2	2	2	2	1	0	3	2	0	1	1	1	3	3	4	5	1	0
RNU6-135P	chr1	23163953	23164053	+	101	0	2	3	2	3	4	1	2	0	3	3	0	4	0	0	1	3	2	7	1	6	3	3	1
ENSG00000289014	chr1	23167098	23167889	-	792	8	5	7	6	6	3	8	15	4	10	15	19	7	6	6	4	8	11	12	17	19	18	17	29
HTR1D	chr1;chr1	23191895;23217291	23195001;23217502	-;-	3319	445	450	447	228	263	303	354	426	463	346	354	316	477	580	488	254	197	224	532	393	384	329	292	323
ENSG00000215381	chr1	23244765	23245224	+	460	0	1	0	0	1	0	0	0	0	2	0	0	0	1	0	1	0	0	0	2	0	2	1	0
LINC01355	chr1;chr1;chr1;chr1;chr1;chr1;chr1;chr1;chr1;chr1;chr1;chr1	23281307;23281308;23281309;23281309;23281332;23283995;23283995;23283995;23283995;23284356;23285110;23285110	23283113;23283113;23283113;23286752;23283113;23284484;23287439;23285743;23287488;23284410;23286545;23285454	-;-;-;-;-;-;-;-;-;-;-;-	6182	51	46	36	115	106	107	28	42	36	104	56	41	68	55	20	120	122	110	71	47	77	121	152	64
ENSG00000284726	chr1;chr1	23297797;23302344	23297877;23302866	+;+	604	8	4	4	8	15	11	4	8	1	11	6	58	13	5	6	16	19	14	7	7	9	15	12	24
HNRNPR	chr1;chr1;chr1;chr1;chr1;chr1;chr1;chr1;chr1;chr1;chr1;chr1;chr1;chr1;chr1;chr1;chr1;chr1;chr1;chr1;chr1;chr1;chr1;chr1;chr1;chr1;chr1;chr1;chr1;chr1;chr1;chr1;chr1;chr1;chr1;chr1;chr1;chr1;chr1;chr1;chr1;chr1;chr1;chr1;chr1;chr1;chr1;chr1;chr1;chr1;chr1;chr1;chr1;chr1;chr1;chr1;chr1;chr1;chr1;chr1;chr1;chr1;chr1;chr1;chr1;chr1;chr1;chr1;chr1;chr1;chr1;chr1;chr1;chr1;chr1;chr1;chr1;chr1;chr1;chr1…	23303771;23303963;23304688;23304688;23306412;23306412;23309783;23309784;23309786;23309930;23310333;23310454;23310828;23311201;23311201;23311201;23311201;23311201;23311201;23311201;23311201;23311201;23311662;23313553;23313553;23313553;23313553;23313553;23313553;23313553;23313553;23313553;23313599;23318483;23318483;23318483;23318483;23318483;23318483;23318483;23318483;23318483;23321528;23321528;233…	23304106;23304106;23311066;23311066;23306632;23306503;23311066;23311066;23311066;23311066;23311066;23311066;23311066;23311322;23311322;23311322;23311322;23311322;23311322;23311322;23311322;23311322;23311893;23313702;23313702;23313702;23313702;23313702;23313702;23313702;23313702;23313601;23313702;23318688;23318688;23318688;23318688;23318688;23318688;23318697;23318697;23318688;23321663;23321663;233…	-;-;-;-;-;-;-;-;-;-;-;-;-;-;-;-;-;-;-;-;-;-;-;-;-;-;-;-;-;-;-;-;-;-;-;-;-;-;-;-;-;-;-;-;-;-;-;-;-;-;-;-;-;-;-;-;-;-;-;-;-;-;-;-;-;-;-;-;-;-;-;-;-;-;-;-;-;-;-;-;-;-;-;-;-;-;-;-;-;-;-;-;-;-;-;-;-;-;-;-	8704	2297	2676	2206	2597	2859	3265	2504	2653	2878	5287	5135	1429	2916	3475	2598	3079	2579	2670	3360	2483	2391	3735	4197	3679
ZNF436	chr1;chr1;chr1;chr1;chr1;chr1;chr1	23359448;23359975;23367042;23367042;23367973;23367973;23369366	23363221;23363221;23367168;23367168;23368386;23368065;23369836	-;-;-;-;-;-;-	4786	218	258	177	166	230	211	199	231	253	611	611	250	292	304	273	382	293	332	282	237	239	547	574	576
ZNF436-AS1	chr1;chr1;chr1;chr1;chr1;chr1;chr1;chr1;chr1;chr1;chr1;chr1;chr1;chr1;chr1;chr1;chr1;chr1;chr1;chr1;chr1;chr1	23368949;23368963;23368964;23368964;23368989;23368997;23369223;23369236;23369238;23371139;23371139;23371139;23371139;23371139;23371139;23371139;23371139;23371474;23371474;23371513;23371513;23371513	23369513;23369513;23369513;23369324;23369324;23369029;23369324;23371782;23369324;23371209;23371512;23371209;23371209;23371786;23371209;23371209;23371839;23371783;23371783;23371783;23371789;23371786	+;+;+;+;+;+;+;+;+;+;+;+;+;+;+;+;+;+;+;+;+;+	2891	31	30	35	9	4	11	15	21	19	6	8	13	33	46	33	8	10	9	44	55	52	15	14	20
ENSG00000271420	chr1	23378380	23379029	-	650	1	1	1	0	0	0	0	0	1	1	0	0	0	2	1	0	0	1	1	0	0	0	3	0
TCEA3	chr1;chr1;chr1;chr1;chr1;chr1;chr1;chr1;chr1;chr1;chr1;chr1;chr1;chr1;chr1;chr1;chr1;chr1;chr1;chr1;chr1;chr1;chr1;chr1;chr1;chr1;chr1;chr1;chr1;chr1;chr1;chr1;chr1;chr1;chr1;chr1;chr1;chr1;chr1	23380909;23383433;23384346;23384346;23387273;23387273;23393879;23393879;23397545;23397545;23397792;23397792;23403481;23404069;23408560;23408664;23408664;23408664;23408664;23417249;23417249;23417249;23417249;23417249;23417345;23417904;23417904;23417904;23417904;23417904;23417904;23419077;23419077;23419077;23419077;23419077;23424565;23424565;23424565	23381474;23384068;23384417;23384417;23387419;23387419;23394033;23394033;23397601;23397601;23397955;23397955;23404160;23404160;23408726;23408726;23408726;23408726;23408726;23417390;23417390;23417390;23417390;23417390;23417390;23418298;23418009;23418009;23418009;23418009;23418009;23419236;23419386;23419139;23419139;23419139;23424707;23424618;23424748	-;-;-;-;-;-;-;-;-;-;-;-;-;-;-;-;-;-;-;-;-;-;-;-;-;-;-;-;-;-;-;-;-;-;-;-;-;-;-	3675	8	15	7	5	9	8	11	12	16	16	7	12	19	13	14	5	7	4	17	14	4	17	10	9
ENSG00000232482	chr1;chr1;chr1	23410832;23411463;23412102	23411128;23411546;23412146	+;+;+	426	0	0	0	2	0	0	0	0	0	0	0	0	0	0	0	0	0	0	0	0	1	0	1	0
ASAP3	chr1;chr1;chr1;chr1;chr1;chr1;chr1;chr1;chr1;chr1;chr1;chr1;chr1;chr1;chr1;chr1;chr1;chr1;chr1;chr1;chr1;chr1;chr1;chr1;chr1;chr1;chr1;chr1;chr1;chr1;chr1;chr1;chr1;chr1;chr1;chr1;chr1;chr1;chr1;chr1;chr1;chr1;chr1;chr1;chr1;chr1;chr1;chr1;chr1;chr1;chr1;chr1;chr1;chr1;chr1;chr1;chr1;chr1;chr1;chr1;chr1;chr1;chr1;chr1;chr1;chr1;chr1;chr1;chr1;chr1;chr1;chr1;chr1;chr1;chr1;chr1;chr1;chr1;chr1;chr1…	23428563;23428563;23429532;23429627;23429722;23431035;23431035;23431035;23431035;23431035;23431696;23431696;23431696;23431696;23431696;23433077;23433077;23433077;23433077;23433158;23433203;23433362;23433425;23433425;23433425;23433425;23433425;23433626;23433626;23433626;23433626;23433626;23434254;23434254;23434254;23434254;23434254;23434533;23434533;23434533;23434533;23434533;23435723;23435851;234…	23429930;23429930;23429930;23429930;23429930;23431125;23431125;23431125;23431125;23431125;23431918;23431918;23431918;23431918;23431918;23433272;23433272;23433272;23433272;23433272;23433272;23433532;23433532;23433532;23433532;23433532;23433532;23433693;23433693;23433693;23433693;23433693;23434369;23434369;23434369;23434369;23434369;23434618;23434618;23434618;23434618;23434618;23436028;23436028;234…	-;-;-;-;-;-;-;-;-;-;-;-;-;-;-;-;-;-;-;-;-;-;-;-;-;-;-;-;-;-;-;-;-;-;-;-;-;-;-;-;-;-;-;-;-;-;-;-;-;-;-;-;-;-;-;-;-;-;-;-;-;-;-;-;-;-;-;-;-;-;-;-;-;-;-;-;-;-;-;-;-;-;-;-;-;-;-;-;-;-;-;-;-;-;-;-;-;-;-;-;-;-;-;-;-;-;-;-;-;-;-;-;-;-;-;-;-;-;-;-;-;-;-;-;-;-;-	4988	141	179	173	207	244	291	185	243	302	398	456	336	224	337	235	365	342	302	284	212	233	405	374	565
E2F2	chr1;chr1;chr1;chr1;chr1;chr1;chr1;chr1;chr1	23506438;23516335;23516359;23519016;23519016;23520913;23521837;23524383;23530542	23510148;23516527;23516527;23519130;23519396;23521071;23522056;23524488;23531233	-;-;-;-;-;-;-;-;-	5462	620	638	492	312	442	403	555	604	659	906	1029	904	566	651	578	434	429	414	580	408	421	465	430	709
ENSG00000235052	chr1;chr1	23549139;23550765	23549443;23550915	-;-	456	4	0	3	5	1	0	4	2	2	5	7	2	1	2	2	5	2	0	3	1	2	1	2	2
ID3	chr1;chr1;chr1;chr1;chr1;chr1;chr1	23557926;23557934;23558445;23558935;23558935;23559127;23559127	23558415;23558415;23559019;23559075;23559019;23559501;23559443	-;-;-;-;-;-;-	1496	1052	1207	879	371	449	365	1714	2102	2338	1424	1470	2394	1545	2046	2213	526	444	420	2097	1546	1616	1459	1530	1951
ENSG00000285802	chr1;chr1;chr1;chr1	23576436;23585226;23585403;23593435	23577333;23585318;23585546;23593621	-;-;-;-	1322	2	3	0	0	0	0	2	2	1	2	0	0	2	5	1	1	2	1	2	3	1	1	1	0
MDS2	chr1;chr1;chr1;chr1;chr1;chr1;chr1;chr1;chr1;chr1;chr1;chr1;chr1;chr1;chr1;chr1;chr1;chr1;chr1;chr1;chr1;chr1	23581495;23592482;23626736;23627334;23627362;23627423;23627781;23628507;23628507;23629481;23629481;23629481;23629481;23639109;23639680;23639680;23639680;23639680;23640328;23640389;23640389;23640389	23581678;23592812;23627537;23627537;23627537;23627537;23627998;23628597;23628597;23629557;23629557;23629557;23629557;23639251;23639795;23639795;23639795;23639795;23640568;23640568;23640568;23640568	+;+;+;+;+;+;+;+;+;+;+;+;+;+;+;+;+;+;+;+;+;+	2203	0	0	0	0	0	0	0	0	0	1	0	0	0	0	1	0	0	0	0	0	0	0	0	0
ENSG00000229239	chr1;chr1;chr1;chr1;chr1;chr1;chr1	23670294;23670695;23670911;23676282;23676518;23677674;23680206	23670346;23670813;23671212;23676478;23676743;23677908;23680259	+;+;+;+;+;+;+	1186	0	0	0	0	0	0	0	0	0	0	0	0	0	0	0	0	0	0	0	0	0	0	0	0
RPL11	chr1;chr1;chr1;chr1;chr1;chr1;chr1;chr1;chr1;chr1;chr1;chr1;chr1;chr1;chr1;chr1;chr1;chr1;chr1;chr1;chr1;chr1;chr1;chr1;chr1;chr1;chr1;chr1;chr1;chr1;chr1;chr1	23691742;23691806;23691806;23691821;23692306;23692609;23692609;23692609;23692609;23692612;23693807;23693807;23693807;23693807;23693807;23693807;23694660;23694660;23694660;23694660;23694660;23694660;23695798;23695798;23695798;23695798;23695798;23696344;23696344;23696344;23696344;23696344	23691829;23691829;23691829;23692060;23692759;23692759;23692759;23692759;23692759;23692759;23693913;23693913;23693913;23693913;23693913;23693913;23694791;23694791;23694791;23694791;23694791;23695908;23695946;23695908;23695908;23695908;23695908;23696418;23696425;23696835;23696417;23696412	+;+;+;+;+;+;+;+;+;+;+;+;+;+;+;+;+;+;+;+;+;+;+;+;+;+;+;+;+;+;+;+	2659	2082	2634	2062	888	1163	1093	2502	2645	3139	1391	1410	421	2260	2858	2079	1087	737	765	3437	2202	2093	1212	1167	871
ELOA-AS1	chr1;chr1;chr1;chr1;chr1;chr1;chr1;chr1;chr1;chr1;chr1;chr1;chr1;chr1;chr1;chr1;chr1;chr1;chr1;chr1;chr1;chr1;chr1;chr1;chr1;chr1;chr1;chr1;chr1;chr1;chr1;chr1	23706901;23760382;23760515;23760519;23760813;23769031;23771611;23771667;23771667;23771702;23771734;23772111;23772111;23772111;23772111;23772111;23772111;23772111;23772111;23772111;23772268;23772268;23772272;23772272;23772272;23778199;23778199;23778199;23778199;23778199;23778199;23778199	23708261;23761151;23761151;23761151;23761151;23769161;23771883;23771883;23771883;23771883;23771883;23772166;23772166;23772166;23772166;23772166;23772166;23772694;23772166;23772166;23772397;23772426;23772426;23772426;23772426;23778290;23778289;23778289;23778324;23778313;23778325;23778283	-;-;-;-;-;-;-;-;-;-;-;-;-;-;-;-;-;-;-;-;-;-;-;-;-;-;-;-;-;-;-;-	3246	22	12	15	15	22	25	13	19	14	11	17	8	20	34	11	12	15	15	25	11	12	17	7	8
ELOA	chr1;chr1;chr1;chr1;chr1;chr1;chr1;chr1;chr1;chr1;chr1;chr1;chr1;chr1;chr1;chr1;chr1;chr1;chr1;chr1;chr1;chr1;chr1;chr1;chr1;chr1;chr1;chr1;chr1;chr1;chr1;chr1;chr1;chr1;chr1;chr1	23743448;23743448;23743471;23744034;23749021;23749021;23749021;23749021;23749842;23749842;23749842;23749842;23750845;23750845;23750845;23750845;23752407;23752407;23752407;23754100;23754100;23754117;23754363;23754363;23754363;23755843;23755843;23755843;23756274;23756274;23756953;23756953;23756953;23759512;23759512;23759512	23743578;23743578;23743578;23744270;23749077;23749077;23749077;23749077;23749948;23749948;23749948;23749948;23750944;23752030;23752030;23752030;23752518;23752518;23752518;23754255;23754255;23754255;23754460;23754460;23754460;23756023;23756023;23756385;23756385;23756385;23757125;23757125;23757125;23762059;23762049;23762023	+;+;+;+;+;+;+;+;+;+;+;+;+;+;+;+;+;+;+;+;+;+;+;+;+;+;+;+;+;+;+;+;+;+;+;+	5348	654	854	606	516	616	731	668	647	872	1543	1540	694	888	1045	820	895	768	783	1029	699	712	1197	1218	1355
PITHD1	chr1;chr1;chr1;chr1;chr1;chr1;chr1;chr1;chr1;chr1;chr1;chr1;chr1	23778418;23779357;23779438;23779864;23785192;23785675;23785675;23785675;23786315;23786315;23786315;23787275;23787275	23778713;23779941;23779481;23779941;23785311;23785779;23785779;23785779;23786423;23786423;23786378;23788232;23788232	+;+;+;+;+;+;+;+;+;+;+;+;+	2173	439	482	410	284	332	320	546	548	666	541	472	504	525	606	540	363	280	293	816	578	561	475	381	562
LYPLA2	chr1;chr1;chr1;chr1;chr1;chr1;chr1;chr1;chr1;chr1;chr1;chr1;chr1;chr1;chr1;chr1;chr1;chr1;chr1;chr1;chr1;chr1;chr1;chr1;chr1;chr1;chr1;chr1;chr1;chr1;chr1;chr1;chr1;chr1;chr1;chr1;chr1;chr1;chr1;chr1;chr1;chr1;chr1;chr1;chr1;chr1;chr1;chr1;chr1;chr1;chr1;chr1;chr1;chr1;chr1;chr1;chr1;chr1;chr1;chr1;chr1;chr1;chr1;chr1;chr1;chr1;chr1;chr1;chr1;chr1;chr1;chr1;chr1;chr1;chr1;chr1	23791145;23791187;23791187;23791203;23791203;23791221;23791971;23791992;23792552;23792657;23792657;23792657;23792657;23792657;23792657;23792657;23793008;23793008;23793008;23793008;23793008;23793008;23793151;23793151;23793151;23793151;23793151;23793151;23793151;23793151;23793653;23793705;23793705;23793705;23793705;23793705;23793705;23793705;23793705;23793860;23793860;23793860;23793860;23793860;237…	23791250;23791250;23791250;23791250;23791250;23791250;23792017;23792017;23792760;23792760;23792760;23792760;23792760;23792760;23792760;23792760;23793039;23793039;23793039;23793039;23793039;23793039;23793216;23793216;23793216;23793216;23793216;23793216;23793216;23793216;23793752;23793752;23793752;23793752;23793752;23793752;23793752;23793752;23793752;23793930;23793907;23793930;23793930;23793930;237…	+;+;+;+;+;+;+;+;+;+;+;+;+;+;+;+;+;+;+;+;+;+;+;+;+;+;+;+;+;+;+;+;+;+;+;+;+;+;+;+;+;+;+;+;+;+;+;+;+;+;+;+;+;+;+;+;+;+;+;+;+;+;+;+;+;+;+;+;+;+;+;+;+;+;+;+	2021	540	699	561	277	291	327	725	740	901	574	593	742	720	953	961	383	309	299	1080	716	654	491	421	664
GALE	chr1;chr1;chr1;chr1;chr1;chr1;chr1;chr1;chr1;chr1;chr1;chr1;chr1;chr1;chr1;chr1;chr1;chr1;chr1;chr1;chr1;chr1;chr1;chr1;chr1;chr1;chr1;chr1;chr1;chr1;chr1;chr1;chr1;chr1;chr1;chr1;chr1;chr1;chr1;chr1;chr1;chr1;chr1;chr1;chr1;chr1;chr1;chr1;chr1;chr1;chr1;chr1;chr1;chr1;chr1;chr1;chr1;chr1;chr1;chr1;chr1;chr1;chr1;chr1;chr1;chr1;chr1;chr1;chr1;chr1;chr1;chr1;chr1;chr1;chr1;chr1;chr1;chr1;chr1;chr1…	23795599;23795599;23795600;23795604;23795661;23796004;23796151;23796151;23796151;23796151;23796151;23796151;23796509;23796509;23796509;23796509;23796509;23796697;23796697;23796697;23796697;23796697;23796697;23796876;23796876;23796876;23796876;23796876;23796876;23796876;23796876;23797034;23797034;23797034;23797034;23797034;23797034;23797034;23797074;23797092;23797094;23797695;23797695;23797695;237…	23796007;23796007;23796007;23796007;23796007;23796782;23796265;23796265;23796265;23796265;23796265;23796265;23796586;23796782;23796586;23796586;23796586;23796782;23796782;23796782;23796782;23796782;23796782;23796942;23796942;23796942;23796942;23796942;23796942;23796942;23796942;23797147;23797147;23797147;23797069;23797147;23797147;23797147;23797147;23797147;23797147;23797871;23797871;23797871;237…	-;-;-;-;-;-;-;-;-;-;-;-;-;-;-;-;-;-;-;-;-;-;-;-;-;-;-;-;-;-;-;-;-;-;-;-;-;-;-;-;-;-;-;-;-;-;-;-;-;-;-;-;-;-;-;-;-;-;-;-;-;-;-;-;-;-;-;-;-;-;-;-;-;-;-;-;-;-;-;-;-;-;-;-;-;-;-;-;-;-;-;-;-;-;-;-;-;-;-;-;-;-;-;-;-	3955	558	604	454	393	472	533	592	685	799	672	746	783	611	928	848	465	414	422	872	591	542	547	554	883
HMGCL	chr1;chr1;chr1;chr1;chr1;chr1;chr1;chr1;chr1;chr1;chr1;chr1;chr1;chr1;chr1;chr1;chr1;chr1;chr1;chr1;chr1;chr1;chr1;chr1;chr1;chr1;chr1;chr1;chr1;chr1;chr1;chr1;chr1;chr1;chr1;chr1;chr1;chr1;chr1;chr1;chr1;chr1;chr1;chr1;chr1;chr1;chr1;chr1;chr1;chr1;chr1;chr1	23801885;23801887;23801887;23801910;23803588;23804400;23804400;23804400;23804400;23806700;23807154;23808135;23808135;23808135;23808135;23808135;23808135;23809287;23810736;23810736;23810736;23813832;23814190;23814190;23814190;23814190;23816366;23816675;23816675;23816675;23816675;23816675;23816675;23817476;23817476;23817476;23817476;23817476;23817476;23820510;23820510;23820510;23820510;23820510;238…	23802564;23802564;23802564;23802564;23804525;23804525;23804525;23804525;23804525;23807040;23807285;23808323;23808215;23808323;23808323;23808323;23808323;23810799;23810799;23810799;23810799;23814338;23814338;23814321;23814338;23814338;23816770;23816761;23816770;23816770;23816770;23816770;23816770;23817533;23817583;23817583;23817583;23817583;23817583;23820593;23820593;23820593;23820593;23820593;238…	-;-;-;-;-;-;-;-;-;-;-;-;-;-;-;-;-;-;-;-;-;-;-;-;-;-;-;-;-;-;-;-;-;-;-;-;-;-;-;-;-;-;-;-;-;-;-;-;-;-;-;-	5628	106	104	92	51	64	53	90	111	87	85	99	75	99	152	136	110	76	80	170	101	124	69	81	155
FUCA1	chr1;chr1;chr1;chr1;chr1;chr1;chr1;chr1	23845077;23846074;23848649;23854360;23859798;23863134;23865491;23867898	23845855;23846173;23848839;23854560;23859903;23863271;23865625;23868290	-;-;-;-;-;-;-;-	2043	189	156	203	207	163	212	132	134	140	109	165	107	135	193	147	122	111	93	162	123	129	106	90	177
CNR2	chr1;chr1	23870515;23913246	23875662;23913362	-;-	5265	2	0	0	2	2	0	0	2	1	4	1	0	2	3	1	1	0	1	0	0	0	1	2	2
BTBD6P1	chr1	23901471	23902737	-	1267	0	0	0	0	0	0	0	0	0	0	0	0	0	0	0	0	0	1	1	0	0	2	0	1
ENSG00000232557	chr1;chr1	23907111;23907747	23907181;23907885	+;+	210	0	0	0	0	0	0	0	0	0	0	0	0	0	0	0	0	0	0	0	0	0	0	0	3
MIR378F	chr1	23929070	23929147	+	78	0	0	0	0	0	0	0	0	0	0	0	0	0	0	0	0	0	0	0	0	0	0	0	0
H3P1	chr1	23949016	23949383	-	368	0	0	0	1	0	0	0	0	0	0	0	0	0	0	0	0	0	0	0	0	0	0	0	0
PNRC2	chr1;chr1;chr1;chr1;chr1;chr1;chr1;chr1;chr1;chr1;chr1;chr1;chr1;chr1;chr1	23956839;23956982;23959109;23959828;23959828;23960929;23960929;23960929;23960933;23960968;23961440;23961440;23961440;23961440;23961440	23956907;23957127;23959256;23959998;23959998;23961134;23961134;23961134;23961134;23961134;23961880;23963462;23961465;23961443;23963446	+;+;+;+;+;+;+;+;+;+;+;+;+;+;+	2763	1089	1095	930	426	360	334	1059	1204	1246	955	909	539	1186	1382	1177	512	363	424	1775	1455	1434	1241	1265	977
SRSF10	chr1;chr1;chr1;chr1;chr1;chr1;chr1;chr1;chr1;chr1;chr1;chr1;chr1;chr1;chr1;chr1;chr1;chr1;chr1;chr1;chr1;chr1;chr1;chr1;chr1;chr1;chr1;chr1;chr1;chr1;chr1;chr1;chr1;chr1;chr1;chr1;chr1;chr1;chr1;chr1;chr1;chr1;chr1;chr1;chr1;chr1;chr1;chr1;chr1;chr1;chr1;chr1;chr1;chr1;chr1;chr1;chr1;chr1;chr1;chr1;chr1;chr1;chr1;chr1;chr1;chr1;chr1;chr1;chr1;chr1;chr1;chr1;chr1;chr1;chr1;chr1	23964347;23964804;23966445;23966445;23967173;23967301;23967307;23967618;23969083;23970379;23970975;23971339;23971369;23971573;23971573;23971573;23971573;23971573;23971573;23971573;23971573;23971573;23971573;23971850;23971850;23971850;23971850;23971850;23971850;23971850;23971850;23971850;23971850;23971850;23971850;23974974;23974974;23974974;23974974;23974974;23974974;23974974;23974974;23974974;239…	23971439;23967723;23967723;23967723;23967723;23967723;23967956;23967956;23971439;23971439;23971439;23972012;23971626;23971623;23971626;23971623;23971623;23971626;23971623;23971626;23971623;23971626;23971626;23972012;23972012;23972012;23972012;23972012;23972012;23972012;23972012;23972012;23972012;23972012;23972012;23975052;23975080;23975080;23975077;23977652;23975077;23975077;23975077;23975051;239…	-;-;-;-;-;-;-;-;-;-;-;-;-;-;-;-;-;-;-;-;-;-;-;-;-;-;-;-;-;-;-;-;-;-;-;-;-;-;-;-;-;-;-;-;-;-;-;-;-;-;-;-;-;-;-;-;-;-;-;-;-;-;-;-;-;-;-;-;-;-;-;-;-;-;-;-	11860	3513	2824	2702	2060	1915	2068	2128	2302	2319	1813	1522	608	3364	3430	2248	1974	1742	1710	3358	2562	2804	1603	1848	1506
ENSG00000215905	chr1;chr1	24007881;24008277	24007965;24008519	-;-	328	0	0	0	0	0	0	0	0	0	0	0	0	0	0	0	0	0	0	0	0	0	0	0	0
ENSG00000225315	chr1;chr1;chr1;chr1	24040835;24042277;24064047;24086750	24040942;24042345;24064273;24086799	+;+;+;+	454	0	0	1	1	0	1	2	0	0	0	1	0	0	1	0	0	1	0	1	1	1	0	2	0
MYOM3	chr1;chr1;chr1;chr1;chr1;chr1;chr1;chr1;chr1;chr1;chr1;chr1;chr1;chr1;chr1;chr1;chr1;chr1;chr1;chr1;chr1;chr1;chr1;chr1;chr1;chr1;chr1;chr1;chr1;chr1;chr1;chr1;chr1;chr1;chr1;chr1;chr1;chr1;chr1;chr1;chr1;chr1;chr1;chr1;chr1;chr1;chr1;chr1;chr1;chr1;chr1;chr1;chr1;chr1;chr1;chr1;chr1;chr1;chr1;chr1;chr1;chr1;chr1	24056035;24056041;24056096;24058924;24058924;24061060;24061060;24061273;24061273;24061946;24061946;24063126;24063126;24063492;24063492;24064072;24064072;24065891;24065891;24066107;24067021;24067970;24068223;24071117;24071969;24074160;24075319;24076159;24080016;24081330;24081549;24082001;24082593;24083946;24084468;24086644;24086644;24089538;24089538;24090065;24090065;24090797;24090797;24092174;240…	24057627;24057627;24056326;24058979;24058979;24061082;24061082;24061309;24061309;24062109;24062109;24063234;24063234;24063530;24063530;24064159;24064159;24066001;24066001;24066579;24067088;24068029;24068367;24071253;24072013;24074269;24075475;24076273;24080194;24081456;24084639;24082188;24082714;24084132;24084639;24086827;24086827;24089665;24089665;24090118;24090118;24090996;24090996;24092315;240…	-;-;-;-;-;-;-;-;-;-;-;-;-;-;-;-;-;-;-;-;-;-;-;-;-;-;-;-;-;-;-;-;-;-;-;-;-;-;-;-;-;-;-;-;-;-;-;-;-;-;-;-;-;-;-;-;-;-;-;-;-;-;-	9214	54	61	54	90	109	140	51	62	78	179	214	150	69	87	67	117	141	152	72	52	50	164	111	198
MYOM3-AS1	chr1;chr1;chr1	24066774;24081750;24083275	24066842;24081850;24083565	+;+;+	461	0	0	0	0	0	0	0	0	0	1	0	0	0	0	1	0	0	0	0	0	0	0	0	0
IL22RA1	chr1;chr1;chr1;chr1;chr1;chr1;chr1	24119771;24123302;24128141;24134211;24137131;24138582;24143040	24121737;24123423;24128279;24134386;24137309;24138714;24143140	-;-;-;-;-;-;-	2817	12	19	16	4	7	13	11	18	13	11	10	4	7	15	10	5	0	2	24	8	6	6	6	10
IFNLR1	chr1;chr1;chr1;chr1;chr1;chr1;chr1;chr1;chr1;chr1;chr1;chr1;chr1;chr1;chr1;chr1;chr1;chr1;chr1;chr1;chr1;chr1;chr1;chr1;chr1;chr1;chr1;chr1;chr1;chr1	24154168;24157099;24157130;24159000;24159052;24159052;24159474;24159474;24159474;24159474;24161378;24161542;24161542;24161542;24161542;24169417;24169417;24169417;24169417;24169417;24180731;24180731;24180731;24180731;24180731;24187191;24187191;24187191;24187191;24187802	24157891;24157891;24157804;24159182;24159182;24159182;24159633;24159633;24159633;24159633;24161684;24161684;24161684;24161684;24161684;24169601;24169601;24169601;24169601;24169601;24180854;24180854;24180854;24180854;24180854;24187248;24187261;24187248;24187289;24187959	-;-;-;-;-;-;-;-;-;-;-;-;-;-;-;-;-;-;-;-;-;-;-;-;-;-;-;-;-;-	4940	97	113	96	48	54	72	129	121	121	162	167	161	131	137	116	101	94	95	139	93	66	114	94	144
GRHL3	chr1;chr1;chr1;chr1;chr1;chr1;chr1;chr1;chr1;chr1;chr1;chr1;chr1;chr1;chr1;chr1;chr1;chr1;chr1;chr1;chr1;chr1;chr1;chr1;chr1;chr1;chr1;chr1;chr1;chr1;chr1;chr1;chr1;chr1;chr1;chr1;chr1;chr1;chr1;chr1;chr1;chr1;chr1;chr1;chr1;chr1;chr1;chr1;chr1;chr1;chr1;chr1;chr1;chr1;chr1;chr1;chr1;chr1;chr1;chr1;chr1;chr1;chr1;chr1;chr1;chr1;chr1;chr1;chr1;chr1;chr1;chr1;chr1;chr1;chr1;chr1;chr1;chr1;chr1;chr1…	24199558;24236763;24318764;24318775;24319357;24319357;24319425;24319456;24319566;24319814;24323040;24323040;24331426;24331426;24331426;24331426;24331426;24331426;24331426;24331426;24334645;24334645;24334645;24334645;24334645;24334645;24334645;24334645;24334645;24334645;24336482;24336482;24336482;24336482;24336482;24336482;24336482;24336482;24336482;24336482;24336482;24337078;24337078;24337078;243…	24199704;24236837;24318908;24318908;24319568;24319568;24319568;24319568;24319747;24319941;24323117;24323117;24331612;24331612;24331612;24331612;24331612;24331612;24331612;24331612;24334706;24334706;24334706;24334706;24334706;24334706;24334706;24334706;24334706;24334706;24336827;24336827;24336827;24336742;24336827;24336827;24336827;24336827;24336827;24336827;24336827;24337151;24337151;24337151;243…	+;+;+;+;+;+;+;+;+;+;+;+;+;+;+;+;+;+;+;+;+;+;+;+;+;+;+;+;+;+;+;+;+;+;+;+;+;+;+;+;+;+;+;+;+;+;+;+;+;+;+;+;+;+;+;+;+;+;+;+;+;+;+;+;+;+;+;+;+;+;+;+;+;+;+;+;+;+;+;+;+;+;+;+;+;+;+;+;+;+;+;+;+;+;+;+;+;+;+;+;+;+;+;+;+;+;+;+;+;+;+;+;+;+;+;+;+;+;+;+;+;+;+;+;+;+;+;+;+;+;+;+;+;+;+;+;+;+;+;+;+;+;+;+;+;+;+;+;+;+;+;+;+;+;+;+;+;+;+	4266	7	8	11	9	11	10	3	4	2	7	12	6	8	9	9	6	6	5	13	3	10	10	12	14
LINC02800	chr1;chr1;chr1	24200240;24202464;24210133	24200391;24202599;24211693	+;+;+	1849	0	0	0	0	0	0	0	0	0	0	0	0	0	0	0	0	0	0	0	0	0	0	0	0
GRHL3-AS1	chr1;chr1;chr1;chr1;chr1	24307556;24308178;24310675;24311879;24321666	24307780;24308315;24310817;24311992;24321901	-;-;-;-;-	856	4	3	1	0	3	4	0	1	2	1	3	0	2	1	1	1	3	1	2	3	1	1	0	0
STPG1	chr1;chr1;chr1;chr1;chr1;chr1;chr1;chr1;chr1;chr1;chr1;chr1;chr1;chr1;chr1;chr1;chr1;chr1;chr1;chr1;chr1;chr1;chr1;chr1;chr1;chr1;chr1;chr1;chr1;chr1;chr1;chr1;chr1;chr1;chr1;chr1;chr1;chr1;chr1;chr1;chr1;chr1;chr1;chr1;chr1;chr1;chr1;chr1;chr1;chr1;chr1;chr1;chr1;chr1;chr1;chr1;chr1;chr1;chr1;chr1;chr1;chr1	24356999;24356999;24357005;24357005;24360851;24360851;24360851;24360851;24368704;24369043;24369674;24369674;24369674;24369674;24369674;24373702;24373702;24373702;24373702;24373702;24373702;24379273;24379653;24379653;24379653;24379653;24379653;24379653;24383867;24383902;24383902;24383902;24383902;24383902;24391203;24391258;24391561;24391561;24391561;24391561;24391561;24391562;24391924;24391924;244…	24358619;24358619;24358619;24358619;24361041;24361041;24361041;24361041;24369839;24369407;24369839;24369839;24369839;24369839;24369839;24373810;24373810;24373810;24373810;24373810;24373810;24379823;24379823;24379823;24379823;24379823;24379823;24379823;24384003;24384003;24384003;24384003;24384003;24384003;24391679;24391679;24391679;24391679;24391679;24391679;24391679;24391679;24392071;24392067;244…	-;-;-;-;-;-;-;-;-;-;-;-;-;-;-;-;-;-;-;-;-;-;-;-;-;-;-;-;-;-;-;-;-;-;-;-;-;-;-;-;-;-;-;-;-;-;-;-;-;-;-;-;-;-;-;-;-;-;-;-;-;-	8511	71	92	70	40	56	54	84	77	90	100	102	44	99	111	99	65	59	60	118	74	59	71	72	48
NIPAL3	chr1;chr1;chr1;chr1;chr1;chr1;chr1;chr1;chr1;chr1;chr1;chr1;chr1;chr1;chr1;chr1;chr1;chr1;chr1;chr1;chr1;chr1;chr1;chr1;chr1;chr1;chr1;chr1;chr1;chr1;chr1;chr1;chr1;chr1;chr1;chr1;chr1;chr1;chr1;chr1;chr1;chr1;chr1;chr1;chr1;chr1;chr1;chr1;chr1;chr1;chr1;chr1;chr1;chr1;chr1	24415802;24415803;24415812;24415813;24415814;24415858;24419291;24419291;24419291;24419291;24419291;24419291;24421814;24433104;24440172;24440172;24440172;24440172;24442055;24442055;24442055;24442055;24445185;24445185;24445185;24445185;24449481;24449481;24449481;24449481;24453408;24453408;24453408;24453408;24454054;24456138;24456138;24456138;24456166;24457734;24458888;24458888;24458888;24458888;244…	24415904;24415904;24415904;24415904;24415904;24415904;24419640;24419640;24420128;24419640;24419640;24419640;24422110;24433213;24440240;24440240;24440240;24440240;24442226;24442226;24442226;24442226;24445244;24445244;24445244;24445244;24449626;24449626;24449626;24449626;24453504;24453504;24453504;24453504;24454824;24456273;24456273;24456273;24456273;24457833;24458976;24458976;24458976;24458976;244…	+;+;+;+;+;+;+;+;+;+;+;+;+;+;+;+;+;+;+;+;+;+;+;+;+;+;+;+;+;+;+;+;+;+;+;+;+;+;+;+;+;+;+;+;+;+;+;+;+;+;+;+;+;+;+	9396	396	379	263	253	275	301	238	231	276	415	453	189	241	313	225	304	252	283	327	229	193	328	311	394
ENSG00000288982	chr1	24476362	24476739	+	378	1	0	0	0	0	0	2	0	1	0	0	0	0	0	0	3	0	0	0	0	0	0	0	0
RCAN3AS	chr1;chr1;chr1;chr1;chr1;chr1;chr1;chr1;chr1;chr1;chr1;chr1;chr1;chr1;chr1	24496254;24496265;24496270;24496333;24496422;24499653;24499653;24499653;24499653;24502348;24502348;24502348;24502373;24533371;24535259	24496596;24496596;24496596;24496596;24496596;24499711;24499711;24499763;24499804;24502382;24502360;24502360;24502382;24533460;24535400	-;-;-;-;-;-;-;-;-;-;-;-;-;-;-	762	1	2	1	0	1	0	0	3	5	0	2	1	2	3	1	0	0	0	2	0	0	1	2	0
RCAN3	chr1;chr1;chr1;chr1;chr1;chr1;chr1;chr1;chr1;chr1;chr1;chr1;chr1;chr1;chr1;chr1;chr1;chr1;chr1;chr1;chr1;chr1;chr1;chr1;chr1;chr1;chr1;chr1;chr1;chr1;chr1;chr1;chr1;chr1;chr1;chr1;chr1;chr1	24502351;24502351;24502836;24502897;24502897;24507567;24514314;24514314;24514314;24514314;24514320;24514347;24514373;24531218;24531218;24531218;24531218;24531218;24531218;24533083;24533083;24533083;24533083;24533083;24533083;24533113;24533114;24535093;24535093;24535093;24535093;24535093;24535093;24535093;24535093;24535093;24535093;24535783	24502463;24502463;24503150;24503117;24503150;24507728;24514567;24514567;24514567;24514567;24514567;24514567;24514567;24531391;24531391;24531391;24531391;24531391;24531391;24533254;24533254;24533254;24533254;24533254;24533254;24533254;24533254;24535279;24535357;24535369;24535337;24535357;24537019;24537019;24537019;24541040;24536800;24535861	+;+;+;+;+;+;+;+;+;+;+;+;+;+;+;+;+;+;+;+;+;+;+;+;+;+;+;+;+;+;+;+;+;+;+;+;+;+	7138	302	338	250	127	177	153	341	289	397	237	253	147	278	360	303	153	108	131	427	317	300	205	223	210
NCMAP-DT	chr1;chr1;chr1	24538802;24551888;24555816	24539876;24552048;24556024	-;-;-	1445	0	0	0	0	0	0	0	0	0	0	0	0	0	0	0	0	0	0	0	0	0	0	0	0
NCMAP	chr1;chr1;chr1;chr1;chr1;chr1;chr1;chr1	24556087;24589464;24595424;24595424;24600940;24600940;24605606;24605606	24556169;24589624;24595512;24595517;24601024;24601024;24609328;24609328	+;+;+;+;+;+;+;+	4146	1	1	0	1	0	0	0	0	0	1	4	0	0	2	1	1	1	0	1	1	0	1	0	2
ENSG00000227312	chr1	24563627	24563974	+	348	0	0	0	0	0	0	0	0	0	0	0	0	0	0	0	0	0	0	0	0	0	0	0	0
SRRM1	chr1;chr1;chr1;chr1;chr1;chr1;chr1;chr1;chr1;chr1;chr1;chr1;chr1;chr1;chr1;chr1;chr1;chr1;chr1;chr1;chr1;chr1;chr1;chr1;chr1;chr1;chr1;chr1;chr1;chr1;chr1;chr1;chr1;chr1;chr1;chr1;chr1;chr1;chr1;chr1;chr1;chr1;chr1;chr1;chr1;chr1;chr1;chr1;chr1;chr1;chr1;chr1;chr1;chr1;chr1;chr1;chr1;chr1;chr1;chr1;chr1;chr1;chr1;chr1;chr1;chr1;chr1;chr1;chr1;chr1;chr1;chr1;chr1;chr1;chr1;chr1;chr1;chr1;chr1;chr1…	24631716;24633019;24633066;24635644;24641231;24643272;24643275;24643288;24643293;24643299;24643302;24643305;24643308;24643559;24645984;24645984;24645984;24645984;24645984;24645984;24645984;24645984;24645984;24645984;24645984;24646667;24646667;24646667;24646667;24646667;24646667;24646667;24646667;24646667;24646667;24646667;24647079;24647079;24647079;24648024;24648534;24648618;24648859;24648859;246…	24631777;24633099;24633099;24635877;24641392;24643347;24643347;24643347;24643347;24643347;24643347;24643347;24643347;24643732;24646073;24646073;24646073;24646073;24646073;24646073;24646073;24646073;24646073;24646073;24646073;24646789;24646789;24646789;24646789;24646789;24646789;24649029;24646789;24646789;24646789;24646789;24647208;24647208;24647588;24648166;24649029;24649029;24649029;24649029;246…	+;+;+;+;+;+;+;+;+;+;+;+;+;+;+;+;+;+;+;+;+;+;+;+;+;+;+;+;+;+;+;+;+;+;+;+;+;+;+;+;+;+;+;+;+;+;+;+;+;+;+;+;+;+;+;+;+;+;+;+;+;+;+;+;+;+;+;+;+;+;+;+;+;+;+;+;+;+;+;+;+;+;+;+;+;+;+;+;+;+;+;+;+;+;+;+;+;+;+;+;+;+;+;+;+;+;+;+;+;+;+;+;+;+;+;+;+;+;+;+;+;+;+;+;+;+;+;+;+;+;+;+;+;+;+;+;+;+;+;+;+;+;+;+;+	7922	1699	1783	1449	1223	1301	1325	1702	1835	2142	1399	1253	509	1957	2250	1690	1173	991	1031	2768	1889	1747	1327	1340	1112
ENSG00000284699	chr1;chr1;chr1;chr1	24704894;24705070;24713947;24717235	24704987;24705146;24714299;24717596	+;+;+;+	886	24	24	17	7	6	3	19	15	15	8	2	10	31	33	20	3	4	4	22	20	26	8	3	5
CLIC4	chr1;chr1;chr1;chr1;chr1;chr1;chr1;chr1;chr1;chr1;chr1;chr1;chr1;chr1;chr1;chr1;chr1;chr1;chr1;chr1;chr1	24745382;24745382;24745409;24745447;24793177;24797742;24797742;24797742;24797742;24814094;24814094;24814094;24827010;24827010;24827010;24839860;24839860;24839860;24840773;24840773;24844129	24745625;24745625;24745625;24745625;24793213;24797963;24797851;24797851;24797851;24814219;24814219;24814219;24827116;24827116;24827116;24840041;24840041;24839907;24844321;24842587;24844267	+;+;+;+;+;+;+;+;+;+;+;+;+;+;+;+;+;+;+;+;+	4467	3880	4380	3583	1822	2000	2142	3651	3834	4704	3668	3356	1059	3748	4646	3566	2553	1710	2284	6195	4403	4320	3798	3990	3161
RNU6-1208P	chr1	24777873	24777979	-	107	0	4	3	2	5	5	1	1	4	2	5	0	4	1	2	7	6	3	4	1	6	11	14	2
RUNX3	chr1;chr1;chr1;chr1;chr1;chr1;chr1;chr1;chr1;chr1;chr1;chr1;chr1;chr1;chr1;chr1;chr1;chr1;chr1;chr1;chr1;chr1;chr1;chr1;chr1;chr1	24899511;24899511;24901029;24902572;24907259;24907259;24907259;24907259;24919240;24919240;24919240;24919240;24927574;24927574;24927574;24927574;24928743;24929587;24929587;24929587;24929737;24964514;24964514;24964514;24964836;24965020	24902666;24902666;24902666;24902666;24907417;24907417;24907417;24907417;24919344;24919344;24919344;24919344;24927730;24927730;24927730;24927730;24928798;24929852;24929852;24930276;24929852;24964579;24964668;24965010;24964984;24965121	-;-;-;-;-;-;-;-;-;-;-;-;-;-;-;-;-;-;-;-;-;-;-;-;-;-	4922	41	45	29	19	22	32	34	31	25	57	49	42	31	48	43	37	26	30	51	47	48	48	68	54
MIR6731	chr1	24919345	24919416	-	72	0	0	0	0	0	0	0	0	0	0	0	0	0	0	0	0	0	0	0	0	0	0	0	0
RUNX3-AS1	chr1;chr1;chr1	24961345;24962047;24962975	24961846;24962241;24963097	+;+;+	820	5	3	2	4	2	4	2	2	2	4	4	2	1	0	0	7	6	5	0	5	1	3	1	0
ENSG00000261025	chr1	24968423	24970865	-	2443	18	15	15	3	2	9	5	4	8	0	7	0	14	8	7	2	3	5	5	6	2	2	0	2
MIR4425	chr1	25023503	25023586	+	84	0	2	0	0	0	1	0	0	0	0	2	1	0	0	2	0	0	0	0	0	0	0	0	0
LINC02793	chr1;chr1;chr1;chr1;chr1	25041136;25041136;25043713;25043713;25046730	25041378;25041378;25043902;25044225;25047404	+;+;+;+;+	1431	1	1	2	4	0	0	0	0	0	0	2	0	1	1	0	0	1	2	1	1	0	2	2	0
ENSG00000233755	chr1;chr1;chr1;chr1;chr1	25043707;25103853;25110458;25112879;25112879	25043836;25103971;25110829;25113119;25113120	-;-;-;-;-	863	0	0	0	0	0	0	0	0	0	0	0	0	0	0	0	0	0	0	0	0	0	0	0	0
IFITM3P7	chr1	25125053	25125454	-	402	0	0	0	0	0	0	0	0	0	0	0	0	0	0	0	0	0	0	0	0	0	0	0	0
ENSG00000231953	chr1;chr1	25208139;25208534	25208222;25209437	+;+	988	0	0	0	0	2	2	0	0	1	2	0	2	0	0	0	2	1	0	5	4	5	6	5	3
SYF2	chr1;chr1;chr1;chr1;chr1;chr1;chr1;chr1;chr1;chr1;chr1;chr1;chr1;chr1;chr1;chr1;chr1	25222276;25222965;25225002;25225002;25227442;25227442;25228118;25228118;25228998;25229015;25230309;25232104;25232104;25232104;25232444;25232444;25232444	25223431;25223431;25225100;25225100;25227532;25227532;25228235;25228235;25229123;25229123;25232211;25232211;25232432;25232211;25232502;25232486;25232502	-;-;-;-;-;-;-;-;-;-;-;-;-;-;-;-;-	3773	164	205	149	77	101	106	193	190	182	155	146	61	190	257	209	102	78	82	274	184	245	167	173	161
ENSG00000284602	chr1	25232586	25234775	+	2190	40	32	32	15	13	11	16	12	12	5	4	4	39	57	44	17	17	8	35	24	43	20	27	30
ENSG00000284657	chr1	25239494	25240253	+	760	4	4	13	3	5	7	6	9	8	6	2	7	5	11	11	4	3	2	21	27	22	36	36	27
RSRP1	chr1;chr1;chr1;chr1;chr1;chr1;chr1;chr1;chr1;chr1;chr1;chr1;chr1;chr1;chr1;chr1;chr1;chr1;chr1;chr1;chr1;chr1;chr1;chr1;chr1;chr1;chr1;chr1;chr1;chr1;chr1;chr1;chr1;chr1;chr1;chr1;chr1;chr1;chr1;chr1;chr1;chr1;chr1;chr1;chr1;chr1;chr1;chr1;chr1;chr1;chr1;chr1;chr1;chr1;chr1;chr1;chr1;chr1;chr1;chr1;chr1;chr1;chr1;chr1;chr1;chr1;chr1;chr1;chr1;chr1;chr1;chr1;chr1;chr1	25242249;25242249;25242249;25242255;25242255;25242255;25242256;25242278;25242291;25242363;25242539;25242539;25242539;25242539;25243550;25243550;25243550;25243550;25243550;25243550;25243550;25243550;25243550;25243550;25244071;25244072;25244177;25244454;25244454;25244454;25244999;25245150;25245150;25245150;25245150;25245150;25245150;25245150;25245991;25246444;25246444;25246444;25246444;25246444;252…	25242705;25242705;25242426;25242705;25242705;25242426;25242705;25242705;25242413;25242413;25242705;25242705;25242705;25242705;25243633;25243633;25244224;25243654;25244224;25243633;25243633;25243633;25245301;25244105;25244498;25245301;25245301;25244498;25244498;25244498;25245301;25245208;25245301;25245301;25245301;25245301;25245301;25245301;25246016;25246592;25247029;25246627;25247029;25247029;252…	-;-;-;-;-;-;-;-;-;-;-;-;-;-;-;-;-;-;-;-;-;-;-;-;-;-;-;-;-;-;-;-;-;-;-;-;-;-;-;-;-;-;-;-;-;-;-;-;-;-;-;-;-;-;-;-;-;-;-;-;-;-;-;-;-;-;-;-;-;-;-;-;-;-	6730	425	319	311	325	300	299	225	290	264	269	232	449	537	625	472	439	413	371	755	572	719	771	782	991
ENSG00000272432	chr1	25247837	25248321	+	485	4	11	2	5	1	0	0	5	3	7	9	6	2	3	2	7	0	3	6	3	7	3	3	6
ENSG00000261349	chr1;chr1	25266102;25266711	25266134;25267136	-;-	459	24	15	15	24	14	10	10	12	20	18	21	4	27	35	16	12	10	12	22	20	31	9	11	16
RHD	chr1;chr1;chr1;chr1;chr1;chr1;chr1;chr1;chr1;chr1;chr1;chr1;chr1;chr1;chr1;chr1;chr1;chr1;chr1;chr1;chr1;chr1;chr1;chr1;chr1;chr1;chr1;chr1;chr1;chr1;chr1;chr1;chr1;chr1;chr1;chr1;chr1;chr1;chr1;chr1;chr1;chr1;chr1;chr1;chr1;chr1;chr1;chr1;chr1;chr1;chr1;chr1;chr1;chr1;chr1;chr1;chr1;chr1;chr1;chr1;chr1;chr1;chr1;chr1;chr1;chr1;chr1;chr1;chr1;chr1;chr1;chr1;chr1;chr1;chr1;chr1;chr1;chr1;chr1;chr1…	25272393;25272439;25272486;25272498;25272509;25272548;25272548;25272548;25272548;25272548;25272548;25284573;25284573;25284573;25284573;25284573;25284573;25284573;25284573;25284573;25284573;25284573;25290641;25290641;25290641;25290641;25290641;25290641;25290641;25290641;25290641;25290641;25290641;25300946;25300946;25300946;25300946;25300946;25300946;25300946;25300946;25300946;25300946;25300946;253…	25272695;25272695;25272695;25272695;25272695;25272695;25272695;25272695;25272695;25272695;25272695;25284759;25284759;25284759;25284759;25284759;25284759;25284759;25284759;25284759;25284759;25284759;25290791;25290791;25290791;25290791;25290791;25290791;25290791;25290791;25290791;25290791;25290791;25301093;25301093;25301093;25301093;25301093;25301093;25301093;25301093;25301093;25301093;25301093;253…	+;+;+;+;+;+;+;+;+;+;+;+;+;+;+;+;+;+;+;+;+;+;+;+;+;+;+;+;+;+;+;+;+;+;+;+;+;+;+;+;+;+;+;+;+;+;+;+;+;+;+;+;+;+;+;+;+;+;+;+;+;+;+;+;+;+;+;+;+;+;+;+;+;+;+;+;+;+;+;+;+;+;+;+;+;+;+;+;+;+;+;+;+;+;+	3313	8	5	10	12	12	13	12	15	6	11	13	3	9	8	8	17	19	14	25	12	13	16	31	13
SDHDP6	chr1	25294164	25294643	-	480	2	0	2	2	0	0	2	0	1	1	1	0	3	4	0	0	0	1	0	1	1	2	0	1
ENSG00000259984	chr1;chr1	25336429;25337040	25336461;25337465	-;-	459	2	1	2	2	3	2	1	1	1	2	2	0	3	1	1	1	0	0	0	0	3	6	2	1
TMEM50A	chr1;chr1;chr1;chr1;chr1;chr1;chr1;chr1;chr1;chr1;chr1;chr1;chr1;chr1;chr1;chr1;chr1;chr1;chr1;chr1;chr1;chr1;chr1;chr1;chr1;chr1;chr1;chr1;chr1;chr1;chr1;chr1	25338317;25338320;25338323;25338334;25338460;25340474;25340474;25340474;25340474;25342592;25342961;25342961;25342961;25351626;25351626;25351626;25351626;25351626;25351626;25352882;25352882;25352882;25352882;25356793;25356793;25356793;25356793;25356793;25360660;25360660;25360660;25360660	25338456;25338456;25338456;25338456;25338817;25340579;25340579;25340579;25340579;25343073;25343073;25343073;25343073;25351693;25351654;25351693;25351693;25351693;25351693;25352974;25352974;25352974;25352974;25356853;25356853;25356853;25356853;25356853;25361279;25362361;25361265;25360967	+;+;+;+;+;+;+;+;+;+;+;+;+;+;+;+;+;+;+;+;+;+;+;+;+;+;+;+;+;+;+;+	3010	1083	1222	982	419	352	354	778	781	930	329	361	102	683	859	657	250	200	244	973	683	630	353	320	245
RHCE	chr1;chr1;chr1;chr1;chr1;chr1;chr1;chr1;chr1;chr1;chr1;chr1;chr1;chr1;chr1;chr1;chr1;chr1;chr1;chr1;chr1;chr1;chr1;chr1;chr1;chr1;chr1;chr1;chr1;chr1;chr1;chr1;chr1;chr1;chr1;chr1;chr1;chr1;chr1;chr1;chr1;chr1;chr1;chr1;chr1;chr1;chr1;chr1;chr1;chr1;chr1;chr1;chr1;chr1;chr1;chr1;chr1;chr1;chr1;chr1;chr1;chr1;chr1;chr1;chr1;chr1;chr1;chr1;chr1;chr1;chr1;chr1;chr1	25362249;25362308;25362312;25362359;25362363;25362431;25362523;25370467;25370467;25370467;25370467;25370467;25370467;25370467;25375349;25375349;25375349;25375349;25375349;25385498;25385711;25385711;25385711;25385711;25385711;25385711;25388976;25388976;25388976;25388976;25388976;25388976;25388976;25390749;25390749;25390749;25390749;25390749;25391994;25391994;25391994;25391994;25391994;25402596;254…	25362553;25362553;25362553;25362553;25362553;25362553;25362553;25370540;25370540;25370540;25370540;25370540;25370540;25370540;25375428;25375428;25375428;25375428;25375428;25385844;25385844;25385844;25385844;25385844;25385844;25385844;25389113;25389113;25389113;25389113;25389113;25389113;25389113;25390915;25390915;25390915;25390915;25390915;25392141;25392141;25392141;25392141;25392141;25402746;254…	-;-;-;-;-;-;-;-;-;-;-;-;-;-;-;-;-;-;-;-;-;-;-;-;-;-;-;-;-;-;-;-;-;-;-;-;-;-;-;-;-;-;-;-;-;-;-;-;-;-;-;-;-;-;-;-;-;-;-;-;-;-;-;-;-;-;-;-;-;-;-;-;-	2433	8	12	3	6	6	5	3	6	7	6	2	7	5	3	6	8	7	2	11	12	12	5	3	6
ENSG00000238084	chr1	25398721	25399198	+	478	1	2	4	0	0	0	1	0	5	2	1	1	0	5	4	2	0	0	2	2	0	0	3	0
MACO1	chr1;chr1;chr1;chr1;chr1;chr1;chr1;chr1;chr1;chr1;chr1;chr1;chr1;chr1;chr1;chr1;chr1;chr1;chr1;chr1;chr1;chr1;chr1;chr1;chr1;chr1;chr1;chr1;chr1;chr1;chr1;chr1;chr1;chr1	25430858;25430897;25430960;25446762;25446762;25446762;25448808;25448808;25448808;25448893;25454259;25454259;25454259;25454259;25456653;25456653;25458391;25458391;25458391;25484116;25484116;25484127;25485613;25485613;25485613;25489173;25489173;25489173;25491410;25491410;25491410;25498264;25498264;25498264	25431178;25431178;25431178;25446903;25446903;25446903;25448934;25448934;25448934;25448934;25454382;25454382;25454382;25454382;25456831;25456831;25458783;25458892;25458892;25484274;25484274;25484274;25485795;25485795;25485795;25489293;25489293;25489293;25491584;25491584;25491584;25499230;25500209;25500205	+;+;+;+;+;+;+;+;+;+;+;+;+;+;+;+;+;+;+;+;+;+;+;+;+;+;+;+;+;+;+;+;+;+	3979	594	628	524	364	356	399	409	383	455	376	343	92	533	609	346	361	244	271	505	415	401	351	386	265
LDLRAP1	chr1;chr1;chr1;chr1;chr1;chr1;chr1;chr1;chr1;chr1;chr1;chr1;chr1;chr1;chr1;chr1;chr1;chr1;chr1;chr1;chr1;chr1;chr1;chr1;chr1;chr1;chr1;chr1;chr1;chr1;chr1	25543606;25549961;25553364;25553922;25553922;25554860;25554860;25554860;25554881;25557153;25557153;25557153;25562644;25562644;25562816;25563070;25563070;25563634;25563661;25563661;25563661;25564591;25565173;25565173;25565173;25565176;25566848;25566848;25566848;25566848;25566848	25543786;25550035;25554064;25554064;25554064;25554879;25554972;25554972;25554972;25557429;25557267;25557267;25562716;25562716;25563153;25563153;25563153;25563791;25563791;25565207;25563791;25564761;25565207;25565207;25565207;25565207;25567570;25567636;25568884;25567000;25568886	+;+;+;+;+;+;+;+;+;+;+;+;+;+;+;+;+;+;+;+;+;+;+;+;+;+;+;+;+;+;+	5371	476	453	424	260	320	337	399	460	522	579	691	569	466	657	556	409	382	364	656	423	393	481	427	619
ENSG00000225643	chr1;chr1	25581478;25590169	25581772;25590356	+;+	483	1	7	6	6	3	8	4	4	5	14	8	2	10	6	6	1	4	7	11	1	10	8	9	7
MAN1C1	chr1;chr1;chr1;chr1;chr1;chr1;chr1;chr1;chr1;chr1;chr1;chr1;chr1;chr1;chr1;chr1;chr1;chr1;chr1;chr1;chr1;chr1;chr1;chr1;chr1;chr1;chr1;chr1;chr1;chr1;chr1;chr1;chr1;chr1;chr1;chr1;chr1;chr1;chr1;chr1;chr1;chr1;chr1;chr1;chr1;chr1;chr1;chr1;chr1;chr1;chr1;chr1;chr1;chr1;chr1;chr1;chr1;chr1;chr1;chr1;chr1;chr1;chr1;chr1;chr1;chr1;chr1	25616791;25617468;25617850;25654242;25686440;25686440;25686440;25686502;25709602;25746668;25746668;25746668;25746668;25746668;25749255;25749255;25749255;25749255;25749255;25753484;25753484;25753484;25753484;25753484;25758592;25758592;25758592;25758592;25758592;25763638;25763874;25763874;25763874;25763874;25771657;25771657;25771657;25771657;25772069;25775932;25777589;25778105;25778105;25778105;257…	25618337;25618337;25618337;25654366;25686536;25686536;25686536;25686536;25710145;25746783;25746783;25746783;25746783;25746783;25749335;25749335;25749335;25749335;25749335;25753578;25753578;25753578;25753578;25753578;25758709;25761684;25758709;25758713;25758709;25763639;25763967;25763967;25763967;25763967;25771772;25771772;25771772;25771772;25772403;25776029;25777658;25778324;25778324;25778324;257…	+;+;+;+;+;+;+;+;+;+;+;+;+;+;+;+;+;+;+;+;+;+;+;+;+;+;+;+;+;+;+;+;+;+;+;+;+;+;+;+;+;+;+;+;+;+;+;+;+;+;+;+;+;+;+;+;+;+;+;+;+;+;+;+;+;+;+	9702	123	105	76	87	124	128	41	70	48	114	153	143	87	96	57	83	95	71	81	55	55	89	94	139
ENSG00000233478	chr1;chr1	25644544;25658765	25646420;25659111	-;-	2224	1	0	0	0	1	0	0	0	1	3	0	5	0	2	0	1	2	1	0	1	0	1	5	3
SELENON	chr1;chr1;chr1;chr1;chr1;chr1;chr1;chr1;chr1;chr1;chr1;chr1;chr1;chr1;chr1;chr1;chr1;chr1;chr1;chr1;chr1;chr1;chr1;chr1;chr1;chr1;chr1;chr1;chr1;chr1;chr1;chr1;chr1;chr1;chr1;chr1;chr1;chr1;chr1;chr1;chr1;chr1;chr1;chr1;chr1;chr1;chr1;chr1;chr1;chr1	25800193;25800193;25800231;25800231;25801043;25801043;25801043;25801043;25802016;25805142;25805142;25805142;25805142;25808580;25808580;25808580;25808580;25809026;25809026;25809026;25809095;25809683;25809683;25809683;25809683;25811454;25811454;25811454;25811454;25811691;25811691;25811691;25811691;25812687;25812687;25812687;25812687;25813575;25813881;25813881;25813881;25813881;25814077;25814077;258…	25800413;25800413;25800413;25800413;25801160;25801160;25801160;25801160;25802117;25805275;25805275;25805275;25805275;25808789;25808789;25808789;25808789;25809150;25809150;25809150;25809150;25809820;25809820;25809820;25809820;25811535;25811535;25811535;25811535;25811879;25811879;25811879;25811879;25812792;25812792;25812792;25812792;25813663;25813993;25813993;25813993;25813993;25814178;25814178;258…	+;+;+;+;+;+;+;+;+;+;+;+;+;+;+;+;+;+;+;+;+;+;+;+;+;+;+;+;+;+;+;+;+;+;+;+;+;+;+;+;+;+;+;+;+;+;+;+;+;+	4403	2272	2354	2028	1491	1482	1533	1493	1623	1733	1953	2045	1585	1870	2337	1975	1253	1133	1032	2353	1547	1389	1211	1145	1458
ENSG00000255054	chr1;chr1;chr1;chr1;chr1;chr1;chr1	25811470;25811691;25813973;25814077;25822996;25823019;25823644	25811535;25811879;25813993;25814178;25823308;25823128;25823744	+;+;+;+;+;+;+	792	0	0	0	0	0	0	0	0	0	0	0	0	0	0	0	0	0	0	0	0	0	0	0	0
ENSG00000228172	chr1;chr1;chr1;chr1;chr1;chr1;chr1;chr1;chr1	25816749;25816750;25817562;25817562;25818223;25818403;25818491;25819644;25819712	25816880;25816880;25817713;25817713;25818424;25818424;25820797;25819772;25819743	-;-;-;-;-;-;-;-;-	2793	8	14	7	3	6	5	1	8	0	6	18	16	11	9	7	3	5	3	4	10	9	7	15	7
MTFR1L	chr1;chr1;chr1;chr1;chr1;chr1;chr1;chr1;chr1;chr1;chr1;chr1;chr1;chr1;chr1;chr1;chr1;chr1;chr1;chr1;chr1;chr1;chr1;chr1;chr1;chr1;chr1;chr1;chr1;chr1;chr1;chr1;chr1;chr1;chr1;chr1;chr1;chr1;chr1;chr1;chr1;chr1;chr1;chr1;chr1;chr1;chr1;chr1;chr1;chr1;chr1;chr1;chr1;chr1;chr1;chr1;chr1;chr1;chr1;chr1;chr1;chr1;chr1;chr1;chr1;chr1;chr1;chr1;chr1;chr1;chr1;chr1;chr1;chr1;chr1;chr1;chr1;chr1;chr1;chr1…	25818640;25819926;25819929;25819929;25819939;25819940;25819954;25819955;25819978;25819979;25819981;25819986;25820003;25820188;25820193;25820193;25820232;25820443;25820762;25820828;25821523;25822996;25822996;25823019;25823019;25823019;25823019;25823019;25823019;25823019;25823019;25823019;25823019;25823019;25823019;25823019;25823019;25823019;25823019;25823238;25823238;25823238;25823240;25823346;258…	25818852;25820029;25820029;25820029;25820029;25820029;25820029;25820029;25820029;25820029;25820029;25820029;25820029;25820349;25820414;25820349;25820659;25820659;25820921;25821003;25823128;25823128;25823128;25823128;25823128;25823128;25823128;25823128;25823128;25823128;25823128;25823128;25823128;25823128;25823747;25823128;25823128;25823128;25823128;25823323;25823323;25823323;25823439;25823439;258…	+;+;+;+;+;+;+;+;+;+;+;+;+;+;+;+;+;+;+;+;+;+;+;+;+;+;+;+;+;+;+;+;+;+;+;+;+;+;+;+;+;+;+;+;+;+;+;+;+;+;+;+;+;+;+;+;+;+;+;+;+;+;+;+;+;+;+;+;+;+;+;+;+;+;+;+;+;+;+;+;+;+;+;+;+;+;+;+;+;+;+;+;+;+;+;+;+;+;+;+;+;+;+;+;+;+;+;+;+;+;+;+;+;+;+;+;+;+;+;+;+;+;+;+;+;+;+;+;+	5797	258	327	223	131	167	156	262	271	330	243	235	119	275	371	307	199	176	173	408	286	278	220	186	206
ENSG00000272478	chr1	25831913	25832134	-	222	0	0	0	0	0	0	0	0	0	0	0	0	0	0	0	0	0	0	0	0	0	0	0	0
AUNIP	chr1;chr1;chr1;chr1;chr1;chr1;chr1;chr1;chr1	25831913;25834006;25834006;25835022;25837413;25837413;25837413;25859280;25859280	25832158;25834331;25835846;25835846;25837554;25837554;25837547;25859457;25859458	-;-;-;-;-;-;-;-;-	2408	167	235	162	86	94	107	158	177	210	174	167	76	199	232	161	118	83	106	232	154	180	130	127	93
ENSG00000236528	chr1;chr1;chr1;chr1	25859580;25859580;25859613;25862835	25860171;25860171;25859875;25863420	+;+;+;+	1178	8	4	4	2	2	0	10	5	7	1	4	0	2	5	1	4	3	6	9	16	7	2	4	6
PAQR7	chr1;chr1;chr1;chr1;chr1	25861484;25861484;25870609;25870609;25875488	25863861;25863861;25870694;25871253;25875708	-;-;-;-;-	3244	186	184	154	137	105	125	133	139	175	149	108	108	166	187	164	106	86	94	227	156	124	101	79	138
STMN1	chr1;chr1;chr1;chr1;chr1;chr1;chr1;chr1;chr1;chr1;chr1;chr1;chr1;chr1;chr1;chr1;chr1;chr1;chr1;chr1;chr1;chr1;chr1;chr1;chr1;chr1;chr1;chr1;chr1;chr1;chr1;chr1;chr1;chr1;chr1;chr1;chr1	25884181;25885440;25892514;25900116;25900118;25900568;25900595;25900741;25901407;25901491;25901491;25901491;25901491;25901491;25901491;25901612;25903641;25903641;25903641;25903641;25903641;25903641;25903641;25904664;25904664;25904664;25904664;25904664;25904664;25904664;25905049;25905144;25905852;25906389;25906389;25906389;25906788	25885869;25885869;25892607;25901087;25901087;25901087;25901087;25901087;25901682;25901682;25901682;25901682;25903813;25901682;25901682;25901682;25903813;25903813;25903813;25903813;25903813;25903813;25903813;25904738;25904738;25904738;25904738;25904738;25904738;25904738;25905128;25905489;25906153;25906417;25906419;25906466;25906991	-;-;-;-;-;-;-;-;-;-;-;-;-;-;-;-;-;-;-;-;-;-;-;-;-;-;-;-;-;-;-;-;-;-;-;-;-	6247	4298	5141	3738	1614	1921	1773	5040	5322	6510	2231	2204	1341	4578	5639	5011	1794	1255	1345	7177	4841	5291	2549	2651	2494
SNRPFP2	chr1	25887360	25887610	+	251	2	2	3	2	0	3	2	2	2	1	0	0	1	2	4	1	1	1	1	3	3	0	2	1
ENSG00000223624	chr1	25888970	25889109	+	140	4	4	5	1	2	2	0	1	1	0	1	0	2	6	0	2	1	1	1	0	3	0	0	5
MIR3917	chr1	25906362	25906454	-	93	0	0	0	0	0	0	0	0	0	0	0	0	0	0	0	0	0	0	0	0	0	0	0	0
PAFAH2	chr1;chr1;chr1;chr1;chr1;chr1;chr1;chr1;chr1;chr1;chr1;chr1;chr1;chr1;chr1;chr1;chr1;chr1;chr1;chr1;chr1;chr1;chr1;chr1;chr1;chr1;chr1;chr1;chr1;chr1;chr1;chr1;chr1;chr1;chr1;chr1;chr1;chr1;chr1;chr1;chr1;chr1;chr1;chr1;chr1;chr1	25959767;25960770;25972558;25972558;25974480;25974480;25976682;25976682;25982364;25982364;25982364;25982365;25982404;25983946;25983946;25983946;25983946;25983946;25983956;25984002;25984460;25984460;25984460;25984460;25984460;25984460;25988231;25988231;25988231;25988231;25989448;25989448;25989448;25989448;25990727;25990727;25990727;25990727;25990727;25997448;25997448;25998025;25998025;25998025;259…	25962083;25962083;25972712;25972712;25974650;25974650;25976773;25976773;25982477;25982477;25982477;25982477;25982477;25984087;25984109;25984087;25984087;25984087;25984102;25984087;25984528;25984528;25984528;25984528;25984528;25984528;25988327;25988327;25988327;25988327;25989601;25989601;25989601;25989601;25990863;25990863;25990863;25990921;25990863;25997621;25997621;25998055;25998117;25998056;259…	-;-;-;-;-;-;-;-;-;-;-;-;-;-;-;-;-;-;-;-;-;-;-;-;-;-;-;-;-;-;-;-;-;-;-;-;-;-;-;-;-;-;-;-;-;-	3795	103	142	71	51	63	93	113	141	143	171	193	106	159	177	168	149	146	146	143	114	117	162	160	243
RNU6-110P	chr1	25964197	25964300	+	104	0	0	1	0	0	0	0	0	1	2	0	0	0	1	0	0	0	0	0	1	0	0	0	0
ENSG00000252190	chr1	26006006	26006130	+	125	0	0	0	0	0	0	0	0	0	0	0	0	0	0	0	0	0	0	0	0	0	0	0	0
ENSG00000252691	chr1	26006216	26006299	+	84	0	0	0	0	0	0	0	0	0	0	0	0	0	0	0	0	0	0	0	0	0	0	0	0
EXTL1	chr1;chr1;chr1;chr1;chr1;chr1;chr1;chr1;chr1;chr1;chr1;chr1;chr1;chr1;chr1;chr1;chr1;chr1;chr1;chr1;chr1;chr1;chr1;chr1	26019884;26021775;26023189;26029193;26029193;26029193;26029600;26029600;26030476;26030476;26030476;26031132;26031132;26031132;26031460;26031460;26032130;26032396;26033229;26033696;26033696;26034836;26034836;26035165	26019944;26023425;26023425;26029286;26029286;26029286;26029707;26029707;26030595;26030595;26030595;26031555;26031264;26031264;26031547;26031566;26032485;26032485;26033315;26033856;26033856;26035004;26035004;26036464	+;+;+;+;+;+;+;+;+;+;+;+;+;+;+;+;+;+;+;+;+;+;+;+	4542	3	7	6	5	9	8	5	5	8	20	9	8	6	9	13	6	11	4	31	23	38	48	41	55
SLC30A2	chr1;chr1;chr1;chr1;chr1;chr1;chr1;chr1;chr1;chr1;chr1;chr1;chr1;chr1;chr1;chr1;chr1;chr1	26037252;26037252;26039777;26039777;26041700;26041700;26042549;26042549;26043398;26043398;26043439;26044298;26044298;26044997;26044997;26044997;26045847;26045847	26039305;26039305;26039911;26039911;26041805;26041805;26042708;26042708;26043551;26043551;26043551;26044444;26044444;26045451;26045217;26045217;26046118;26046113	-;-;-;-;-;-;-;-;-;-;-;-;-;-;-;-;-;-	3483	14	15	19	21	9	16	25	9	20	37	22	43	17	14	16	3	6	2	49	36	68	96	68	121
ENSG00000284309	chr1;chr1	26046665;26048644	26047149;26049099	+;+	941	0	0	0	0	0	1	0	1	1	1	0	0	0	0	0	0	0	0	0	0	1	0	0	1
TRIM63	chr1;chr1;chr1;chr1;chr1;chr1;chr1;chr1;chr1;chr1;chr1;chr1	26051301;26053893;26057203;26057628;26058390;26060266;26061166;26061244;26066268;26066268;26067336;26067336	26051883;26053964;26057327;26057650;26058623;26060361;26061334;26061334;26066440;26066440;26068436;26067630	-;-;-;-;-;-;-;-;-;-;-;-	2576	0	0	0	0	0	0	0	0	0	0	0	0	0	0	0	0	0	0	0	0	0	0	0	0
PDIK1L	chr1;chr1;chr1;chr1;chr1;chr1;chr1;chr1;chr1;chr1;chr1;chr1;chr1	26111165;26111173;26111824;26111837;26112460;26114292;26114292;26114292;26114292;26121837;26121837;26121837;26121837	26111420;26111420;26111915;26111915;26112650;26114593;26114593;26114593;26114593;26125543;26122124;26125555;26125530	+;+;+;+;+;+;+;+;+;+;+;+;+	4560	234	218	202	115	131	180	197	211	178	500	432	194	221	266	185	248	207	193	265	198	202	347	373	343
FAM110D	chr1;chr1	26159079;26161212	26159126;26163962	+;+	2799	16	10	13	7	14	9	11	9	24	27	18	53	11	22	24	11	9	25	33	14	11	15	17	26
C1orf232	chr1;chr1;chr1;chr1;chr1;chr1;chr1	26164101;26165708;26165826;26166035;26166035;26168416;26168416	26164455;26165923;26165923;26166118;26166118;26168581;26168963	-;-;-;-;-;-;-	1203	0	0	0	0	0	0	0	1	1	0	0	0	0	0	2	0	0	0	3	0	0	0	3	0
ZNF593OS	chr1;chr1;chr1;chr1;chr1;chr1;chr1;chr1;chr1;chr1;chr1;chr1;chr1;chr1;chr1;chr1;chr1	26169516;26169947;26170180;26170194;26170325;26170491;26170538;26170538;26171156;26171156;26171156;26171156;26171617;26171617;26171617;26171617;26171770	26170598;26170350;26170350;26170598;26170598;26171335;26170813;26170598;26171335;26171373;26171335;26171335;26171831;26171689;26171821;26171665;26171821	-;-;-;-;-;-;-;-;-;-;-;-;-;-;-;-;-	2073	26	19	23	25	22	14	18	28	19	23	22	21	27	29	24	15	32	38	31	34	26	44	28	54
ZNF593	chr1;chr1;chr1;chr1;chr1	26169908;26169942;26170418;26170418;26170575	26170183;26170183;26170480;26170873;26170873	+;+;+;+;+	732	0	0	0	0	0	0	0	0	0	0	0	0	0	0	0	0	0	0	0	0	0	0	0	0
CNKSR1	chr1;chr1;chr1;chr1;chr1;chr1;chr1;chr1;chr1;chr1;chr1;chr1;chr1;chr1;chr1;chr1;chr1;chr1;chr1;chr1;chr1;chr1;chr1;chr1;chr1;chr1;chr1;chr1;chr1;chr1;chr1;chr1;chr1;chr1;chr1;chr1;chr1;chr1;chr1;chr1;chr1;chr1;chr1;chr1;chr1;chr1;chr1;chr1;chr1;chr1;chr1;chr1;chr1;chr1;chr1;chr1;chr1;chr1;chr1;chr1;chr1;chr1;chr1;chr1;chr1;chr1;chr1;chr1;chr1;chr1;chr1;chr1;chr1;chr1;chr1;chr1;chr1;chr1;chr1;chr1…	26177484;26177490;26177491;26177503;26177509;26177512;26177512;26180168;26180453;26180453;26180453;26180453;26180453;26180453;26180453;26180715;26180715;26180715;26180715;26180715;26180715;26180715;26180715;26181587;26181857;26181857;26181857;26181857;26181857;26181857;26181857;26182005;26182055;26182361;26182361;26182361;26182361;26182361;26182361;26182361;26182361;26182361;26182399;26182480;261…	26177580;26177599;26177599;26177599;26177599;26177599;26177599;26180610;26180610;26180610;26180610;26180610;26180610;26180610;26180610;26180896;26180896;26180896;26181083;26180896;26180896;26180896;26180896;26181941;26181941;26181941;26181941;26181941;26181941;26181941;26181941;26182082;26182082;26182402;26182402;26182402;26182402;26182402;26182402;26182402;26182402;26182402;26182402;26182584;261…	+;+;+;+;+;+;+;+;+;+;+;+;+;+;+;+;+;+;+;+;+;+;+;+;+;+;+;+;+;+;+;+;+;+;+;+;+;+;+;+;+;+;+;+;+;+;+;+;+;+;+;+;+;+;+;+;+;+;+;+;+;+;+;+;+;+;+;+;+;+;+;+;+;+;+;+;+;+;+;+;+;+;+;+;+;+;+;+;+;+;+;+;+;+;+;+;+;+;+;+;+;+;+;+;+;+;+;+;+;+;+;+;+;+;+;+;+;+;+;+;+;+;+;+;+;+;+;+;+;+;+;+;+;+;+;+;+;+;+;+;+;+;+;+;+;+;+;+;+;+;+;+;+	3960	60	31	39	53	43	56	26	26	38	63	52	59	50	69	56	67	68	63	54	60	69	58	57	93
CATSPER4	chr1;chr1;chr1;chr1;chr1;chr1;chr1;chr1;chr1;chr1;chr1;chr1;chr1;chr1;chr1;chr1;chr1;chr1;chr1;chr1;chr1;chr1;chr1;chr1;chr1;chr1;chr1;chr1;chr1	26190561;26190602;26190628;26191287;26191287;26191287;26193787;26193787;26193787;26197686;26197686;26197686;26197957;26197957;26197957;26198286;26198286;26198334;26199884;26199884;26199884;26200830;26200830;26200830;26201354;26201354;26201354;26202489;26202489	26190840;26190840;26190840;26191430;26191430;26191430;26193888;26193888;26193888;26197783;26197783;26197783;26198077;26198077;26198077;26198419;26198419;26198419;26200058;26200058;26200058;26201075;26201041;26201041;26201519;26201519;26201603;26202968;26202964	+;+;+;+;+;+;+;+;+;+;+;+;+;+;+;+;+;+;+;+;+;+;+;+;+;+;+;+;+	2030	0	1	0	0	0	0	0	0	0	3	0	1	0	0	0	0	2	0	3	1	0	1	0	0
ZPLD2P	chr1;chr1;chr1;chr1;chr1;chr1;chr1;chr1;chr1;chr1;chr1;chr1;chr1;chr1;chr1;chr1;chr1;chr1;chr1;chr1;chr1;chr1;chr1;chr1;chr1;chr1;chr1	26209741;26216034;26216112;26216114;26222613;26222613;26222613;26223377;26223377;26225101;26225101;26225101;26225315;26225315;26225320;26225320;26225604;26226586;26227404;26227404;26227794;26227794;26227794;26227794;26227794;26229502;26229502	26210910;26216239;26216239;26216239;26222756;26222756;26222770;26223753;26223601;26225162;26225123;26225271;26225703;26225703;26225703;26225703;26225703;26226616;26227555;26227555;26228145;26228145;26227996;26227996;26227840;26229844;26229840	+;+;+;+;+;+;+;+;+;+;+;+;+;+;+;+;+;+;+;+;+;+;+;+;+;+;+	3349	1	2	1	2	1	0	1	1	2	1	0	3	1	0	0	0	0	1	4	1	3	3	0	0
ENSG00000278572	chr1;chr1;chr1	26218581;26219406;26220368	26219251;26219524;26220476	-;-;-	899	0	3	0	0	0	0	0	0	0	0	0	0	0	0	0	0	0	0	0	0	0	0	0	0
CEP85	chr1;chr1;chr1;chr1;chr1;chr1;chr1;chr1;chr1;chr1;chr1;chr1;chr1;chr1;chr1;chr1;chr1;chr1;chr1;chr1;chr1;chr1;chr1;chr1;chr1;chr1;chr1;chr1;chr1;chr1;chr1;chr1;chr1;chr1;chr1;chr1;chr1;chr1;chr1;chr1;chr1;chr1;chr1;chr1;chr1;chr1;chr1;chr1;chr1;chr1;chr1;chr1;chr1;chr1;chr1;chr1;chr1;chr1;chr1;chr1;chr1;chr1;chr1;chr1;chr1	26234200;26234200;26234202;26239762;26239762;26239762;26244166;26244166;26254578;26255171;26255171;26255171;26255171;26257597;26257597;26257597;26257673;26258143;26258143;26258143;26258143;26259617;26259617;26259617;26259617;26268483;26268483;26268483;26268483;26269290;26269460;26269460;26269460;26269460;26269460;26271014;26271014;26271014;26271014;26271014;26271028;26271465;26272021;26272021;262…	26234310;26234310;26234310;26239838;26239838;26239838;26244318;26244318;26254832;26255350;26255865;26255865;26255865;26257730;26257730;26257730;26257730;26258260;26258260;26258260;26258260;26259802;26259802;26259802;26259802;26268635;26268635;26268635;26268635;26269364;26269614;26269614;26269614;26269614;26269614;26271107;26271107;26271107;26271107;26271107;26271107;26272071;26272071;26272393;262…	+;+;+;+;+;+;+;+;+;+;+;+;+;+;+;+;+;+;+;+;+;+;+;+;+;+;+;+;+;+;+;+;+;+;+;+;+;+;+;+;+;+;+;+;+;+;+;+;+;+;+;+;+;+;+;+;+;+;+;+;+;+;+;+;+	5145	758	779	710	688	747	828	693	761	880	1224	1261	558	1023	1189	842	986	950	848	1123	815	747	1181	1012	1215
ENSG00000270733	chr1	26263041	26263398	-	358	11	8	7	13	6	10	7	6	4	8	3	1	11	15	5	5	6	6	10	5	5	2	10	3
SH3BGRL3	chr1;chr1;chr1;chr1;chr1	26280086;26280122;26280765;26280765;26281058	26280203;26280203;26280932;26281450;26281522	+;+;+;+;+	876	666	1017	713	170	214	151	951	1103	1358	211	242	177	779	1119	1039	156	106	140	1441	855	820	190	158	176
UBXN11	chr1;chr1;chr1;chr1;chr1;chr1;chr1;chr1;chr1;chr1;chr1;chr1;chr1;chr1;chr1;chr1;chr1;chr1;chr1;chr1;chr1;chr1;chr1;chr1;chr1;chr1;chr1;chr1;chr1;chr1;chr1;chr1;chr1;chr1;chr1;chr1;chr1;chr1;chr1;chr1;chr1;chr1;chr1;chr1;chr1;chr1;chr1;chr1;chr1;chr1;chr1;chr1;chr1;chr1;chr1;chr1;chr1;chr1;chr1;chr1;chr1;chr1;chr1;chr1;chr1;chr1;chr1;chr1;chr1;chr1;chr1;chr1;chr1;chr1;chr1;chr1;chr1;chr1;chr1;chr1…	26281328;26282281;26282282;26282282;26282282;26282284;26282284;26282284;26282284;26282305;26282649;26282649;26282649;26282649;26282649;26282649;26282649;26282649;26282649;26282649;26282864;26282864;26282864;26282864;26282864;26282864;26282864;26282864;26282864;26282864;26284142;26284142;26284142;26284142;26284142;26284142;26284142;26284142;26284142;26284142;26284362;26284362;26284362;26284362;262…	26282569;26282569;26282569;26282569;26282569;26282569;26282569;26282569;26282569;26282569;26282789;26282789;26282789;26282789;26282789;26282789;26282789;26282789;26282789;26282789;26282937;26282937;26282937;26282937;26282937;26282937;26282937;26282937;26282937;26282937;26284281;26284245;26284245;26284245;26284245;26284245;26284245;26284245;26284245;26284245;26285541;26284482;26284482;26285541;262…	-;-;-;-;-;-;-;-;-;-;-;-;-;-;-;-;-;-;-;-;-;-;-;-;-;-;-;-;-;-;-;-;-;-;-;-;-;-;-;-;-;-;-;-;-;-;-;-;-;-;-;-;-;-;-;-;-;-;-;-;-;-;-;-;-;-;-;-;-;-;-;-;-;-;-;-;-;-;-;-;-;-;-;-;-;-;-;-;-;-;-;-;-;-;-;-;-;-;-;-;-;-;-;-;-;-;-;-;-;-;-;-;-;-;-;-;-;-;-;-;-;-;-;-;-;-;-;-;-;-;-;-;-;-;-;-;-;-;-;-;-;-;-;-;-;-;-;-;-;-;-;-;-;-;-;-;-;-;-;-;-;-;-;-;-;-;-;-;-;-;-;-;-;-;-;-;-;-;-	4691	499	459	378	289	329	285	345	450	434	345	279	459	613	765	697	434	459	384	681	503	582	428	405	629
[truncated: 59,444 more rows]
