# Supplementary material for: DEAD-Box Helicase 3 Modulates the Non-Coding RNA Pool in Ribonucleoprotein Condensates During Stress Granule Formation
Source: Noncoding RNA. 2025 Aug 1;11(4):59. doi: 10.3390/ncrna11040059 (PMC12388690; doi:10.3390/ncrna11040059)
Supplement: Supplementary file 1 [file ncrna-11-00059-s001.zip › Supp Table S2.csv]

Supplementary Table S2. Raw intron counts data of RNA-Seq samples
Geneid	Chr	Start	End	Strand	Length	Ctrl_soluble-Rep1	Ctrl_soluble-Rep2	Ctrl_soluble-Rep3	Ctrl_insoluble-Rep1	Ctrl_insoluble-Rep2	Ctrl_insoluble-Rep3	Ars_soluble-Rep1	Ars_soluble-Rep2	Ars_soluble-Rep3	Ars_insoluble-Rep1	Ars_insoluble-Rep2	Ars_insoluble-Rep3	RK_soluble-Rep1	RK_soluble-Rep2	RK_soluble-Rep3	RK_insoluble-Rep1	RK_insoluble-Rep2	RK_insoluble-Rep3	RK_Ars_soluble-Rep1	RK_Ars_soluble-Rep2	RK_Ars_soluble-Rep3	RK_Ars_insoluble-Rep1	RK_Ars_insoluble-Rep2	RK_Ars_insoluble-Rep3
DDX11L1	chr1;chr1;chr1;chr1;chr1;chr1;chr1;chr1;chr1	12228;12228;12228;12722;12722;12722;13053;13053;13053	12612;12612;12612;12974;12974;12974;13220;13220;13220	+;+;+;+;+;+;+;+;+	806	0	0	0	1	2	0	1	0	0	0	0	0	0	0	0	0	0	0	0	0	0	0	2	0
WASH7P	chr1;chr1;chr1;chr1;chr1;chr1;chr1;chr1;chr1;chr1;chr1;chr1;chr1;chr1;chr1;chr1;chr1;chr1;chr1;chr1	14502;14502;15039;15039;15948;15948;16766;16766;17056;17056;17437;17437;17743;17743;18062;18062;18367;18367;24892;24892	15004;15004;15795;15795;16606;16606;16857;16857;17232;17232;17605;17605;17914;17914;18267;18267;24737;24737;29533;29533	-;-;-;-;-;-;-;-;-;-;-;-;-;-;-;-;-;-;-;-	13748	50	46	43	40	48	48	42	44	56	55	34	120	65	63	79	48	42	46	67	36	60	36	38	64
MIR1302-2HG	chr1;chr1;chr1;chr1;chr1	30040;30040;30668;30668;30668	30266;30266;30975;30975;30975	+;+;+;+;+	535	0	0	0	0	0	0	0	0	0	0	0	0	0	0	0	0	0	0	0	0	0	0	0	0
FAM138A	chr1;chr1;chr1;chr1;chr1	35175;35175;35482;35482;35482	35244;35244;35720;35720;35720	-;-;-;-;-	309	0	0	0	0	0	0	0	0	0	0	0	0	0	0	0	0	0	0	0	0	0	0	0	0
OR4G11P	chr1;chr1;chr1;chr1	57654;57654;58857;58857	58699;58699;62915;62915	+;+;+;+	5105	0	1	0	0	1	0	0	0	0	1	4	0	0	2	0	2	1	1	0	1	1	0	0	0
OR4F5	chr1;chr1;chr1;chr1	65434;65434;65574;65574	65519;65519;69036;69036	+;+;+;+	3549	0	0	0	0	0	0	0	0	0	0	0	0	0	0	0	0	0	0	0	0	0	0	1	0
ENSG00000238009	chr1;chr1;chr1;chr1;chr1;chr1;chr1;chr1;chr1;chr1;chr1;chr1;chr1;chr1;chr1;chr1;chr1;chr1;chr1;chr1	91630;91630;92241;92241;92241;111358;111358;111358;111358;112805;112805;112805;112805;120933;120933;120933;120933;129224;129224;129224	92090;92090;110952;110952;110952;112699;112699;112699;112699;120720;120720;120720;120720;129054;129054;129054;129054;131024;131024;131024	-;-;-;-;-;-;-;-;-;-;-;-;-;-;-;-;-;-;-;-	38354	0	6	4	5	3	5	4	4	2	7	1	2	2	1	0	7	9	3	2	10	6	4	11	0
ENSG00000239906	chr1;chr1	139848;139848	140074;140074	-;-	227	0	0	0	0	0	0	0	0	0	0	0	0	0	0	0	0	0	0	0	0	0	0	0	0
ENSG00000241860	chr1;chr1;chr1;chr1;chr1;chr1;chr1;chr1;chr1;chr1;chr1;chr1;chr1;chr1;chr1;chr1;chr1;chr1;chr1;chr1;chr1;chr1;chr1;chr1;chr1;chr1;chr1;chr1;chr1;chr1;chr1;chr1;chr1;chr1	143012;143012;143012;149708;149708;155832;155832;157888;157888;160691;160691;160691;160691;161526;161526;164792;164792;165943;165943;165943;165943;168166;168166;168166;168166;168166;168768;168768;168768;168768;169265;169265;172689;172689	146385;146385;146385;155766;155766;157783;157783;160445;160445;161313;161313;161313;161313;164262;164262;165490;165490;167128;167128;167128;167128;168609;168609;168609;168609;168609;169048;169048;169048;169048;172556;172556;173752;173752	-;-;-;-;-;-;-;-;-;-;-;-;-;-;-;-;-;-;-;-;-;-;-;-;-;-;-;-;-;-;-;-;-;-	24269	0	1	0	0	0	1	0	1	0	0	1	0	0	0	1	3	1	0	1	0	0	3	0	0
ENSG00000241599	chr1;chr1;chr1;chr1	160691;160691;160691;160691	161313;161313;161313;161313	+;+;+;+	623	0	0	0	0	0	0	0	0	0	0	0	0	0	0	0	0	0	0	0	0	0	0	0	0
DDX11L17	chr1;chr1;chr1;chr1;chr1;chr1;chr1;chr1	182747;182747;183217;183217;183572;183572;183902;183902	183131;183131;183493;183493;183739;183739;183980;183980	+;+;+;+;+;+;+;+	909	1	1	0	5	1	3	0	2	2	10	3	4	3	6	1	3	2	2	0	1	0	1	3	6
WASH9P	chr1;chr1;chr1;chr1;chr1;chr1;chr1;chr1;chr1;chr1;chr1;chr1;chr1;chr1;chr1;chr1;chr1;chr1	185351;185351;185560;185560;186470;186470;187288;187288;187578;187578;187959;187959;188267;188267;188585;188585;188903;188903	185490;185490;186316;186316;187128;187128;187375;187375;187754;187754;188129;188129;188438;188438;188790;188790;195262;195262	-;-;-;-;-;-;-;-;-;-;-;-;-;-;-;-;-;-	8730	46	49	49	58	72	54	31	31	40	65	42	44	53	49	51	74	79	61	67	38	40	34	55	46
ENSG00000228463	chr1;chr1;chr1;chr1;chr1;chr1;chr1;chr1;chr1;chr1;chr1;chr1;chr1;chr1;chr1;chr1;chr1;chr1;chr1;chr1;chr1;chr1;chr1;chr1;chr1;chr1;chr1;chr1;chr1;chr1;chr1;chr1;chr1	259026;259026;259026;259026;259026;261635;261635;261635;261635;261635;268656;268656;268656;268656;268656;268817;268817;268817;289371;289371;289371;297503;297503;348367;348367;357587;357587;358184;358184;358958;358958;358958;358958	261549;261549;261549;261549;261549;263014;263014;263014;263014;263014;268666;268666;268666;268666;268666;289265;289265;289265;297344;297344;297344;347981;347981;356684;356684;358048;358048;358856;358856;359344;359344;359344;359344	-;-;-;-;-;-;-;-;-;-;-;-;-;-;-;-;-;-;-;-;-;-;-;-;-;-;-;-;-;-;-;-;-	92657	20	21	15	55	49	42	20	28	22	54	32	20	17	20	7	33	50	37	49	33	60	73	74	33
ENSG00000236601	chr1;chr1;chr1;chr1;chr1;chr1;chr1;chr1;chr1;chr1;chr1;chr1;chr1	358958;358958;358958;358958;358958;358958;359682;359682;359682;360169;360169;360169;360169	359344;359344;359344;359344;359344;359344;360056;360056;360056;365170;365170;365170;365170	+;+;+;+;+;+;+;+;+;+;+;+;+	5764	0	0	0	0	1	0	0	0	0	0	0	0	1	0	0	0	0	0	0	0	0	0	0	0
ENSG00000237094	chr1;chr1;chr1;chr1;chr1;chr1;chr1;chr1;chr1;chr1;chr1;chr1;chr1;chr1;chr1;chr1;chr1;chr1;chr1;chr1;chr1;chr1;chr1;chr1;chr1;chr1;chr1;chr1;chr1;chr1;chr1;chr1;chr1;chr1;chr1;chr1;chr1;chr1;chr1;chr1;chr1;chr1;chr1;chr1;chr1;chr1;chr1;chr1;chr1;chr1;chr1;chr1;chr1;chr1;chr1;chr1;chr1;chr1;chr1;chr1;chr1;chr1;chr1;chr1;chr1;chr1;chr1;chr1;chr1;chr1;chr1;chr1;chr1;chr1;chr1;chr1;chr1;chr1;chr1;chr1…	366152;366152;366152;368451;368451;373324;373324;373324;379973;379973;440233;440233;451679;451679;476946;476946;476946;485209;485209;485209;485209;489554;489554;489554;489554;489554;489554;489907;489907;489907;491990;491990;491990;491990;491990;491990;493242;493242;493242;494899;494899;494899;494899;494899;494899;494899;494899;495050;495050;495050;495050;495050;495050;495050;495050;495477;495477;…	368250;368250;368250;373143;373143;379768;379768;379768;439869;439869;450739;450739;476363;476363;484831;484831;484831;487100;487100;487100;487100;489716;489716;489716;489716;489716;489716;491224;491224;491224;492767;492767;492767;492767;492767;492767;494381;494381;494381;494991;494991;494991;494991;494991;494991;494991;494991;495276;495276;495276;495276;495276;495276;495276;495276;496263;496263;…	-;-;-;-;-;-;-;-;-;-;-;-;-;-;-;-;-;-;-;-;-;-;-;-;-;-;-;-;-;-;-;-;-;-;-;-;-;-;-;-;-;-;-;-;-;-;-;-;-;-;-;-;-;-;-;-;-;-;-;-;-;-;-;-;-;-;-;-;-;-;-;-;-;-;-;-;-;-;-;-;-;-;-;-;-;-;-;-;-;-;-;-;-;-;-;-;-;-;-;-;-;-;-;-;-;-;-;-;-;-;-;-;-;-;-;-;-;-;-;-;-;-;-;-;-	145915	7	4	6	11	6	11	4	3	0	5	8	3	8	6	5	16	14	6	7	2	9	9	7	5
CICP7	chr1;chr1;chr1;chr1	489554;489554;489554;489554	489716;489716;489716;489716	+;+;+;+	163	0	0	0	0	0	0	0	0	0	0	0	0	0	0	0	0	0	0	0	0	0	0	0	0
ENSG00000250575	chr1;chr1;chr1;chr1	491990;491990;491990;491990	492767;492767;492767;492767	-;-;-;-	778	0	0	0	0	0	0	0	0	0	0	0	0	0	0	0	0	0	0	0	0	0	0	0	0
ENSG00000230021	chr1;chr1;chr1;chr1;chr1;chr1;chr1;chr1;chr1;chr1;chr1;chr1;chr1;chr1;chr1;chr1;chr1;chr1;chr1;chr1;chr1;chr1;chr1;chr1;chr1;chr1;chr1;chr1;chr1;chr1;chr1;chr1;chr1;chr1;chr1;chr1;chr1;chr1;chr1;chr1;chr1;chr1;chr1;chr1;chr1;chr1;chr1;chr1;chr1;chr1;chr1;chr1;chr1;chr1;chr1;chr1;chr1;chr1;chr1;chr1;chr1;chr1;chr1;chr1;chr1;chr1;chr1;chr1;chr1;chr1;chr1;chr1;chr1;chr1;chr1;chr1;chr1;chr1;chr1;chr1…	586359;586359;586359;586956;586956;586956;586956;587730;587730;587730;587730;587730;587730;587730;587730;588454;588454;588454;588454;588454;588454;594769;594769;594769;594769;594769;594769;594769;594769;594769;598552;598552;598552;598552;598552;598552;598552;598552;601578;601578;601578;601578;601578;601578;601578;601578;601578;608057;608057;608057;608057;608057;608057;608057;608057;608057;612865;…	586820;586820;586820;587628;587628;587628;587628;588116;588116;588116;588116;588116;588116;588116;588116;594190;594190;594190;594190;594190;594190;597298;597298;597298;597298;597298;597298;597298;597298;597298;601397;601397;601397;601397;601397;601397;601397;601397;607954;607954;607954;607954;607954;607954;607954;607954;607954;612740;612740;612740;612740;612740;612740;612740;612740;612740;627376;…	-;-;-;-;-;-;-;-;-;-;-;-;-;-;-;-;-;-;-;-;-;-;-;-;-;-;-;-;-;-;-;-;-;-;-;-;-;-;-;-;-;-;-;-;-;-;-;-;-;-;-;-;-;-;-;-;-;-;-;-;-;-;-;-;-;-;-;-;-;-;-;-;-;-;-;-;-;-;-;-;-;-;-;-;-;-;-;-;-;-;-;-;-;-;-;-;-;-;-;-;-;-;-;-;-;-;-;-;-;-;-;-;-;-;-;-;-;-;-;-;-;-;-;-;-;-;-;-;-;-;-;-;-;-;-;-;-;-;-;-;-;-;-;-;-;-;-;-;-;-;-;-;-;-;-;-;-;-;-;-;-;-;-;-;-;-;-;-;-;-;-;-;-;-;-;-;-;-;-;-;-;-;-;-;-;-;-;-;-;-;-;-;-;-;-;-;-;-;-;-…	207776	29	32	28	41	35	37	18	17	23	32	25	9	34	41	14	45	46	29	34	31	33	38	37	37
ENSG00000235146	chr1;chr1;chr1;chr1;chr1;chr1;chr1;chr1;chr1;chr1;chr1;chr1	587730;587730;587730;587730;587730;587730;588454;588454;588454;588454;588454;588454	588116;588116;588116;588116;588116;588116;594190;594190;594190;594190;594190;594190	+;+;+;+;+;+;+;+;+;+;+;+	6124	0	0	0	0	0	0	0	0	0	0	0	0	0	0	0	0	0	0	0	0	0	0	0	0
CICP3	chr1;chr1;chr1;chr1	724565;724565;724565;724565	724717;724717;724717;724717	+;+;+;+	153	0	0	0	0	0	0	0	0	0	0	0	0	0	0	0	0	0	0	0	0	0	0	0	0
ENSG00000228327	chr1;chr1;chr1;chr1;chr1;chr1;chr1;chr1;chr1;chr1;chr1;chr1;chr1;chr1;chr1;chr1;chr1;chr1;chr1;chr1;chr1;chr1;chr1;chr1;chr1;chr1;chr1;chr1;chr1;chr1;chr1;chr1;chr1;chr1;chr1;chr1;chr1;chr1;chr1;chr1;chr1;chr1;chr1;chr1;chr1;chr1;chr1;chr1;chr1;chr1;chr1;chr1;chr1;chr1;chr1;chr1;chr1;chr1;chr1;chr1;chr1;chr1;chr1;chr1;chr1;chr1;chr1;chr1;chr1;chr1;chr1;chr1;chr1;chr1;chr1;chr1;chr1;chr1;chr1;chr1…	729805;729805;729805;729805;732213;732213;732213;732213;733065;733065;733065;733065;733365;733365;733365;733365;735614;735614;735614;735614;743351;743351;743351;743351;744392;744392;744392;744392;744826;744826;744826;744826;746819;746819;746819;746819;756142;756142;756142;756142;758337;758337;758337;758337;759124;759124;759124;759124;761155;761155;761155;761155;761155;761155;761990;761990;761990;…	732016;732016;732016;732016;732980;732980;732980;732980;733306;733306;733306;733306;735422;735422;735422;735422;743179;743179;743179;743179;744194;744194;744194;744194;744727;744727;744727;744727;746694;746694;746694;746694;756076;756076;756076;756076;758232;758232;758232;758232;758966;758966;758966;758966;760910;760910;760910;760910;761777;761777;761777;761777;761777;761777;764722;764722;764722;…	-;-;-;-;-;-;-;-;-;-;-;-;-;-;-;-;-;-;-;-;-;-;-;-;-;-;-;-;-;-;-;-;-;-;-;-;-;-;-;-;-;-;-;-;-;-;-;-;-;-;-;-;-;-;-;-;-;-;-;-;-;-;-;-;-;-;-;-;-;-;-;-;-;-;-;-;-;-;-;-;-;-;-;-;-;-;-;-;-;-;-;-	45450	0	0	0	0	0	0	0	0	0	0	0	0	0	0	0	0	0	0	0	0	0	0	0	0
ENSG00000229905	chr1;chr1;chr1;chr1;chr1;chr1	761155;761155;761155;761155;761155;761155	761777;761777;761777;761777;761777;761777	+;+;+;+;+;+	623	0	0	0	0	0	0	0	0	0	0	0	0	0	0	0	0	0	0	0	0	0	0	0	0
LINC01409	chr1;chr1;chr1;chr1;chr1;chr1;chr1;chr1;chr1;chr1;chr1;chr1;chr1;chr1;chr1;chr1;chr1;chr1;chr1;chr1;chr1;chr1;chr1;chr1;chr1;chr1;chr1;chr1;chr1;chr1;chr1;chr1;chr1;chr1;chr1;chr1;chr1;chr1;chr1;chr1;chr1;chr1;chr1;chr1;chr1;chr1;chr1;chr1;chr1;chr1;chr1;chr1;chr1;chr1;chr1;chr1;chr1;chr1;chr1;chr1;chr1;chr1;chr1;chr1;chr1;chr1;chr1;chr1;chr1;chr1;chr1;chr1;chr1;chr1;chr1;chr1;chr1;chr1;chr1;chr1…	779093;779093;779093;779093;779093;779093;779093;779093;779093;779093;779093;779093;779093;779093;779093;779093;779093;779093;779093;779093;779093;779093;779093;779093;779093;779093;779093;779093;779093;779093;779093;779093;779093;779093;779093;779093;782192;782192;782192;782192;782192;782192;782192;782192;782192;782192;782192;782192;782192;782192;782192;782192;782192;782192;782192;782192;782192;…	781936;781936;781936;781936;781936;781936;781936;781936;781936;781936;781936;781936;781936;781936;781936;781936;781936;781936;781936;781936;781936;781936;781936;781936;781936;781936;781936;781936;781936;781936;781936;781936;781936;781936;781936;781936;783110;783110;783110;783110;783110;783110;783110;783110;783110;783110;783110;783110;783110;783110;783110;783110;783110;783110;783110;783110;783110;…	+;+;+;+;+;+;+;+;+;+;+;+;+;+;+;+;+;+;+;+;+;+;+;+;+;+;+;+;+;+;+;+;+;+;+;+;+;+;+;+;+;+;+;+;+;+;+;+;+;+;+;+;+;+;+;+;+;+;+;+;+;+;+;+;+;+;+;+;+;+;+;+;+;+;+;+;+;+;+;+;+;+;+;+;+;+;+;+;+;+;+;+;+;+;+;+;+;+;+;+;+;+;+;+;+;+;+;+;+;+;+;+;+;+;+;+;+;+;+;+;+;+;+;+;+;+;+;+;+;+;+;+;+;+;+;+;+;+;+;+;+;+;+;+;+;+;+;+;+;+;+;+;+;+;+;+;+;+;+;+;+;+;+;+;+;+;+;+;+;+;+;+;+;+;+;+;+;+;+;+;+;+;+;+;+;+;+;+;+;+;+;+;+;+;+;+;+;+;+;+…	22571	0	0	0	0	0	0	0	0	0	0	0	0	0	0	0	0	0	0	0	0	0	0	0	0
ENSG00000230092	chr1;chr1;chr1;chr1;chr1;chr1;chr1;chr1;chr1;chr1;chr1;chr1;chr1;chr1;chr1;chr1;chr1;chr1;chr1;chr1;chr1;chr1;chr1;chr1;chr1;chr1;chr1;chr1;chr1;chr1;chr1;chr1;chr1;chr1;chr1;chr1;chr1;chr1;chr1;chr1;chr1;chr1;chr1;chr1;chr1;chr1;chr1;chr1;chr1;chr1;chr1;chr1	801164;801164;801164;801164;801164;801164;801877;801877;801877;801877;801877;801877;803668;803668;803668;803668;803668;803668;804223;804223;804223;804223;804223;804223;808379;808379;808379;808379;808379;808379;808379;808379;808379;808624;808624;808624;808624;808624;808624;808624;808624;808624;810066;810066;810066;810066;810066;810066;810171;810171;810171;810171	801606;801606;801606;801606;801606;801606;803566;803566;803566;803566;803566;803566;803835;803835;803835;803835;803835;803835;804775;804775;804775;804775;804775;804775;808573;808573;808573;808573;808573;808573;808573;808573;808573;809621;809621;809621;809621;809621;809621;809621;809621;809621;810066;810066;810066;810066;810066;810066;817370;817370;817370;817370	-;-;-;-;-;-;-;-;-;-;-;-;-;-;-;-;-;-;-;-;-;-;-;-;-;-;-;-;-;-;-;-;-;-;-;-;-;-;-;-;-;-;-;-;-;-;-;-;-;-;-;-	11248	0	0	0	0	0	0	0	0	0	0	0	0	0	0	0	0	0	0	0	0	0	0	0	0
FAM87B	chr1;chr1;chr1;chr1	818203;818203;818203;818203	818722;818722;818722;818722	+;+;+;+	520	0	0	0	0	0	0	0	0	0	0	0	0	0	0	0	0	0	0	0	0	0	0	0	0
LINC01128	chr1;chr1;chr1;chr1;chr1;chr1;chr1;chr1;chr1;chr1;chr1;chr1;chr1;chr1;chr1;chr1;chr1;chr1;chr1;chr1;chr1;chr1;chr1;chr1;chr1;chr1;chr1;chr1;chr1;chr1;chr1;chr1;chr1;chr1;chr1;chr1;chr1;chr1;chr1;chr1;chr1;chr1;chr1;chr1;chr1;chr1;chr1;chr1;chr1;chr1;chr1;chr1;chr1;chr1;chr1;chr1;chr1;chr1;chr1;chr1;chr1;chr1;chr1;chr1;chr1;chr1;chr1;chr1;chr1;chr1;chr1;chr1;chr1;chr1;chr1;chr1;chr1;chr1;chr1;chr1…	825553;825553;825553;825553;827523;827523;827523;827523;827523;827523;827523;827523;828128;828128;828128;828128;828128;828128;828128;828128;828128;828128;828128;828128;828128;828128;828128;828128;828128;828128;828128;828128;828128;828128;828128;828128;828128;828128;828128;828128;828128;828128;828128;828128;828128;828128;828128;829408;829408;829408;829408;829408;829408;829408;829408;829408;829408;…	826205;826205;826205;826205;827597;827597;827597;827597;827597;827597;827597;827597;829002;829002;829002;829002;829002;829002;829002;829002;829002;829002;829002;829002;829002;829002;829002;829002;829002;829002;829002;829002;829002;829002;829002;829002;829002;829002;829002;829002;829002;829002;829002;829002;829002;829002;829002;831577;831577;831577;831577;831577;831577;831577;831577;831577;831577;…	+;+;+;+;+;+;+;+;+;+;+;+;+;+;+;+;+;+;+;+;+;+;+;+;+;+;+;+;+;+;+;+;+;+;+;+;+;+;+;+;+;+;+;+;+;+;+;+;+;+;+;+;+;+;+;+;+;+;+;+;+;+;+;+;+;+;+;+;+;+;+;+;+;+;+;+;+;+;+;+;+;+;+;+;+;+;+;+;+;+;+;+;+;+;+;+;+;+;+;+;+;+;+;+;+;+;+;+;+;+;+;+;+;+;+;+;+;+;+;+;+;+;+;+;+;+;+;+;+;+;+;+;+;+;+;+;+;+;+;+;+;+;+;+;+;+;+;+;+;+;+;+;+;+;+;+;+;+;+;+;+;+;+;+;+;+;+;+;+;+;+;+;+;+;+;+;+;+;+;+;+;+;+;+;+;+;+;+;+;+;+;+;+;+;+;+;+;+;+;+…	15126	35	27	38	86	88	83	22	14	23	79	51	30	38	34	23	101	121	73	57	43	76	144	112	133
ENSG00000288531	chr1;chr1;chr1;chr1;chr1	861274;861274;861274;866721;866721	865259;865259;865259;867419;867419	+;+;+;+;+	4685	0	0	0	0	0	2	2	0	0	1	2	2	0	1	1	1	0	1	4	2	5	18	10	7
FAM41C	chr1;chr1;chr1;chr1;chr1;chr1;chr1;chr1;chr1;chr1;chr1;chr1;chr1;chr1;chr1;chr1;chr1;chr1;chr1;chr1;chr1;chr1;chr1;chr1;chr1;chr1;chr1;chr1;chr1	868676;868676;868676;868676;869576;869576;869576;869576;870202;870202;870202;875156;875156;875156;875156;875156;875156;875626;875626;875626;875626;875626;875626;876612;876612;876612;876612;876612;876612	869527;869527;869527;869527;870085;870085;870085;870085;873291;873291;873291;875525;875525;875525;875525;875525;875525;876526;876526;876526;876526;876526;876526;876745;876745;876745;876745;876745;876745	-;-;-;-;-;-;-;-;-;-;-;-;-;-;-;-;-;-;-;-;-;-;-;-;-;-;-;-;-	5857	0	0	0	0	0	0	0	0	0	0	0	1	0	0	0	0	0	0	0	2	2	3	7	1
ENSG00000283040	chr1;chr1;chr1;chr1;chr1;chr1;chr1;chr1;chr1;chr1;chr1;chr1	875156;875156;875156;875156;875626;875626;875626;875626;876612;876612;876612;876612	875525;875525;875525;875525;876526;876526;876526;876526;876745;876745;876745;876745	-;-;-;-;-;-;-;-;-;-;-;-	1405	0	0	0	0	0	0	0	0	0	0	0	0	0	0	0	0	0	0	0	0	0	0	0	0
ENSG00000272438	chr1;chr1;chr1;chr1;chr1;chr1;chr1;chr1	904958;904958;911474;911474;911474;911474;914972;914972	911434;911434;911944;911944;911944;911944;915749;915749	+;+;+;+;+;+;+;+	7726	47	19	25	40	29	58	18	20	23	78	60	58	33	32	36	67	80	65	35	28	27	59	31	59
ENSG00000230699	chr1;chr1;chr1;chr1	911474;911474;911474;911474	911944;911944;911944;911944	+;+;+;+	471	0	0	0	0	0	0	0	0	0	0	0	0	0	0	0	0	0	0	0	0	0	0	0	0
SAMD11	chr1;chr1;chr1;chr1;chr1;chr1;chr1;chr1;chr1;chr1;chr1;chr1;chr1;chr1;chr1;chr1;chr1;chr1;chr1;chr1;chr1;chr1;chr1;chr1;chr1;chr1;chr1;chr1;chr1;chr1;chr1;chr1;chr1;chr1;chr1;chr1;chr1;chr1;chr1;chr1;chr1;chr1;chr1;chr1;chr1;chr1;chr1;chr1;chr1;chr1;chr1;chr1;chr1;chr1;chr1;chr1;chr1;chr1;chr1;chr1;chr1;chr1;chr1;chr1;chr1;chr1;chr1;chr1;chr1;chr1;chr1;chr1;chr1;chr1;chr1;chr1;chr1;chr1;chr1;chr1…	924949;924949;924949;925190;925190;925190;925190;925801;925801;925801;925801;925801;926014;926014;926014;926014;926014;926014;926014;926014;926014;926014;930337;930337;930337;930337;930337;930337;930337;930337;930337;930337;930337;931090;931090;931090;931090;931090;931090;931090;931090;931090;931090;931090;935897;935897;935897;935897;935897;935897;935897;935897;935897;935897;939130;939130;939130;…	925149;925149;925149;925730;925730;925730;925730;925921;925921;925921;925921;925921;930154;930154;930154;930154;930154;930154;930154;930154;930154;930154;931038;931038;931038;931038;931038;931038;931038;931038;931038;931038;931038;935771;935771;935771;935771;935771;935771;935771;935771;935771;935771;935771;939039;939039;939039;939039;939039;939039;939039;939039;939039;939039;939271;939271;939271;…	+;+;+;+;+;+;+;+;+;+;+;+;+;+;+;+;+;+;+;+;+;+;+;+;+;+;+;+;+;+;+;+;+;+;+;+;+;+;+;+;+;+;+;+;+;+;+;+;+;+;+;+;+;+;+;+;+;+;+;+;+;+;+;+;+;+;+;+;+;+;+;+;+;+;+;+;+;+;+;+;+;+;+;+;+;+;+;+;+;+;+;+;+;+;+;+;+;+;+;+;+;+;+;+;+;+;+;+;+;+;+;+;+;+;+;+;+;+;+;+;+;+	16481	56	52	56	84	76	66	22	53	44	136	98	205	79	91	82	101	153	105	70	59	64	81	61	108
NOC2L	chr1;chr1;chr1;chr1;chr1;chr1;chr1;chr1;chr1;chr1;chr1;chr1;chr1;chr1;chr1;chr1;chr1;chr1;chr1;chr1;chr1;chr1;chr1;chr1;chr1;chr1;chr1;chr1;chr1;chr1;chr1;chr1;chr1;chr1;chr1;chr1;chr1;chr1;chr1;chr1;chr1;chr1;chr1;chr1;chr1;chr1;chr1;chr1;chr1;chr1;chr1;chr1;chr1;chr1;chr1;chr1;chr1;chr1;chr1;chr1;chr1;chr1;chr1;chr1;chr1	944801;944801;944801;944801;945147;945147;945147;945147;945423;945423;945423;945423;945423;945654;945654;945654;945654;946287;946287;946287;946287;947061;947061;947061;948233;948233;948233;948604;948604;948604;951239;951239;951239;952140;952140;952140;952601;952601;952601;953289;953289;953289;953893;953893;953893;954524;954524;954524;954524;956014;956014;956014;956014;956216;956216;956216;956216;…	945041;945041;945041;945041;945318;945318;945318;945318;945517;945517;945517;945517;945517;946172;946172;946172;946172;946401;946401;946401;946401;948130;948130;948130;948489;948489;948489;951126;951126;951126;951999;951999;951999;952411;952411;952411;953174;953174;953174;953781;953781;953781;954003;954003;954003;955922;955922;955922;955922;956094;956094;956094;956094;956893;956893;956893;956893;…	-;-;-;-;-;-;-;-;-;-;-;-;-;-;-;-;-;-;-;-;-;-;-;-;-;-;-;-;-;-;-;-;-;-;-;-;-;-;-;-;-;-;-;-;-;-;-;-;-;-;-;-;-;-;-;-;-;-;-;-;-;-;-;-;-	9567	31	35	28	32	28	36	19	20	26	49	19	29	49	43	35	48	70	35	43	22	23	27	31	30
KLHL17	chr1;chr1;chr1;chr1;chr1;chr1;chr1;chr1;chr1;chr1;chr1;chr1;chr1;chr1;chr1;chr1;chr1;chr1;chr1;chr1;chr1;chr1;chr1;chr1;chr1	960801;960801;961751;961751;961751;962479;962479;962918;962918;962918;963254;963254;963254;963505;963505;963505;964009;964009;964009;964009;964181;964181;964181;964531;964531	961292;961292;961825;961825;961825;962703;962703;963031;963031;963031;963336;963336;963336;963551;963551;963551;964106;964106;964106;964106;964348;964348;964348;964962;964962	+;+;+;+;+;+;+;+;+;+;+;+;+;+;+;+;+;+;+;+;+;+;+;+;+	1734	9	14	7	21	19	18	7	2	12	29	21	43	11	15	12	23	36	30	21	13	14	27	20	36
PLEKHN1	chr1;chr1;chr1;chr1;chr1;chr1;chr1;chr1;chr1;chr1;chr1;chr1;chr1;chr1;chr1;chr1;chr1;chr1;chr1;chr1;chr1;chr1;chr1;chr1;chr1;chr1;chr1;chr1;chr1;chr1;chr1;chr1;chr1;chr1;chr1;chr1;chr1;chr1;chr1;chr1;chr1;chr1;chr1;chr1;chr1;chr1;chr1;chr1;chr1;chr1;chr1;chr1;chr1;chr1;chr1;chr1;chr1;chr1;chr1;chr1;chr1	966615;966615;966615;966615;966804;966804;966804;966804;970424;970424;970424;970424;970602;970602;970602;970602;971007;971007;971007;971007;971007;971209;971209;971209;971209;971209;971524;971524;971524;971524;972151;972151;972151;972151;972425;972425;972425;972425;973011;973011;973011;973011;973327;973327;973327;973327;973641;973641;973641;973641;973641;974052;974052;974052;974052;974052;974365;…	966703;966703;966703;966703;970276;970276;970276;970276;970520;970520;970520;970520;970685;970685;970685;970685;971076;971076;971076;971076;971076;971323;971323;971323;971323;971323;972074;972074;972074;972074;972287;972287;972287;972287;972860;972860;972860;972860;973185;973185;973185;973185;973499;973499;973499;973499;973832;973832;973832;973832;973832;974315;974315;974315;974315;974315;974441;…	+;+;+;+;+;+;+;+;+;+;+;+;+;+;+;+;+;+;+;+;+;+;+;+;+;+;+;+;+;+;+;+;+;+;+;+;+;+;+;+;+;+;+;+;+;+;+;+;+;+;+;+;+;+;+;+;+;+;+;+;+	5933	31	24	36	18	15	13	18	22	24	20	19	31	33	31	28	27	37	16	28	19	16	24	33	27
PERM1	chr1;chr1;chr1;chr1;chr1;chr1;chr1;chr1;chr1;chr1;chr1;chr1;chr1	976270;976270;976270;976270;976270;976642;976642;976642;976642;981174;981174;981174;981174	976498;976498;976498;976498;976498;978880;978880;978880;978880;982064;982064;982064;982064	-;-;-;-;-;-;-;-;-;-;-;-;-	3359	0	0	2	2	3	4	1	1	4	3	9	10	0	4	5	7	0	5	8	3	1	5	1	10
HES4	chr1;chr1;chr1;chr1;chr1	999433;999433;999433;999433;999433	999525;999525;999525;999525;999525	-;-;-;-;-	93	0	0	0	0	0	0	0	0	0	0	0	0	0	0	0	0	0	0	0	0	0	0	0	0
ISG15	chr1;chr1;chr1;chr1;chr1;chr1;chr1;chr1;chr1;chr1;chr1;chr1;chr1;chr1;chr1;chr1;chr1;chr1;chr1	1001282;1001282;1001282;1008280;1008280;1008280;1012191;1012191;1012191;1012191;1012191;1012191;1013194;1013194;1013194;1013577;1013577;1013577;1013577	1008075;1008075;1008075;1011996;1011996;1011996;1012916;1012916;1012916;1012916;1012916;1012916;1013496;1013496;1013496;1013983;1013983;1013983;1013983	+;+;+;+;+;+;+;+;+;+;+;+;+;+;+;+;+;+;+	11947	1	4	1	1	1	0	1	1	2	1	1	2	1	2	2	0	1	0	4	2	5	1	2	5
ENSG00000224969	chr1;chr1;chr1;chr1	1012191;1012191;1012191;1012191	1012916;1012916;1012916;1012916	-;-;-;-	726	0	0	0	0	0	0	0	0	0	0	0	0	0	0	0	0	0	0	0	0	0	0	0	0
AGRN	chr1;chr1;chr1;chr1;chr1;chr1;chr1;chr1;chr1;chr1;chr1;chr1;chr1;chr1;chr1;chr1;chr1;chr1;chr1;chr1;chr1;chr1;chr1;chr1;chr1;chr1;chr1;chr1;chr1;chr1;chr1;chr1;chr1;chr1;chr1;chr1;chr1;chr1;chr1;chr1;chr1;chr1;chr1;chr1;chr1;chr1;chr1;chr1;chr1;chr1;chr1;chr1;chr1;chr1;chr1;chr1;chr1;chr1;chr1;chr1;chr1;chr1;chr1;chr1;chr1;chr1;chr1;chr1;chr1;chr1;chr1;chr1;chr1;chr1;chr1;chr1;chr1;chr1;chr1;chr1…	1020374;1020374;1020374;1022463;1022463;1022463;1034704;1034704;1034704;1034704;1034704;1035325;1035325;1035325;1035325;1035325;1035325;1040881;1040881;1040881;1040881;1040881;1040881;1041398;1041398;1041398;1041398;1041398;1041703;1041703;1041703;1041703;1041703;1042163;1042163;1042163;1042163;1042163;1043458;1043458;1043458;1043458;1043458;1043733;1043733;1043733;1043733;1043733;1044024;1044024…	1022200;1022200;1022200;1034105;1034105;1034105;1034866;1034866;1034866;1034866;1034866;1040664;1040664;1040664;1040664;1040664;1040664;1041172;1041172;1041172;1041172;1041172;1041172;1041477;1041477;1041477;1041477;1041477;1041955;1041955;1041955;1041955;1041955;1043238;1043238;1043238;1043238;1043238;1043537;1043537;1043537;1043537;1043537;1043822;1043822;1043822;1043822;1043822;1044108;1044108…	+;+;+;+;+;+;+;+;+;+;+;+;+;+;+;+;+;+;+;+;+;+;+;+;+;+;+;+;+;+;+;+;+;+;+;+;+;+;+;+;+;+;+;+;+;+;+;+;+;+;+;+;+;+;+;+;+;+;+;+;+;+;+;+;+;+;+;+;+;+;+;+;+;+;+;+;+;+;+;+;+;+;+;+;+;+;+;+;+;+;+;+;+;+;+;+;+;+;+;+;+;+;+;+;+;+;+;+;+;+;+;+;+;+;+;+;+;+;+;+;+;+;+;+;+;+;+;+;+;+;+;+;+;+;+;+;+;+;+;+;+;+;+;+;+;+;+;+;+;+;+;+;+;+;+;+;+;+;+;+;+;+;+;+;+;+;+;+;+;+;+;+;+;+;+;+;+;+;+;+;+;+;+;+;+;+;+;+;+;+;+;+	25238	217	187	171	402	364	322	111	133	140	457	302	712	222	264	189	462	600	427	255	191	176	408	375	510
ENSG00000217801	chr1;chr1;chr1;chr1;chr1;chr1;chr1;chr1;chr1;chr1;chr1;chr1;chr1;chr1;chr1;chr1;chr1;chr1;chr1;chr1;chr1;chr1;chr1;chr1;chr1;chr1;chr1;chr1;chr1;chr1;chr1;chr1;chr1;chr1;chr1;chr1;chr1;chr1;chr1;chr1;chr1;chr1;chr1;chr1;chr1;chr1;chr1;chr1;chr1;chr1;chr1;chr1;chr1;chr1;chr1;chr1;chr1;chr1;chr1;chr1;chr1;chr1;chr1;chr1;chr1;chr1;chr1;chr1;chr1;chr1;chr1;chr1;chr1;chr1;chr1;chr1;chr1;chr1;chr1;chr1…	1060394;1060394;1060394;1060394;1060394;1060394;1060394;1060394;1061118;1061118;1061118;1061118;1061118;1061118;1061118;1061118;1062809;1062809;1062809;1062809;1062809;1062809;1062809;1062809;1062809;1062809;1062809;1062809;1062809;1062809;1062809;1062809;1063289;1063289;1063289;1063289;1063289;1063289;1063289;1063289;1063289;1063567;1063567;1063567;1063567;1063567;1063567;1063567;1063567;1063567…	1061019;1061019;1061019;1061019;1061019;1061019;1061019;1061019;1062207;1062207;1062207;1062207;1062207;1062207;1062207;1062207;1063060;1063060;1063060;1063060;1063060;1063060;1063060;1063060;1063060;1063060;1063060;1063060;1063060;1063060;1063060;1063060;1063479;1063479;1063479;1063479;1063479;1063479;1063479;1063479;1063479;1064205;1064205;1064205;1064205;1064205;1064205;1064205;1064205;1064205…	+;+;+;+;+;+;+;+;+;+;+;+;+;+;+;+;+;+;+;+;+;+;+;+;+;+;+;+;+;+;+;+;+;+;+;+;+;+;+;+;+;+;+;+;+;+;+;+;+;+;+;+;+;+;+;+;+;+;+;+;+;+;+;+;+;+;+;+;+;+;+;+;+;+;+;+;+;+;+;+;+;+;+;+;+;+;+;+;+;+;+	6305	14	14	9	14	20	8	19	20	18	16	25	32	22	24	30	17	17	18	58	35	42	38	23	45
ENSG00000273443	chr1;chr1;chr1;chr1	1062809;1062809;1062809;1062809	1063060;1063060;1063060;1063060	-;-;-;-	252	0	0	0	0	0	0	0	0	0	0	0	0	0	0	0	0	0	0	0	0	0	0	0	0
RNF223	chr1;chr1	1072576;1072576	1074015;1074015	-;-	1440	0	0	0	0	0	0	1	0	0	2	0	2	0	0	0	0	0	0	4	0	1	1	0	0
C1orf159	chr1;chr1;chr1;chr1;chr1;chr1;chr1;chr1;chr1;chr1;chr1;chr1;chr1;chr1;chr1;chr1;chr1;chr1;chr1;chr1;chr1;chr1;chr1;chr1;chr1;chr1;chr1;chr1;chr1;chr1;chr1;chr1;chr1;chr1;chr1;chr1;chr1;chr1;chr1;chr1;chr1;chr1;chr1;chr1;chr1;chr1;chr1;chr1;chr1;chr1;chr1;chr1;chr1;chr1;chr1;chr1;chr1;chr1;chr1;chr1;chr1;chr1;chr1;chr1;chr1;chr1;chr1;chr1;chr1;chr1;chr1;chr1;chr1;chr1;chr1;chr1;chr1;chr1;chr1;chr1…	1084507;1084507;1084507;1084507;1084507;1084507;1084507;1084507;1084507;1084507;1084507;1084507;1085311;1085311;1085311;1085311;1085311;1085311;1085311;1085311;1085311;1085311;1085311;1085311;1086013;1086013;1086013;1086013;1086013;1086013;1086013;1086013;1086013;1086013;1086013;1086013;1087637;1087637;1087637;1087637;1087637;1087637;1087637;1087637;1087637;1087637;1087637;1087637;1087637;1087637…	1085250;1085250;1085250;1085250;1085250;1085250;1085250;1085250;1085250;1085250;1085250;1085250;1085877;1085877;1085877;1085877;1085877;1085877;1085877;1085877;1085877;1085877;1085877;1085877;1087138;1087138;1087138;1087138;1087138;1087138;1087138;1087138;1087138;1087138;1087138;1087138;1090352;1090352;1090352;1090352;1090352;1090352;1090352;1090352;1090352;1090352;1090352;1090352;1090352;1090352…	-;-;-;-;-;-;-;-;-;-;-;-;-;-;-;-;-;-;-;-;-;-;-;-;-;-;-;-;-;-;-;-;-;-;-;-;-;-;-;-;-;-;-;-;-;-;-;-;-;-;-;-;-;-;-;-;-;-;-;-;-;-;-;-;-;-;-;-;-;-;-;-;-;-;-;-;-;-;-;-;-;-;-;-;-;-;-;-;-;-;-;-;-;-;-;-;-;-;-;-;-;-;-;-;-;-;-;-;-;-;-;-;-;-;-;-;-;-;-;-;-;-;-;-;-;-;-;-;-;-;-;-;-;-;-;-;-;-;-;-;-;-;-;-;-;-;-;-;-;-;-;-;-;-	27127	97	76	77	176	163	144	56	61	52	180	149	244	94	96	61	188	259	204	84	54	68	181	150	198
ENSG00000285812	chr1;chr1;chr1;chr1	1098114;1098114;1098114;1098114	1104032;1104032;1104032;1104032	+;+;+;+	5919	0	0	0	0	0	0	0	0	0	0	0	0	0	0	0	0	0	0	0	0	0	0	0	0
LINC01342	chr1;chr1;chr1;chr1	1137111;1137111;1141033;1141033	1140824;1140824;1142738;1142738	+;+;+;+	5420	0	0	0	0	0	0	0	0	0	0	0	0	0	0	0	0	0	0	0	0	0	0	0	0
TTLL10-AS1	chr1;chr1;chr1;chr1;chr1;chr1;chr1;chr1	1176397;1176397;1176397;1176397;1179334;1179334;1179334;1179334	1179188;1179188;1179188;1179188;1179364;1179364;1179364;1179364	-;-;-;-;-;-;-;-	2823	0	0	0	0	0	0	0	0	0	0	0	0	0	0	0	0	0	0	0	0	0	0	0	0
TTLL10	chr1;chr1;chr1;chr1;chr1;chr1;chr1;chr1;chr1;chr1;chr1;chr1;chr1;chr1;chr1;chr1;chr1;chr1;chr1;chr1;chr1;chr1;chr1;chr1;chr1;chr1;chr1;chr1;chr1;chr1;chr1;chr1;chr1;chr1;chr1;chr1;chr1;chr1;chr1;chr1;chr1;chr1;chr1;chr1;chr1;chr1;chr1;chr1;chr1;chr1;chr1;chr1;chr1;chr1;chr1;chr1;chr1;chr1;chr1;chr1;chr1;chr1;chr1;chr1;chr1;chr1;chr1;chr1;chr1	1176397;1176397;1176397;1176397;1176397;1176397;1176397;1176397;1179334;1179334;1179334;1179334;1179334;1179334;1179334;1179334;1179556;1179556;1179556;1179556;1179854;1179854;1179854;1179854;1179854;1180341;1180341;1180341;1180341;1180885;1180885;1180885;1180885;1180885;1181816;1181816;1181816;1181816;1181816;1182447;1182447;1182447;1182447;1182447;1183048;1183048;1183048;1183048;1183048;1184092…	1179188;1179188;1179188;1179188;1179188;1179188;1179188;1179188;1179364;1179364;1179364;1179364;1179364;1179364;1179364;1179364;1179656;1179656;1179656;1179656;1180033;1180033;1180033;1180033;1180033;1180482;1180482;1180482;1180482;1181740;1181740;1181740;1181740;1181740;1182360;1182360;1182360;1182360;1182360;1182875;1182875;1182875;1182875;1182875;1183919;1183919;1183919;1183919;1183919;1184968…	+;+;+;+;+;+;+;+;+;+;+;+;+;+;+;+;+;+;+;+;+;+;+;+;+;+;+;+;+;+;+;+;+;+;+;+;+;+;+;+;+;+;+;+;+;+;+;+;+;+;+;+;+;+;+;+;+;+;+;+;+;+;+;+;+;+;+;+;+	18084	0	0	1	0	1	1	1	0	0	3	1	4	1	0	1	4	0	1	3	1	2	1	3	1
TNFRSF18	chr1;chr1;chr1;chr1;chr1;chr1;chr1;chr1;chr1;chr1;chr1;chr1;chr1;chr1;chr1;chr1;chr1;chr1;chr1	1203969;1203969;1203969;1203969;1203969;1204237;1204237;1204237;1204237;1204237;1204487;1204487;1204487;1204487;1204487;1205681;1205681;1205681;1205681	1204033;1204033;1204033;1204033;1204033;1204398;1204398;1204398;1204398;1204398;1205369;1205369;1205369;1205369;1205369;1206384;1206384;1206384;1206384	-;-;-;-;-;-;-;-;-;-;-;-;-;-;-;-;-;-;-	1814	2	2	2	2	2	2	3	2	0	1	5	3	0	5	3	6	2	3	4	3	1	3	1	3
TNFRSF4	chr1;chr1;chr1;chr1;chr1;chr1;chr1;chr1;chr1;chr1;chr1;chr1;chr1;chr1	1211833;1211833;1211833;1212139;1212139;1212139;1212139;1212705;1212705;1212705;1212705;1213786;1213786;1213786	1211941;1211941;1211941;1212637;1212637;1212637;1212637;1212991;1212991;1212991;1212991;1213982;1213982;1213982	-;-;-;-;-;-;-;-;-;-;-;-;-;-	1092	0	0	0	0	2	0	0	0	0	1	1	0	0	0	4	0	1	1	2	0	0	0	1	1
SDF4	chr1;chr1;chr1;chr1;chr1;chr1;chr1;chr1;chr1;chr1;chr1;chr1;chr1;chr1;chr1;chr1;chr1;chr1;chr1;chr1;chr1;chr1;chr1;chr1;chr1;chr1;chr1;chr1;chr1;chr1;chr1;chr1;chr1;chr1;chr1;chr1;chr1;chr1	1217805;1217805;1217805;1217805;1217805;1217805;1217805;1221352;1221352;1221352;1221352;1221352;1221352;1223358;1223358;1223358;1223358;1223358;1223358;1223969;1223969;1223969;1223969;1223969;1223969;1227320;1227320;1227320;1227320;1227320;1227320;1227320;1228947;1228947;1228947;1228947;1228947;1228947	1218457;1218457;1218457;1218457;1218457;1218457;1218457;1223243;1223243;1223243;1223243;1223243;1223243;1223831;1223831;1223831;1223831;1223831;1223831;1227271;1227271;1227271;1227271;1227271;1227271;1228467;1228467;1228467;1228467;1228467;1228467;1228467;1231891;1231891;1231891;1231891;1231891;1231891	-;-;-;-;-;-;-;-;-;-;-;-;-;-;-;-;-;-;-;-;-;-;-;-;-;-;-;-;-;-;-;-;-;-;-;-;-;-	10415	67	52	61	58	68	80	42	51	42	63	47	135	97	83	60	93	103	82	84	46	43	76	65	115
C1QTNF12	chr1;chr1;chr1;chr1;chr1;chr1;chr1;chr1;chr1;chr1;chr1;chr1;chr1	1242647;1242647;1242647;1242647;1243553;1243553;1243553;1244276;1244276;1244276;1244276;1244725;1244725	1242834;1242834;1242834;1242834;1243953;1243953;1243953;1244380;1244380;1244380;1244380;1246513;1246513	-;-;-;-;-;-;-;-;-;-;-;-;-	2483	1	0	1	9	7	3	0	0	2	6	5	6	1	2	2	0	4	9	1	5	1	4	1	8
UBE2J2	chr1;chr1;chr1;chr1;chr1;chr1;chr1;chr1;chr1;chr1;chr1;chr1;chr1;chr1;chr1;chr1;chr1;chr1;chr1;chr1;chr1;chr1;chr1;chr1;chr1;chr1;chr1;chr1;chr1;chr1;chr1;chr1;chr1;chr1;chr1;chr1;chr1;chr1;chr1;chr1;chr1;chr1;chr1;chr1;chr1;chr1;chr1;chr1;chr1;chr1;chr1;chr1;chr1;chr1;chr1;chr1;chr1;chr1;chr1;chr1;chr1;chr1;chr1;chr1;chr1;chr1;chr1;chr1;chr1;chr1;chr1;chr1;chr1;chr1;chr1;chr1;chr1;chr1;chr1;chr1…	1255488;1255488;1255488;1255488;1255488;1255488;1255488;1255488;1255488;1255488;1255488;1255488;1256336;1256336;1256336;1256336;1256336;1256336;1256336;1256336;1256336;1256336;1256336;1256336;1257131;1257131;1257131;1257131;1257131;1257131;1257131;1257131;1257131;1257131;1257131;1257131;1257131;1257131;1257131;1257131;1257311;1257311;1257311;1257311;1257311;1257311;1257311;1257311;1257311;1257311…	1256044;1256044;1256044;1256044;1256044;1256044;1256044;1256044;1256044;1256044;1256044;1256044;1256991;1256991;1256991;1256991;1256991;1256991;1256991;1256991;1256991;1256991;1256991;1256991;1257207;1257207;1257207;1257207;1257207;1257207;1257207;1257207;1257207;1257207;1257207;1257207;1257207;1257207;1257207;1257207;1262169;1262169;1262169;1262169;1262169;1262169;1262169;1262169;1262169;1262169…	-;-;-;-;-;-;-;-;-;-;-;-;-;-;-;-;-;-;-;-;-;-;-;-;-;-;-;-;-;-;-;-;-;-;-;-;-;-;-;-;-;-;-;-;-;-;-;-;-;-;-;-;-;-;-;-;-;-;-;-;-;-;-;-;-;-;-;-;-;-;-;-;-;-;-;-;-;-;-;-;-;-;-;-;-;-;-;-;-;-;-;-;-;-;-;-;-;-;-;-;-;-;-;-;-;-;-;-;-;-;-;-;-;-;-;-;-;-;-;-;-;-;-;-;-;-;-;-;-;-;-;-;-;-;-;-;-;-;-;-;-;-;-;-;-;-;-;-;-;-;-;-;-;-;-;-;-;-;-;-;-;-;-;-;-;-;-;-	15265	116	116	113	140	148	132	51	85	47	115	67	125	156	167	122	155	170	165	116	82	91	90	75	131
LINC01786	chr1;chr1;chr1;chr1;chr1	1275300;1275300;1275300;1279394;1279394	1279067;1279067;1279067;1280310;1280310	+;+;+;+;+	4685	2	3	7	5	4	4	0	3	8	1	8	4	6	5	0	0	7	6	4	2	4	5	6	0
SCNN1D	chr1;chr1;chr1;chr1;chr1;chr1;chr1;chr1;chr1;chr1;chr1;chr1;chr1;chr1;chr1;chr1;chr1;chr1;chr1;chr1;chr1;chr1;chr1;chr1;chr1;chr1;chr1;chr1;chr1;chr1;chr1;chr1;chr1;chr1;chr1;chr1;chr1;chr1;chr1;chr1;chr1;chr1;chr1;chr1;chr1;chr1;chr1;chr1;chr1;chr1;chr1;chr1;chr1;chr1;chr1;chr1;chr1;chr1;chr1;chr1;chr1;chr1;chr1;chr1;chr1;chr1;chr1;chr1;chr1;chr1;chr1;chr1;chr1;chr1;chr1;chr1;chr1;chr1;chr1;chr1…	1281611;1281611;1281611;1281611;1281611;1282011;1282011;1282011;1282011;1282011;1282011;1282320;1282320;1282320;1282320;1282320;1282320;1282320;1282320;1284091;1284091;1284091;1284091;1284091;1284091;1284091;1284091;1285665;1285665;1285665;1285665;1285665;1285665;1285665;1286279;1286279;1286279;1286279;1286279;1286279;1286976;1286976;1286976;1286976;1286976;1286976;1287300;1287300;1287300;1287300…	1281924;1281924;1281924;1281924;1281924;1282108;1282108;1282108;1282108;1282108;1282108;1283977;1283977;1283977;1283977;1283977;1283977;1283977;1283977;1285570;1285570;1285570;1285570;1285570;1285570;1285570;1285570;1285925;1285925;1285925;1285925;1285925;1285925;1285925;1286767;1286767;1286767;1286767;1286767;1286767;1287108;1287108;1287108;1287108;1287108;1287108;1287507;1287507;1287507;1287507…	+;+;+;+;+;+;+;+;+;+;+;+;+;+;+;+;+;+;+;+;+;+;+;+;+;+;+;+;+;+;+;+;+;+;+;+;+;+;+;+;+;+;+;+;+;+;+;+;+;+;+;+;+;+;+;+;+;+;+;+;+;+;+;+;+;+;+;+;+;+;+;+;+;+;+;+;+;+;+;+;+;+;+;+;+;+;+;+;+;+;+;+;+;+;+;+;+;+;+;+	7569	3	6	2	3	6	2	0	2	1	4	10	6	3	6	5	3	9	4	3	3	5	4	9	11
ACAP3	chr1;chr1;chr1;chr1;chr1;chr1;chr1;chr1;chr1;chr1;chr1;chr1;chr1;chr1;chr1;chr1;chr1;chr1;chr1;chr1;chr1;chr1;chr1;chr1;chr1;chr1;chr1;chr1;chr1;chr1;chr1;chr1;chr1;chr1;chr1;chr1;chr1;chr1;chr1;chr1;chr1;chr1;chr1;chr1;chr1;chr1;chr1;chr1;chr1;chr1;chr1;chr1;chr1;chr1;chr1;chr1;chr1;chr1;chr1;chr1;chr1;chr1;chr1;chr1;chr1;chr1;chr1;chr1;chr1;chr1;chr1;chr1;chr1;chr1;chr1;chr1;chr1;chr1;chr1;chr1…	1293709;1293709;1293709;1293709;1293709;1293934;1293934;1293934;1293934;1293934;1294200;1294200;1294200;1294200;1294200;1294629;1294629;1294629;1294629;1294629;1294629;1295009;1295009;1295009;1295009;1295009;1295555;1295555;1295555;1295555;1295555;1295939;1295939;1295939;1295939;1295939;1296171;1296171;1296171;1296171;1296171;1296281;1296281;1296281;1296281;1296281;1296634;1296634;1296634;1296634…	1293822;1293822;1293822;1293822;1293822;1294089;1294089;1294089;1294089;1294089;1294401;1294401;1294401;1294401;1294401;1294717;1294717;1294717;1294717;1294717;1294717;1295446;1295446;1295446;1295446;1295446;1295735;1295735;1295735;1295735;1295735;1296014;1296014;1296014;1296014;1296014;1296210;1296210;1296210;1296210;1296210;1296424;1296424;1296424;1296424;1296424;1297821;1297821;1297821;1297821…	-;-;-;-;-;-;-;-;-;-;-;-;-;-;-;-;-;-;-;-;-;-;-;-;-;-;-;-;-;-;-;-;-;-;-;-;-;-;-;-;-;-;-;-;-;-;-;-;-;-;-;-;-;-;-;-;-;-;-;-;-;-;-;-;-;-;-;-;-;-;-;-;-;-;-;-;-;-;-;-;-;-;-;-;-;-;-;-;-;-;-;-;-;-;-;-;-;-;-;-;-;-;-;-;-;-;-;-;-;-;-;-;-;-;-;-;-;-;-;-;-;-;-;-;-;-;-;-;-;-;-;-;-;-;-;-;-;-;-	7787	10	2	6	6	7	14	10	13	18	26	24	46	15	11	9	29	43	16	23	17	18	38	22	42
PUSL1	chr1;chr1;chr1;chr1;chr1;chr1;chr1;chr1;chr1;chr1;chr1;chr1;chr1;chr1;chr1;chr1;chr1;chr1;chr1;chr1;chr1;chr1;chr1;chr1	1308721;1308721;1308721;1308721;1308721;1308721;1308973;1308973;1308973;1308973;1308973;1308973;1308973;1308973;1308973;1308973;1309852;1309852;1309852;1309852;1309852;1311072;1311072;1311072	1308787;1308787;1308787;1308787;1308787;1308787;1309085;1309085;1309085;1309085;1309085;1309085;1309085;1309085;1309085;1309085;1310035;1310035;1310035;1310035;1310035;1311329;1311329;1311329	+;+;+;+;+;+;+;+;+;+;+;+;+;+;+;+;+;+;+;+;+;+;+;+	622	2	1	0	4	8	3	1	5	0	4	6	6	3	2	8	8	3	2	2	1	1	6	7	3
INTS11	chr1;chr1;chr1;chr1;chr1;chr1;chr1;chr1;chr1;chr1;chr1;chr1;chr1;chr1;chr1;chr1;chr1;chr1;chr1;chr1;chr1;chr1;chr1;chr1;chr1;chr1;chr1;chr1;chr1;chr1;chr1;chr1;chr1;chr1;chr1;chr1;chr1;chr1;chr1;chr1;chr1;chr1;chr1;chr1;chr1;chr1;chr1;chr1;chr1;chr1;chr1;chr1;chr1;chr1;chr1;chr1;chr1;chr1;chr1;chr1;chr1;chr1;chr1;chr1;chr1;chr1;chr1;chr1;chr1;chr1;chr1;chr1;chr1;chr1;chr1;chr1;chr1;chr1;chr1;chr1…	1311925;1311925;1311925;1311925;1311925;1311925;1311925;1311925;1311925;1311925;1311925;1311925;1311925;1311925;1311925;1311925;1311925;1312148;1312148;1312148;1312148;1312148;1312148;1312148;1312148;1312148;1312148;1312148;1312148;1312148;1312148;1312148;1312148;1312148;1312148;1313593;1313593;1313593;1313593;1313593;1313593;1313593;1313593;1313593;1313593;1313593;1313593;1313593;1313593;1313593…	1312017;1312017;1312017;1312017;1312017;1312017;1312017;1312017;1312017;1312017;1312017;1312017;1312017;1312017;1312017;1312017;1312017;1312225;1312225;1312225;1312225;1312225;1312225;1312225;1312225;1312225;1312225;1312225;1312225;1312225;1312225;1312225;1312225;1312225;1312225;1313731;1313731;1313731;1313731;1313731;1313731;1313731;1313731;1313731;1313731;1313731;1313731;1313731;1313731;1313731…	-;-;-;-;-;-;-;-;-;-;-;-;-;-;-;-;-;-;-;-;-;-;-;-;-;-;-;-;-;-;-;-;-;-;-;-;-;-;-;-;-;-;-;-;-;-;-;-;-;-;-;-;-;-;-;-;-;-;-;-;-;-;-;-;-;-;-;-;-;-;-;-;-;-;-;-;-;-;-;-;-;-;-;-;-;-;-;-;-;-;-;-;-;-;-;-;-;-;-;-;-;-;-;-;-;-;-;-;-;-;-;-;-;-;-;-;-;-;-;-;-;-;-;-;-;-;-;-;-;-;-;-;-;-;-;-;-;-;-;-;-;-;-;-;-;-;-;-;-;-;-;-;-;-;-;-;-;-;-;-;-;-;-;-;-;-;-;-;-;-;-;-;-;-;-;-;-;-;-;-;-;-;-;-;-;-;-;-;-;-;-;-;-;-;-;-;-;-;-;-…	4512	37	34	37	38	45	45	25	26	22	77	68	63	54	63	28	46	87	73	33	27	33	49	45	56
ENSG00000240731	chr1;chr1;chr1;chr1	1317900;1317900;1317900;1317900	1318622;1318622;1318622;1318622	-;-;-;-	723	0	0	0	0	0	0	0	0	0	0	0	0	0	0	0	0	0	0	0	0	0	0	0	0
CPTP	chr1;chr1;chr1;chr1;chr1;chr1;chr1;chr1;chr1;chr1;chr1	1325103;1325103;1325103;1325596;1325596;1325596;1325596;1327033;1327033;1327033;1327033	1325240;1325240;1325240;1326835;1326835;1326835;1326835;1327240;1327240;1327240;1327240	+;+;+;+;+;+;+;+;+;+;+	1586	18	9	15	11	8	11	8	7	14	23	27	16	11	14	5	12	13	10	3	13	10	16	11	19
TAS1R3	chr1;chr1;chr1;chr1;chr1;chr1;chr1;chr1;chr1;chr1	1331537;1331537;1331939;1331939;1332807;1332807;1333125;1333125;1333380;1333380	1331637;1331637;1332023;1332023;1332920;1332920;1333258;1333258;1333505;1333505	+;+;+;+;+;+;+;+;+;+	560	0	3	0	2	2	3	0	1	1	8	0	6	0	0	0	3	5	3	2	0	0	6	1	2
DVL1	chr1;chr1;chr1;chr1;chr1;chr1;chr1;chr1;chr1;chr1;chr1;chr1;chr1;chr1;chr1;chr1;chr1;chr1;chr1;chr1;chr1;chr1;chr1;chr1;chr1;chr1;chr1;chr1;chr1;chr1;chr1;chr1;chr1;chr1;chr1;chr1;chr1;chr1;chr1;chr1;chr1;chr1;chr1;chr1;chr1;chr1;chr1;chr1;chr1;chr1;chr1;chr1;chr1;chr1	1336516;1336516;1336516;1336516;1337056;1337056;1337056;1337056;1337056;1338184;1338184;1338184;1338184;1338184;1338437;1338437;1338437;1338437;1338437;1338437;1338654;1338654;1338654;1338654;1338654;1338654;1339813;1339813;1339813;1339813;1339813;1339813;1340191;1340191;1340191;1340191;1340366;1340366;1340366;1340504;1340504;1340504;1342157;1342157;1342157;1342157;1342485;1342485;1342485;1342485…	1337017;1337017;1337017;1337017;1337976;1337976;1337976;1337976;1337976;1338268;1338268;1338268;1338268;1338268;1338521;1338521;1338521;1338521;1338521;1338521;1339286;1339286;1339286;1339286;1339286;1339286;1340037;1340037;1340037;1340037;1340037;1340037;1340246;1340246;1340246;1340246;1340409;1340409;1340409;1341666;1341666;1341666;1342362;1342362;1342362;1342362;1342688;1342688;1342688;1342688…	-;-;-;-;-;-;-;-;-;-;-;-;-;-;-;-;-;-;-;-;-;-;-;-;-;-;-;-;-;-;-;-;-;-;-;-;-;-;-;-;-;-;-;-;-;-;-;-;-;-;-;-;-;-	10261	22	26	23	44	56	29	24	25	34	59	47	153	53	51	41	60	77	66	47	37	36	48	67	63
MXRA8	chr1;chr1;chr1;chr1;chr1;chr1;chr1;chr1;chr1;chr1;chr1;chr1;chr1;chr1;chr1;chr1;chr1;chr1;chr1;chr1;chr1;chr1;chr1;chr1;chr1;chr1;chr1;chr1;chr1;chr1;chr1;chr1;chr1;chr1;chr1;chr1	1353947;1353947;1353947;1353947;1353947;1353947;1353947;1353947;1353947;1354107;1354107;1354107;1354107;1354107;1354107;1354107;1354107;1354107;1354510;1354510;1354510;1354510;1354510;1354510;1355753;1355753;1355753;1355753;1355753;1356705;1356705;1356705;1356705;1356705;1358795;1358795	1354029;1354029;1354029;1354029;1354029;1354029;1354029;1354029;1354029;1354192;1354192;1354192;1354192;1354192;1354192;1354192;1354192;1354192;1354681;1354681;1354681;1354681;1354681;1354681;1356680;1356680;1356680;1356680;1356680;1358455;1358455;1358455;1358455;1358455;1361241;1361241	-;-;-;-;-;-;-;-;-;-;-;-;-;-;-;-;-;-;-;-;-;-;-;-;-;-;-;-;-;-;-;-;-;-;-;-	5467	35	23	30	39	51	49	17	27	18	67	86	94	40	34	26	31	46	47	30	23	20	35	32	67
AURKAIP1	chr1;chr1;chr1;chr1;chr1	1373903;1373903;1373903;1373903;1373903	1373999;1373999;1373999;1373999;1373999	-;-;-;-;-	97	0	3	1	0	0	0	0	0	2	1	0	0	0	1	0	0	1	1	1	0	0	3	2	0
CCNL2	chr1;chr1;chr1;chr1;chr1;chr1;chr1;chr1;chr1;chr1;chr1;chr1;chr1;chr1;chr1;chr1;chr1;chr1;chr1;chr1;chr1;chr1;chr1;chr1;chr1;chr1;chr1;chr1;chr1;chr1;chr1;chr1;chr1;chr1;chr1;chr1;chr1;chr1;chr1;chr1;chr1;chr1;chr1;chr1;chr1;chr1;chr1;chr1;chr1;chr1;chr1;chr1;chr1;chr1;chr1;chr1;chr1;chr1;chr1;chr1;chr1;chr1;chr1;chr1;chr1;chr1;chr1;chr1;chr1;chr1;chr1;chr1;chr1;chr1;chr1;chr1;chr1;chr1;chr1;chr1…	1387583;1387583;1387583;1387583;1387583;1387583;1387583;1387583;1387583;1387583;1387583;1387583;1387870;1387870;1387870;1387870;1387870;1387870;1387870;1387870;1387870;1387870;1387870;1387870;1388744;1388744;1388744;1388744;1388744;1388744;1388744;1388744;1388744;1388744;1388744;1388744;1389048;1389048;1389048;1389048;1389048;1389048;1389048;1389048;1389048;1389048;1389048;1389048;1389474;1389474…	1387776;1387776;1387776;1387776;1387776;1387776;1387776;1387776;1387776;1387776;1387776;1387776;1387953;1387953;1387953;1387953;1387953;1387953;1387953;1387953;1387953;1387953;1387953;1387953;1388949;1388949;1388949;1388949;1388949;1388949;1388949;1388949;1388949;1388949;1388949;1388949;1389345;1389345;1389345;1389345;1389345;1389345;1389345;1389345;1389345;1389345;1389345;1389345;1390229;1390229…	-;-;-;-;-;-;-;-;-;-;-;-;-;-;-;-;-;-;-;-;-;-;-;-;-;-;-;-;-;-;-;-;-;-;-;-;-;-;-;-;-;-;-;-;-;-;-;-;-;-;-;-;-;-;-;-;-;-;-;-;-;-;-;-;-;-;-;-;-;-;-;-;-;-;-;-;-;-;-;-;-;-;-;-;-;-;-;-;-;-;-;-;-;-;-;-;-;-;-;-;-;-;-;-;-;-;-;-;-;-;-;-;-;-;-;-;-;-;-;-;-;-;-;-;-;-;-;-;-;-;-;-	6783	83	66	81	96	87	86	35	51	45	50	39	39	105	87	72	103	99	69	52	32	41	30	32	34
MRPL20	chr1;chr1;chr1;chr1;chr1;chr1;chr1;chr1;chr1;chr1	1402602;1402602;1402602;1402602;1402602;1407020;1407020;1407020;1407020;1407020	1405108;1405108;1405108;1405108;1405108;1407130;1407130;1407130;1407130;1407130	-;-;-;-;-;-;-;-;-;-	2618	66	65	52	33	29	38	31	27	24	20	16	44	61	102	36	35	35	22	26	25	27	20	10	23
ANKRD65	chr1;chr1;chr1;chr1;chr1;chr1;chr1;chr1;chr1;chr1;chr1;chr1;chr1;chr1;chr1;chr1;chr1;chr1	1419550;1419550;1419550;1419550;1419550;1419550;1420593;1420593;1420593;1420593;1420593;1420593;1420593;1420593;1420593;1420593;1420593;1420593	1420051;1420051;1420051;1420051;1420051;1420051;1420796;1420796;1420796;1420796;1420796;1420796;1420796;1420796;1420796;1420796;1420796;1420796	-;-;-;-;-;-;-;-;-;-;-;-;-;-;-;-;-;-	706	0	0	0	0	0	0	0	0	0	0	0	0	0	0	0	0	0	0	0	0	1	0	0	0
ANKRD65-AS1	chr1;chr1;chr1;chr1;chr1;chr1	1420593;1420593;1420593;1420593;1421770;1421770	1420796;1420796;1420796;1420796;1422468;1422468	+;+;+;+;+;+	903	0	0	0	0	0	0	0	0	0	0	0	0	0	0	0	0	1	0	0	0	0	0	0	0
TMEM88B	chr1;chr1	1426386;1426386	1427553;1427553	+;+	1168	0	0	0	0	0	0	0	0	0	0	0	0	0	0	0	0	0	0	0	0	0	0	0	0
LINC01770	chr1;chr1;chr1;chr1;chr1;chr1;chr1;chr1;chr1	1430955;1430955;1430955;1430955;1430955;1431844;1431844;1431844;1431844	1431804;1431804;1431804;1431804;1431804;1434177;1434177;1434177;1434177	-;-;-;-;-;-;-;-;-	3184	0	0	0	0	0	1	0	0	1	0	1	0	0	0	0	0	0	0	0	0	0	0	0	0
VWA1	chr1;chr1;chr1;chr1;chr1;chr1;chr1;chr1;chr1;chr1	1435147;1435147;1435822;1435822;1435822;1435822;1435822;1437485;1437485;1437485	1435522;1435522;1436806;1436806;1436806;1436806;1436806;1439080;1439080;1439080	+;+;+;+;+;+;+;+;+;+	2957	0	0	1	0	0	0	0	0	0	0	1	0	0	0	0	0	0	0	0	0	0	0	0	0
ATAD3C	chr1;chr1;chr1;chr1;chr1;chr1;chr1;chr1;chr1;chr1;chr1;chr1;chr1;chr1;chr1;chr1;chr1;chr1;chr1;chr1;chr1;chr1;chr1;chr1;chr1;chr1;chr1;chr1	1450759;1450759;1450759;1452123;1452123;1452123;1452435;1452435;1452435;1454501;1454501;1454501;1455520;1455520;1455520;1455917;1455917;1456350;1456350;1457181;1457181;1459232;1459232;1460918;1460918;1462709;1462709;1462709	1452045;1452045;1452045;1452364;1452364;1452364;1454344;1454344;1454344;1455459;1455459;1455459;1455790;1455790;1455790;1456224;1456224;1457128;1457128;1459160;1459160;1460749;1460749;1462482;1462482;1468383;1468383;1468383	+;+;+;+;+;+;+;+;+;+;+;+;+;+;+;+;+;+;+;+;+;+;+;+;+;+;+;+	16494	1	1	1	0	0	0	0	0	0	0	1	0	0	3	0	0	2	1	0	1	0	2	0	0
ATAD3B	chr1;chr1;chr1;chr1;chr1;chr1;chr1;chr1;chr1;chr1;chr1;chr1;chr1;chr1;chr1;chr1;chr1;chr1;chr1;chr1;chr1;chr1;chr1;chr1;chr1;chr1;chr1;chr1;chr1;chr1;chr1;chr1;chr1;chr1;chr1;chr1;chr1;chr1;chr1;chr1;chr1;chr1;chr1;chr1;chr1;chr1;chr1;chr1;chr1;chr1;chr1;chr1;chr1;chr1;chr1;chr1;chr1;chr1;chr1	1472090;1472090;1472090;1477351;1477351;1477351;1478746;1478746;1478746;1478746;1479109;1479109;1479109;1479109;1479109;1480937;1480937;1480937;1480937;1480937;1482304;1482304;1482304;1482304;1482304;1482663;1482663;1482663;1482663;1485172;1485172;1485172;1485172;1485172;1485172;1486236;1486236;1486236;1486236;1486236;1486236;1486669;1486669;1486669;1486669;1486669;1486669;1487915;1487915;1487915…	1477273;1477273;1477273;1478025;1478025;1478025;1479048;1479048;1479048;1479048;1480866;1480866;1480866;1480866;1480866;1482137;1482137;1482137;1482137;1482137;1482544;1482544;1482544;1482544;1482544;1483484;1483484;1483484;1483484;1485781;1485781;1485781;1485781;1485781;1485781;1486543;1486543;1486543;1486543;1486543;1486543;1487862;1487862;1487862;1487862;1487862;1487862;1489203;1489203;1489203…	+;+;+;+;+;+;+;+;+;+;+;+;+;+;+;+;+;+;+;+;+;+;+;+;+;+;+;+;+;+;+;+;+;+;+;+;+;+;+;+;+;+;+;+;+;+;+;+;+;+;+;+;+;+;+;+;+;+;+	18398	92	85	75	71	82	67	66	81	75	86	65	144	130	116	98	105	137	123	96	101	98	87	70	98
ENSG00000284740	chr1;chr1;chr1;chr1;chr1;chr1;chr1	1503662;1503662;1503662;1505737;1505737;1505737;1505737	1505670;1505670;1505670;1509204;1509204;1509204;1509204	+;+;+;+;+;+;+	5477	1	3	0	1	1	0	0	0	3	5	0	3	4	4	1	0	4	2	10	4	7	10	4	14
ATAD3A	chr1;chr1;chr1;chr1;chr1;chr1;chr1;chr1;chr1;chr1;chr1;chr1;chr1;chr1;chr1;chr1;chr1;chr1;chr1;chr1;chr1;chr1;chr1;chr1;chr1;chr1;chr1;chr1;chr1;chr1;chr1;chr1;chr1;chr1;chr1;chr1;chr1;chr1;chr1;chr1;chr1;chr1;chr1;chr1;chr1;chr1;chr1;chr1;chr1;chr1;chr1;chr1;chr1;chr1;chr1;chr1;chr1;chr1;chr1;chr1;chr1;chr1;chr1;chr1;chr1;chr1;chr1;chr1;chr1;chr1;chr1;chr1;chr1;chr1;chr1;chr1;chr1;chr1;chr1;chr1…	1512474;1512474;1512474;1512474;1512474;1512691;1512691;1512691;1512691;1512691;1512691;1516089;1516089;1516089;1516089;1516089;1516089;1517776;1517776;1517776;1517776;1517776;1517776;1517776;1518991;1518991;1518991;1518991;1518991;1518991;1518991;1519572;1519572;1519572;1519572;1519572;1519572;1519572;1520307;1520307;1520307;1520307;1520307;1520307;1520307;1520618;1520618;1520618;1520618;1520618…	1512529;1512529;1512529;1512529;1512529;1516011;1516011;1516011;1516011;1516011;1516011;1517069;1517069;1517069;1517069;1517069;1517069;1518920;1518920;1518920;1518920;1518920;1518920;1518920;1519491;1519491;1519491;1519491;1519491;1519491;1519491;1520140;1520140;1520140;1520140;1520140;1520140;1520140;1520547;1520547;1520547;1520547;1520547;1520547;1520547;1522743;1522743;1522743;1522743;1522743…	+;+;+;+;+;+;+;+;+;+;+;+;+;+;+;+;+;+;+;+;+;+;+;+;+;+;+;+;+;+;+;+;+;+;+;+;+;+;+;+;+;+;+;+;+;+;+;+;+;+;+;+;+;+;+;+;+;+;+;+;+;+;+;+;+;+;+;+;+;+;+;+;+;+;+;+;+;+;+;+;+;+;+;+;+;+;+;+;+;+;+;+;+;+;+;+;+;+;+;+;+;+;+;+;+;+;+;+;+;+;+;+;+	19180	75	62	53	75	72	68	52	56	70	89	45	112	127	108	102	90	132	88	83	60	63	79	71	104
TMEM240	chr1;chr1;chr1;chr1;chr1;chr1;chr1;chr1;chr1;chr1	1535508;1535508;1535508;1535798;1535798;1535798;1539791;1539791;1539791;1539791	1535588;1535588;1535588;1539055;1539055;1539055;1540289;1540289;1540289;1540289	-;-;-;-;-;-;-;-;-;-	3838	2	4	1	17	8	12	4	3	2	15	9	34	4	2	2	5	16	8	4	5	8	7	13	15
SSU72	chr1;chr1;chr1;chr1;chr1;chr1;chr1;chr1;chr1;chr1;chr1;chr1;chr1;chr1;chr1;chr1;chr1;chr1;chr1;chr1;chr1	1542168;1542168;1542168;1543988;1543988;1543988;1546488;1546488;1546488;1564917;1564917;1564917;1564917;1574350;1574350;1574350;1574350;1574350;1574350;1574350;1574350	1543868;1543868;1543868;1544637;1544637;1544637;1560847;1560847;1560847;1574101;1574101;1574101;1574101;1574477;1574477;1574477;1574477;1574477;1574477;1574477;1574477	-;-;-;-;-;-;-;-;-;-;-;-;-;-;-;-;-;-;-;-;-	26024	140	126	160	233	189	193	87	123	102	241	154	236	149	160	114	163	238	202	196	133	156	186	184	269
ENSG00000215014	chr1;chr1;chr1;chr1;chr1;chr1	1574350;1574350;1574350;1574350;1574864;1574864	1574477;1574477;1574477;1574477;1574974;1574974	+;+;+;+;+;+	239	0	0	0	1	0	0	0	0	2	1	0	5	1	0	0	0	0	0	4	3	2	1	1	1
ENSG00000286989	chr1;chr1;chr1;chr1	1600583;1600583;1600707;1600707	1600656;1600656;1601192;1601192	+;+;+;+	560	1	1	5	1	5	3	0	2	2	5	6	2	1	0	4	2	2	1	0	2	1	4	0	1
MIB2	chr1;chr1;chr1;chr1;chr1;chr1;chr1;chr1;chr1;chr1;chr1;chr1;chr1;chr1;chr1;chr1;chr1;chr1;chr1;chr1;chr1;chr1;chr1;chr1;chr1;chr1;chr1;chr1;chr1;chr1;chr1;chr1;chr1;chr1;chr1;chr1;chr1;chr1;chr1;chr1;chr1;chr1;chr1;chr1;chr1;chr1;chr1;chr1;chr1;chr1;chr1;chr1;chr1;chr1;chr1;chr1;chr1;chr1;chr1;chr1;chr1;chr1;chr1;chr1;chr1;chr1;chr1;chr1;chr1;chr1;chr1;chr1;chr1;chr1;chr1;chr1;chr1;chr1;chr1;chr1…	1615796;1615796;1615796;1615796;1615796;1615796;1615796;1615796;1615796;1615796;1616101;1616101;1616101;1616101;1616101;1616101;1616101;1616101;1616101;1616101;1616101;1616101;1616101;1616101;1616101;1619211;1619211;1619211;1619211;1619211;1619211;1619211;1619211;1619211;1619211;1619211;1619211;1619211;1619211;1619211;1619211;1619211;1619211;1623700;1623700;1623700;1623700;1623700;1623700;1623700…	1615878;1615878;1615878;1615878;1615878;1615878;1615878;1615878;1615878;1615878;1616273;1616273;1616273;1616273;1616273;1616273;1616273;1616273;1616273;1616273;1616273;1616273;1616273;1616273;1616273;1623121;1623121;1623121;1623121;1623121;1623121;1623121;1623121;1623121;1623121;1623121;1623121;1623121;1623121;1623121;1623121;1623121;1623121;1623773;1623773;1623773;1623773;1623773;1623773;1623773…	+;+;+;+;+;+;+;+;+;+;+;+;+;+;+;+;+;+;+;+;+;+;+;+;+;+;+;+;+;+;+;+;+;+;+;+;+;+;+;+;+;+;+;+;+;+;+;+;+;+;+;+;+;+;+;+;+;+;+;+;+;+;+;+;+;+;+;+;+;+;+;+;+;+;+;+;+;+;+;+;+;+;+;+;+;+;+;+;+;+;+;+;+;+;+;+;+;+;+;+;+;+;+;+;+;+;+;+;+;+;+;+;+;+;+;+;+;+;+;+;+;+;+;+;+;+;+;+;+;+;+;+;+;+;+;+;+;+;+;+;+;+;+;+;+;+;+;+;+;+;+;+;+;+;+;+;+;+;+;+;+;+;+;+;+;+;+;+;+;+;+;+;+;+;+;+;+;+;+;+;+;+;+;+;+;+;+;+;+;+;+;+;+;+;+;+;+;+;+;+…	6267	2	3	2	8	4	13	2	5	5	4	10	21	2	6	8	13	16	10	12	12	5	13	11	15
MMP23B	chr1;chr1;chr1;chr1;chr1;chr1;chr1;chr1;chr1;chr1;chr1;chr1;chr1;chr1;chr1;chr1;chr1;chr1;chr1;chr1;chr1;chr1;chr1	1632375;1632375;1632375;1632375;1632375;1632914;1632914;1632914;1632914;1632914;1632914;1634329;1634329;1634329;1634329;1634329;1634329;1634329;1634329;1634329;1634329;1634787;1634787	1632709;1632709;1632709;1632709;1632709;1632980;1632980;1632980;1632980;1632980;1632980;1634450;1634450;1634450;1634450;1634450;1634450;1634450;1634450;1634450;1634450;1635158;1635158	+;+;+;+;+;+;+;+;+;+;+;+;+;+;+;+;+;+;+;+;+;+;+	896	0	0	0	0	0	0	1	0	0	0	4	2	0	0	0	0	0	4	1	0	0	0	0	0
CDK11B	chr1;chr1;chr1;chr1;chr1;chr1;chr1;chr1;chr1;chr1;chr1;chr1;chr1;chr1;chr1;chr1;chr1;chr1;chr1;chr1;chr1;chr1;chr1;chr1;chr1;chr1;chr1;chr1;chr1;chr1;chr1;chr1;chr1;chr1;chr1;chr1;chr1;chr1;chr1;chr1;chr1;chr1;chr1;chr1;chr1;chr1;chr1;chr1;chr1;chr1;chr1;chr1;chr1;chr1;chr1;chr1;chr1;chr1;chr1;chr1;chr1;chr1;chr1;chr1;chr1;chr1;chr1;chr1;chr1;chr1;chr1;chr1;chr1;chr1;chr1;chr1;chr1;chr1;chr1;chr1…	1635857;1635857;1635857;1635857;1635857;1635857;1635857;1635857;1635857;1636127;1636127;1636127;1636127;1636127;1636127;1636127;1636127;1636127;1636482;1636482;1636482;1636482;1636482;1636482;1636482;1636482;1636482;1636799;1636799;1636799;1636799;1636799;1636799;1636799;1636799;1636799;1637005;1637005;1637005;1637005;1637005;1637005;1637005;1637005;1637005;1637203;1637203;1637203;1637203;1637203…	1635936;1635936;1635936;1635936;1635936;1635936;1635936;1635936;1635936;1636332;1636332;1636332;1636332;1636332;1636332;1636332;1636332;1636332;1636681;1636681;1636681;1636681;1636681;1636681;1636681;1636681;1636681;1636896;1636896;1636896;1636896;1636896;1636896;1636896;1636896;1636896;1637080;1637080;1637080;1637080;1637080;1637080;1637080;1637080;1637080;1637407;1637407;1637407;1637407;1637407…	-;-;-;-;-;-;-;-;-;-;-;-;-;-;-;-;-;-;-;-;-;-;-;-;-;-;-;-;-;-;-;-;-;-;-;-;-;-;-;-;-;-;-;-;-;-;-;-;-;-;-;-;-;-;-;-;-;-;-;-;-;-;-;-;-;-;-;-;-;-;-;-;-;-;-;-;-;-;-;-;-;-;-;-;-;-;-;-;-;-;-;-;-;-;-;-;-;-;-;-;-;-;-;-;-;-;-;-;-;-;-;-;-;-;-;-;-;-;-;-;-;-;-;-;-;-;-;-;-;-;-;-;-;-;-;-;-;-;-;-;-;-;-;-;-;-;-;-;-;-;-;-;-;-;-;-;-;-;-;-;-;-;-;-;-;-;-;-;-;-;-;-;-;-;-;-;-;-;-;-;-;-;-;-;-;-;-;-;-;-;-;-;-;-;-;-;-;-;-;-…	20298	56	50	34	89	61	57	34	30	46	87	38	81	55	59	51	108	136	72	51	52	46	86	69	62
ENSG00000272004	chr1;chr1;chr1;chr1;chr1;chr1	1659453;1659453;1660112;1660112;1660112;1660112	1659528;1659528;1661477;1661477;1661477;1661477	+;+;+;+;+;+	1442	0	3	3	1	0	2	3	1	5	1	2	1	1	5	1	1	1	0	2	4	0	0	2	1
SLC35E2B	chr1;chr1;chr1;chr1;chr1;chr1;chr1;chr1;chr1;chr1;chr1;chr1;chr1;chr1;chr1;chr1;chr1;chr1;chr1;chr1;chr1;chr1;chr1;chr1;chr1;chr1;chr1;chr1;chr1;chr1;chr1;chr1;chr1;chr1;chr1;chr1;chr1;chr1;chr1;chr1;chr1;chr1;chr1;chr1;chr1;chr1;chr1;chr1;chr1;chr1;chr1;chr1;chr1;chr1;chr1;chr1;chr1;chr1	1660112;1660112;1660112;1660112;1666020;1666020;1666020;1666020;1666020;1668473;1668473;1668473;1668473;1668473;1670152;1670152;1670152;1670152;1671630;1671630;1671630;1671630;1671630;1673412;1673412;1673412;1673412;1673412;1673412;1673412;1673412;1673412;1673412;1674398;1674398;1674398;1674398;1674398;1675591;1675591;1675591;1675591;1675591;1676200;1676200;1676200;1676200;1676200;1676847;1676847…	1661477;1661477;1661477;1661477;1668326;1668326;1668326;1668326;1668326;1669663;1669663;1669663;1669663;1669663;1670424;1670424;1670424;1670424;1671989;1671989;1671989;1671989;1671989;1674000;1674000;1674000;1674000;1674000;1674000;1674000;1674000;1674000;1674000;1675462;1675462;1675462;1675462;1675462;1676063;1676063;1676063;1676063;1676063;1676377;1676377;1676377;1676377;1676377;1690975;1690975…	-;-;-;-;-;-;-;-;-;-;-;-;-;-;-;-;-;-;-;-;-;-;-;-;-;-;-;-;-;-;-;-;-;-;-;-;-;-;-;-;-;-;-;-;-;-;-;-;-;-;-;-;-;-;-;-;-;-	22986	17	16	26	17	20	16	14	23	19	21	23	20	25	28	12	23	28	25	28	27	29	26	26	40
ENSG00000269737	chr1;chr1;chr1;chr1	1673412;1673412;1673412;1673412	1674000;1674000;1674000;1674000	+;+;+;+	589	0	0	0	0	0	0	0	0	0	0	0	0	0	0	0	0	0	0	0	0	0	0	0	0
MMP23A	chr1;chr1;chr1;chr1;chr1;chr1;chr1;chr1;chr1;chr1;chr1;chr1	1700073;1700073;1700280;1700280;1700515;1700515;1701072;1701072;1701259;1701259;1701488;1701488	1700139;1700139;1700346;1700346;1700906;1700906;1701147;1701147;1701360;1701360;1701607;1701607	+;+;+;+;+;+;+;+;+;+;+;+	824	1	0	0	0	0	0	0	0	0	0	1	0	0	1	0	1	0	0	0	0	0	0	0	0
CDK11A	chr1;chr1;chr1;chr1;chr1;chr1;chr1;chr1;chr1;chr1;chr1;chr1;chr1;chr1;chr1;chr1;chr1;chr1;chr1;chr1;chr1;chr1;chr1;chr1;chr1;chr1;chr1;chr1;chr1;chr1;chr1;chr1;chr1;chr1;chr1;chr1;chr1;chr1;chr1;chr1;chr1;chr1;chr1;chr1;chr1;chr1;chr1;chr1;chr1;chr1;chr1;chr1;chr1;chr1;chr1;chr1;chr1;chr1;chr1;chr1;chr1;chr1;chr1;chr1;chr1;chr1;chr1;chr1;chr1;chr1;chr1;chr1;chr1;chr1;chr1;chr1;chr1;chr1;chr1;chr1…	1703000;1703000;1703000;1703000;1703000;1703000;1703000;1703000;1703000;1703000;1703000;1703000;1703000;1703000;1703000;1703000;1703000;1703000;1703000;1703000;1703000;1703000;1703996;1703996;1703996;1703996;1703996;1703996;1703996;1703996;1703996;1703996;1703996;1703996;1703996;1703996;1703996;1703996;1703996;1703996;1703996;1703996;1703996;1703996;1703996;1703996;1703996;1703996;1703996;1703996…	1703079;1703079;1703079;1703079;1703079;1703079;1703079;1703079;1703079;1703079;1703079;1703079;1703079;1703079;1703079;1703079;1703079;1703079;1703079;1703079;1703079;1703079;1704038;1704038;1704038;1704038;1704038;1704038;1704038;1704038;1704038;1704038;1704038;1704038;1704038;1704038;1704038;1704038;1704038;1704038;1704038;1704038;1704038;1704038;1704038;1704038;1704038;1704038;1704038;1704038…	-;-;-;-;-;-;-;-;-;-;-;-;-;-;-;-;-;-;-;-;-;-;-;-;-;-;-;-;-;-;-;-;-;-;-;-;-;-;-;-;-;-;-;-;-;-;-;-;-;-;-;-;-;-;-;-;-;-;-;-;-;-;-;-;-;-;-;-;-;-;-;-;-;-;-;-;-;-;-;-;-;-;-;-;-;-;-;-;-;-;-;-;-;-;-;-;-;-;-;-;-;-;-;-;-;-;-;-;-;-;-;-;-;-;-;-;-;-;-;-;-;-;-;-;-;-;-;-;-;-;-;-;-;-;-;-;-;-;-;-;-;-;-;-;-;-;-;-;-;-;-;-;-;-;-;-;-;-;-;-;-;-;-;-;-;-;-;-;-;-;-;-;-;-;-;-;-;-;-;-;-;-;-;-;-;-;-;-;-;-;-;-;-;-;-;-;-;-;-;-…	16894	0	0	0	0	0	0	0	0	0	0	0	0	0	0	0	0	0	0	0	0	0	0	0	0
ENSG00000268575	chr1;chr1;chr1;chr1;chr1;chr1;chr1;chr1;chr1;chr1;chr1;chr1;chr1;chr1;chr1;chr1;chr1;chr1;chr1;chr1;chr1;chr1;chr1;chr1;chr1;chr1;chr1;chr1;chr1;chr1;chr1;chr1;chr1;chr1;chr1;chr1;chr1;chr1;chr1;chr1;chr1;chr1;chr1;chr1;chr1;chr1;chr1;chr1;chr1;chr1;chr1;chr1;chr1;chr1;chr1;chr1;chr1;chr1;chr1;chr1;chr1;chr1;chr1;chr1;chr1;chr1;chr1;chr1;chr1;chr1;chr1;chr1;chr1;chr1;chr1;chr1;chr1;chr1;chr1;chr1…	1703000;1703000;1703000;1703000;1703996;1703996;1703996;1703996;1705026;1705026;1705026;1705026;1705733;1705733;1705733;1705733;1707600;1707600;1707600;1707600;1708246;1708246;1708246;1708246;1708953;1708953;1708953;1708953;1709134;1709134;1709134;1709134;1709641;1709641;1709641;1709641;1712428;1712428;1712428;1712428;1716479;1716479;1716479;1716479;1719456;1719456;1719456;1719456;1721880;1721880…	1703079;1703079;1703079;1703079;1704038;1704038;1704038;1704038;1705641;1705641;1705641;1705641;1707408;1707408;1707408;1707408;1708179;1708179;1708179;1708179;1708793;1708793;1708793;1708793;1709037;1709037;1709037;1709037;1709478;1709478;1709478;1709478;1712263;1712263;1712263;1712263;1716345;1716345;1716345;1716345;1719165;1719165;1719165;1719165;1721595;1721595;1721595;1721595;1722465;1722465…	-;-;-;-;-;-;-;-;-;-;-;-;-;-;-;-;-;-;-;-;-;-;-;-;-;-;-;-;-;-;-;-;-;-;-;-;-;-;-;-;-;-;-;-;-;-;-;-;-;-;-;-;-;-;-;-;-;-;-;-;-;-;-;-;-;-;-;-;-;-;-;-;-;-;-;-;-;-;-;-;-;-;-;-;-;-	24188	0	1	0	3	0	0	0	0	4	0	0	1	0	0	1	0	0	0	1	2	2	1	2	1
ENSG00000227775	chr1;chr1;chr1;chr1;chr1;chr1;chr1;chr1;chr1;chr1;chr1;chr1;chr1;chr1;chr1;chr1;chr1;chr1;chr1;chr1;chr1;chr1;chr1;chr1;chr1;chr1;chr1;chr1;chr1;chr1;chr1;chr1;chr1;chr1;chr1;chr1;chr1;chr1;chr1	1724764;1724764;1724764;1724764;1724764;1724764;1725423;1725423;1725423;1725423;1725423;1725423;1725423;1725423;1725423;1732524;1732524;1732524;1732524;1732524;1732524;1732845;1732845;1732845;1732845;1732845;1732845;1732845;1732845;1732845;1734836;1734836;1734836;1734836;1734836;1734836;1734836;1734836;1734836	1724837;1724837;1724837;1724837;1724837;1724837;1730245;1730245;1730245;1730245;1730245;1730245;1730245;1730245;1730245;1732553;1732553;1732553;1732553;1732553;1732553;1734689;1734689;1734689;1734689;1734689;1734689;1734689;1734689;1734689;1735203;1735203;1735203;1735203;1735203;1735203;1735203;1735203;1735203	+;+;+;+;+;+;+;+;+;+;+;+;+;+;+;+;+;+;+;+;+;+;+;+;+;+;+;+;+;+;+;+;+;+;+;+;+;+;+	7140	0	0	0	0	0	0	0	0	0	0	0	0	0	0	0	0	0	0	0	0	0	0	0	0
SLC35E2A	chr1;chr1;chr1;chr1;chr1;chr1;chr1;chr1;chr1;chr1;chr1;chr1;chr1;chr1;chr1;chr1;chr1;chr1;chr1;chr1;chr1;chr1;chr1;chr1;chr1;chr1;chr1;chr1;chr1;chr1;chr1;chr1;chr1;chr1;chr1;chr1;chr1;chr1;chr1;chr1;chr1;chr1;chr1;chr1;chr1;chr1;chr1;chr1;chr1;chr1;chr1;chr1;chr1;chr1;chr1;chr1;chr1;chr1;chr1;chr1;chr1;chr1;chr1	1725423;1725423;1725423;1725423;1725423;1725423;1732524;1732524;1732524;1732524;1732524;1732524;1732524;1732524;1732524;1732524;1732524;1732524;1732845;1732845;1732845;1732845;1732845;1732845;1732845;1732845;1732845;1732845;1732845;1732845;1734836;1734836;1734836;1734836;1734836;1734836;1734836;1734836;1734836;1734836;1734836;1734836;1734836;1734836;1734836;1737689;1737689;1737689;1737689;1738449…	1730245;1730245;1730245;1730245;1730245;1730245;1732553;1732553;1732553;1732553;1732553;1732553;1732553;1732553;1732553;1732553;1732553;1732553;1734689;1734689;1734689;1734689;1734689;1734689;1734689;1734689;1734689;1734689;1734689;1734689;1735203;1735203;1735203;1735203;1735203;1735203;1735203;1735203;1735203;1735203;1735203;1735203;1735203;1735203;1735203;1738320;1738320;1738320;1738320;1738921…	-;-;-;-;-;-;-;-;-;-;-;-;-;-;-;-;-;-;-;-;-;-;-;-;-;-;-;-;-;-;-;-;-;-;-;-;-;-;-;-;-;-;-;-;-;-;-;-;-;-;-;-;-;-;-;-;-;-;-;-;-;-;-	13950	23	33	20	17	19	23	14	29	18	21	17	23	22	36	30	36	31	16	22	18	19	17	16	26
NADK	chr1;chr1;chr1;chr1;chr1;chr1;chr1;chr1;chr1;chr1;chr1;chr1;chr1;chr1;chr1;chr1;chr1;chr1;chr1;chr1;chr1;chr1;chr1;chr1;chr1;chr1;chr1;chr1;chr1;chr1;chr1;chr1;chr1;chr1;chr1;chr1;chr1;chr1;chr1;chr1;chr1;chr1;chr1;chr1;chr1;chr1;chr1;chr1;chr1;chr1;chr1;chr1;chr1;chr1;chr1;chr1;chr1;chr1;chr1;chr1;chr1;chr1;chr1;chr1;chr1;chr1;chr1;chr1;chr1;chr1;chr1;chr1;chr1;chr1;chr1;chr1;chr1;chr1;chr1;chr1…	1753061;1753061;1753061;1753061;1753061;1753061;1753650;1753650;1753650;1753650;1753650;1753650;1754384;1754384;1754384;1754384;1754384;1754384;1754384;1754384;1754384;1754384;1754384;1754384;1754897;1754897;1754897;1754897;1754897;1754897;1754897;1754897;1754897;1754897;1755477;1755477;1755477;1755477;1755477;1755477;1755477;1755477;1755477;1755477;1756344;1756344;1756344;1756344;1756344;1756344…	1753566;1753566;1753566;1753566;1753566;1753566;1754050;1754050;1754050;1754050;1754050;1754050;1754543;1754543;1754543;1754543;1754543;1754543;1754543;1754543;1754543;1754543;1754543;1754543;1755373;1755373;1755373;1755373;1755373;1755373;1755373;1755373;1755373;1755373;1756003;1756003;1756003;1756003;1756003;1756003;1756003;1756003;1756003;1756003;1756502;1756502;1756502;1756502;1756502;1756502…	-;-;-;-;-;-;-;-;-;-;-;-;-;-;-;-;-;-;-;-;-;-;-;-;-;-;-;-;-;-;-;-;-;-;-;-;-;-;-;-;-;-;-;-;-;-;-;-;-;-;-;-;-;-;-;-;-;-;-;-;-;-;-;-;-;-;-;-;-;-;-;-;-;-;-;-;-;-;-;-;-;-;-;-;-;-;-;-;-;-;-;-;-;-;-;-;-;-;-;-;-;-;-;-;-;-;-;-;-;-;-;-	23656	64	48	51	46	58	51	37	51	43	54	42	96	61	56	71	63	82	55	79	37	45	59	74	61
GNB1	chr1;chr1;chr1;chr1;chr1;chr1;chr1;chr1;chr1;chr1;chr1;chr1;chr1;chr1;chr1;chr1;chr1;chr1;chr1;chr1;chr1;chr1;chr1;chr1;chr1;chr1;chr1;chr1;chr1;chr1;chr1;chr1;chr1;chr1;chr1;chr1;chr1;chr1;chr1;chr1;chr1;chr1;chr1;chr1;chr1;chr1;chr1;chr1;chr1;chr1;chr1;chr1;chr1;chr1;chr1;chr1;chr1;chr1;chr1;chr1;chr1;chr1;chr1;chr1;chr1;chr1;chr1;chr1;chr1;chr1;chr1;chr1;chr1;chr1;chr1;chr1;chr1;chr1;chr1;chr1…	1787054;1787054;1787054;1787054;1787438;1787438;1787438;1787438;1789270;1789270;1789270;1789270;1789270;1789270;1790597;1790597;1790597;1790597;1790597;1790597;1790597;1794198;1794198;1794198;1794198;1794198;1794198;1794198;1804582;1804582;1804582;1804582;1804582;1804582;1804582;1804582;1806539;1806539;1806539;1806539;1806539;1806539;1806539;1806539;1815863;1815863;1815863;1815863;1815863;1815863…	1787321;1787321;1787321;1787321;1787986;1787986;1787986;1787986;1790394;1790394;1790394;1790394;1790394;1790394;1793244;1793244;1793244;1793244;1793244;1793244;1793244;1804418;1804418;1804418;1804418;1804418;1804418;1804418;1806474;1806474;1806474;1806474;1806474;1806474;1806474;1806474;1815755;1815755;1815755;1815755;1815755;1815755;1815755;1815755;1817686;1817686;1817686;1817686;1817686;1817686…	-;-;-;-;-;-;-;-;-;-;-;-;-;-;-;-;-;-;-;-;-;-;-;-;-;-;-;-;-;-;-;-;-;-;-;-;-;-;-;-;-;-;-;-;-;-;-;-;-;-;-;-;-;-;-;-;-;-;-;-;-;-;-;-;-;-;-;-;-;-;-;-;-;-;-;-;-;-;-;-;-;-;-;-;-;-;-;-;-;-;-;-;-;-	99416	787	567	676	1025	986	994	422	701	532	951	706	1491	1105	967	706	1214	1360	1101	669	518	751	736	692	872
GNB1-DT	chr1;chr1;chr1;chr1;chr1;chr1;chr1;chr1;chr1	1891384;1891384;1891384;1891384;1891852;1891852;1891852;1891852;1891852	1891470;1891470;1891470;1891470;1891899;1891899;1891899;1891899;1891899	+;+;+;+;+;+;+;+;+	135	2	0	4	1	1	0	0	1	5	0	0	0	3	0	5	1	0	4	2	2	1	2	0	2
CALML6	chr1;chr1;chr1;chr1;chr1;chr1;chr1;chr1;chr1	1916897;1916897;1916897;1916897;1916897;1917075;1917075;1917075;1917075	1916973;1916973;1916973;1916973;1916973;1917146;1917146;1917146;1917146	+;+;+;+;+;+;+;+;+	149	0	0	0	0	0	0	0	0	0	0	0	0	0	0	0	0	0	0	0	0	1	0	0	0
TMEM52	chr1;chr1;chr1;chr1;chr1;chr1	1918163;1918163;1918163;1918163;1918163;1918163	1918252;1918252;1918252;1918252;1918252;1918252	-;-;-;-;-;-	90	0	0	0	0	0	0	0	0	0	0	0	0	0	0	0	0	0	2	1	0	2	0	0	0
CFAP74	chr1;chr1;chr1;chr1;chr1;chr1;chr1;chr1;chr1;chr1;chr1;chr1;chr1;chr1;chr1;chr1;chr1;chr1;chr1;chr1;chr1;chr1;chr1;chr1;chr1;chr1;chr1;chr1;chr1;chr1;chr1;chr1;chr1;chr1;chr1;chr1;chr1;chr1;chr1;chr1;chr1;chr1;chr1;chr1;chr1;chr1;chr1;chr1;chr1;chr1;chr1;chr1;chr1;chr1;chr1;chr1;chr1;chr1;chr1;chr1;chr1;chr1;chr1;chr1;chr1;chr1;chr1;chr1;chr1;chr1;chr1;chr1;chr1;chr1;chr1;chr1;chr1;chr1;chr1;chr1…	1922389;1922389;1922389;1922389;1922389;1922724;1922724;1922724;1922724;1922724;1923146;1923146;1923146;1923146;1923146;1923500;1923500;1923500;1923500;1923500;1923930;1923930;1923930;1923930;1923930;1924521;1924521;1924521;1924521;1924521;1925939;1925939;1925939;1925939;1925939;1926348;1926348;1926348;1926348;1926348;1926513;1926513;1926513;1926513;1926513;1927930;1927930;1927930;1928883;1928883…	1922588;1922588;1922588;1922588;1922588;1922984;1922984;1922984;1922984;1922984;1923366;1923366;1923366;1923366;1923366;1923774;1923774;1923774;1923774;1923774;1924390;1924390;1924390;1924390;1924390;1925782;1925782;1925782;1925782;1925782;1926227;1926227;1926227;1926227;1926227;1926456;1926456;1926456;1926456;1926456;1926651;1926651;1926651;1926651;1926651;1928783;1928783;1928783;1930059;1930059…	-;-;-;-;-;-;-;-;-;-;-;-;-;-;-;-;-;-;-;-;-;-;-;-;-;-;-;-;-;-;-;-;-;-;-;-;-;-;-;-;-;-;-;-;-;-;-;-;-;-;-;-;-;-;-;-;-;-;-;-;-;-;-;-;-;-;-;-;-;-;-;-;-;-;-;-;-;-;-;-;-;-;-;-;-;-;-;-;-;-;-;-;-;-;-;-;-;-;-;-;-;-;-;-;-;-;-;-;-;-;-;-;-;-;-;-;-;-;-;-;-;-;-;-;-;-;-;-;-;-;-;-;-;-;-;-;-;-;-;-;-;-;-;-;-;-;-;-;-;-;-;-;-;-;-;-;-;-;-;-;-;-;-;-;-;-;-;-;-;-;-;-;-;-;-;-;-;-;-;-;-;-;-;-;-;-;-;-	71465	11	3	5	11	11	5	6	7	5	15	9	9	2	4	2	4	11	11	12	2	10	11	9	11
ENSG00000233542	chr1;chr1;chr1	2015001;2015001;2015001	2015364;2015364;2015364	-;-;-	364	1	3	0	0	0	1	1	1	1	0	0	0	0	1	2	0	0	0	0	2	1	0	0	1
GABRD	chr1;chr1;chr1;chr1;chr1;chr1;chr1;chr1;chr1;chr1;chr1;chr1;chr1;chr1;chr1;chr1;chr1;chr1;chr1;chr1;chr1;chr1;chr1;chr1;chr1;chr1;chr1;chr1;chr1;chr1;chr1;chr1;chr1;chr1;chr1;chr1;chr1;chr1;chr1;chr1;chr1;chr1;chr1;chr1;chr1;chr1;chr1;chr1;chr1;chr1;chr1;chr1;chr1;chr1;chr1;chr1;chr1;chr1;chr1;chr1;chr1;chr1;chr1;chr1;chr1;chr1;chr1;chr1;chr1;chr1;chr1;chr1;chr1;chr1;chr1;chr1;chr1;chr1;chr1;chr1…	2019492;2019492;2019492;2019492;2019492;2019492;2019492;2019492;2019492;2019492;2022392;2022392;2022392;2022392;2022392;2022392;2022392;2022392;2022392;2022392;2022392;2024224;2024224;2024224;2024224;2024224;2024224;2024224;2024224;2024224;2024224;2024224;2025055;2025055;2025055;2025055;2025055;2025055;2025055;2025055;2025055;2025055;2025055;2025055;2025433;2025433;2025433;2025433;2025433;2025433…	2022314;2022314;2022314;2022314;2022314;2022314;2022314;2022314;2022314;2022314;2023560;2023560;2023560;2023560;2023560;2023560;2023560;2023560;2023560;2023560;2023560;2024269;2024269;2024269;2024269;2024269;2024269;2024269;2024269;2024269;2024269;2024269;2025333;2025333;2025333;2025333;2025333;2025333;2025333;2025333;2025333;2025333;2025333;2025333;2025517;2025517;2025517;2025517;2025517;2025517…	+;+;+;+;+;+;+;+;+;+;+;+;+;+;+;+;+;+;+;+;+;+;+;+;+;+;+;+;+;+;+;+;+;+;+;+;+;+;+;+;+;+;+;+;+;+;+;+;+;+;+;+;+;+;+;+;+;+;+;+;+;+;+;+;+;+;+;+;+;+;+;+;+;+;+;+;+;+;+;+;+;+;+;+;+;+;+;+;+;+;+;+;+;+;+;+;+;+;+;+;+;+;+;+	5905	0	0	0	0	0	1	0	0	0	0	0	0	0	0	0	1	0	0	0	3	1	1	0	0
PRKCZ-DT	chr1;chr1;chr1;chr1;chr1	2049469;2049469;2049469;2049667;2049667	2049597;2049597;2049597;2049867;2049867	-;-;-;-;-	330	4	0	1	0	0	0	0	1	1	0	0	0	1	0	0	0	0	0	4	3	2	2	0	0
PRKCZ	chr1;chr1;chr1;chr1;chr1;chr1;chr1;chr1;chr1;chr1;chr1;chr1;chr1;chr1;chr1;chr1;chr1;chr1;chr1;chr1;chr1;chr1;chr1;chr1;chr1;chr1;chr1;chr1;chr1;chr1;chr1;chr1;chr1;chr1;chr1;chr1;chr1;chr1;chr1;chr1;chr1;chr1;chr1;chr1;chr1;chr1;chr1;chr1;chr1;chr1;chr1;chr1;chr1;chr1;chr1;chr1;chr1;chr1;chr1;chr1;chr1;chr1;chr1;chr1;chr1;chr1;chr1;chr1;chr1;chr1;chr1;chr1;chr1;chr1;chr1;chr1;chr1;chr1;chr1;chr1…	2050702;2050702;2050702;2050702;2051013;2051013;2051013;2051013;2051013;2055877;2055877;2055877;2055877;2055877;2055877;2056574;2056574;2056574;2056574;2056574;2056574;2059592;2059592;2059592;2059592;2059592;2071537;2071537;2071537;2071537;2073930;2073930;2073930;2073930;2073930;2073930;2074276;2074276;2074276;2074276;2074276;2074276;2074276;2074768;2074768;2074768;2074768;2074768;2074768;2074768…	2050807;2050807;2050807;2050807;2055440;2055440;2055440;2055440;2055440;2056483;2056483;2056483;2056483;2056483;2056483;2059540;2059540;2059540;2059540;2059540;2059540;2071298;2071298;2071298;2071298;2071298;2073461;2073461;2073461;2073461;2073985;2073985;2073985;2073985;2073985;2073985;2074687;2074687;2074687;2074687;2074687;2074687;2074687;2074854;2074854;2074854;2074854;2074854;2074854;2074854…	+;+;+;+;+;+;+;+;+;+;+;+;+;+;+;+;+;+;+;+;+;+;+;+;+;+;+;+;+;+;+;+;+;+;+;+;+;+;+;+;+;+;+;+;+;+;+;+;+;+;+;+;+;+;+;+;+;+;+;+;+;+;+;+;+;+;+;+;+;+;+;+;+;+;+;+;+;+;+;+;+;+;+;+;+;+;+;+;+;+;+;+;+;+;+;+;+;+;+;+;+;+;+;+;+;+;+;+;+;+;+;+;+;+;+;+;+;+;+;+;+;+;+;+;+;+;+;+;+;+;+;+;+;+;+;+;+;+;+;+;+;+;+;+;+;+;+;+;+;+;+;+;+;+;+;+;+;+;+;+;+;+;+;+;+;+;+;+;+;+;+;+;+;+;+;+;+;+;+;+;+;+;+;+;+;+;+;+;+;+;+;+;+;+;+;+;+;+;+;+…	121364	91	94	79	228	218	222	54	68	84	319	281	280	130	132	106	320	362	257	110	86	97	221	213	261
PRKCZ-AS1	chr1;chr1;chr1;chr1;chr1;chr1;chr1;chr1;chr1;chr1	2182824;2182824;2182824;2182824;2182824;2182824;2183876;2183876;2183876;2183876	2183570;2183570;2183570;2183570;2183570;2183570;2183990;2183990;2183990;2183990	-;-;-;-;-;-;-;-;-;-	862	0	0	0	0	0	0	0	0	0	0	0	0	0	0	0	0	0	0	0	0	0	0	0	0
FAAP20	chr1;chr1;chr1;chr1;chr1;chr1;chr1;chr1;chr1;chr1;chr1;chr1;chr1;chr1;chr1;chr1;chr1;chr1;chr1;chr1;chr1;chr1;chr1;chr1;chr1;chr1;chr1;chr1;chr1;chr1;chr1;chr1;chr1;chr1;chr1;chr1;chr1;chr1;chr1;chr1;chr1;chr1;chr1;chr1;chr1;chr1;chr1;chr1;chr1;chr1;chr1;chr1;chr1;chr1;chr1;chr1;chr1;chr1;chr1;chr1;chr1;chr1;chr1;chr1;chr1;chr1	2185514;2185514;2185514;2185514;2185514;2185514;2186250;2186250;2186250;2186250;2186250;2186250;2187207;2187207;2187207;2187207;2187207;2187207;2193911;2193911;2193911;2193911;2193911;2193911;2193911;2193911;2193911;2193911;2193911;2193911;2193911;2193911;2194214;2194214;2194214;2194214;2194214;2194214;2194214;2194214;2194214;2194214;2194214;2194214;2194776;2194776;2194776;2194776;2201226;2201226…	2186003;2186003;2186003;2186003;2186003;2186003;2186837;2186837;2186837;2186837;2186837;2186837;2189543;2189543;2189543;2189543;2189543;2189543;2193997;2193997;2193997;2193997;2193997;2193997;2193997;2193997;2193997;2193997;2193997;2193997;2193997;2193997;2194687;2194687;2194687;2194687;2194687;2194687;2194687;2194687;2194687;2194687;2194687;2194687;2198006;2198006;2198006;2198006;2203435;2203435…	-;-;-;-;-;-;-;-;-;-;-;-;-;-;-;-;-;-;-;-;-;-;-;-;-;-;-;-;-;-;-;-;-;-;-;-;-;-;-;-;-;-;-;-;-;-;-;-;-;-;-;-;-;-;-;-;-;-;-;-;-;-;-;-;-;-	17318	38	38	33	39	29	39	19	29	24	61	56	54	47	51	56	40	50	48	38	28	30	35	30	55
ENSG00000234396	chr1;chr1	2212721;2212721	2220534;2220534	+;+	7814	2	2	2	0	2	1	1	0	1	1	3	1	6	2	2	0	4	1	3	0	7	3	2	5
SKI	chr1;chr1;chr1;chr1;chr1;chr1;chr1;chr1;chr1;chr1;chr1;chr1;chr1;chr1;chr1;chr1;chr1;chr1;chr1;chr1;chr1	2229736;2229736;2232670;2232670;2232670;2248072;2248072;2248072;2248072;2303104;2303104;2303104;2303401;2303401;2304109;2304109;2304109;2304586;2304586;2306251;2306251	2232478;2232478;2247995;2247995;2247995;2302977;2302977;2302977;2302977;2303284;2303284;2303284;2303645;2303645;2304292;2304292;2304292;2306019;2306019;2306576;2306576	+;+;+;+;+;+;+;+;+;+;+;+;+;+;+;+;+;+;+;+;+	75345	137	107	114	576	458	469	53	68	60	619	399	816	203	156	112	697	964	681	259	187	272	1231	1186	1247
ENSG00000287356	chr1;chr1;chr1;chr1;chr1;chr1;chr1;chr1;chr1	2315999;2315999;2315999;2317012;2317012;2317012;2317730;2317730;2317730	2316391;2316391;2316391;2317610;2317610;2317610;2318989;2318989;2318989	+;+;+;+;+;+;+;+;+	2252	0	1	1	1	6	5	0	4	0	3	9	13	6	6	1	9	9	8	8	1	2	6	4	10
MORN1	chr1;chr1;chr1;chr1;chr1;chr1;chr1;chr1;chr1;chr1;chr1;chr1;chr1;chr1;chr1;chr1;chr1;chr1;chr1;chr1;chr1;chr1;chr1;chr1;chr1;chr1;chr1;chr1;chr1;chr1;chr1;chr1;chr1;chr1;chr1;chr1;chr1;chr1;chr1;chr1;chr1;chr1;chr1;chr1;chr1;chr1;chr1;chr1;chr1;chr1;chr1;chr1;chr1;chr1;chr1;chr1;chr1;chr1;chr1;chr1;chr1;chr1;chr1;chr1;chr1;chr1;chr1;chr1;chr1;chr1;chr1;chr1;chr1;chr1;chr1;chr1	2323086;2323086;2324144;2324144;2326694;2326694;2332754;2332754;2332754;2336549;2336549;2336549;2336851;2336851;2336851;2352821;2352821;2352821;2355465;2355465;2355465;2355465;2357599;2357599;2357599;2357599;2358716;2358716;2358716;2358716;2358716;2363629;2363629;2363629;2363629;2363629;2372592;2372592;2372592;2372592;2372592;2372592;2372592;2374558;2374558;2374558;2374558;2374558;2374558;2374558…	2324096;2324096;2326200;2326200;2332125;2332125;2336468;2336468;2336468;2336716;2336716;2336716;2350413;2350413;2350413;2355174;2355174;2355174;2357431;2357431;2357431;2357431;2358591;2358591;2358591;2358591;2363060;2363060;2363060;2363060;2363060;2371164;2371164;2371164;2371164;2371164;2374460;2374460;2374460;2374460;2374460;2374460;2374460;2374852;2374852;2374852;2374852;2374852;2374852;2374852…	-;-;-;-;-;-;-;-;-;-;-;-;-;-;-;-;-;-;-;-;-;-;-;-;-;-;-;-;-;-;-;-;-;-;-;-;-;-;-;-;-;-;-;-;-;-;-;-;-;-;-;-;-;-;-;-;-;-;-;-;-;-;-;-;-;-;-;-;-;-;-;-;-;-;-;-	54144	162	124	150	193	187	168	78	84	97	259	232	287	155	222	134	182	250	213	154	135	163	197	198	291
RER1	chr1;chr1;chr1;chr1;chr1;chr1;chr1;chr1;chr1;chr1;chr1;chr1;chr1;chr1;chr1;chr1;chr1;chr1;chr1;chr1;chr1;chr1;chr1;chr1;chr1;chr1;chr1;chr1;chr1;chr1;chr1;chr1;chr1;chr1;chr1;chr1;chr1;chr1;chr1;chr1;chr1;chr1;chr1;chr1;chr1;chr1;chr1;chr1;chr1;chr1;chr1;chr1;chr1;chr1	2391959;2391959;2391959;2391959;2391959;2391959;2391959;2393232;2393232;2393232;2393232;2393232;2393232;2393232;2393232;2396368;2396368;2396368;2396368;2396368;2396368;2396368;2396368;2397221;2397221;2397221;2397221;2397221;2397221;2397221;2397221;2399515;2399515;2399515;2399515;2399515;2399515;2399515;2399515;2400936;2400936;2400936;2400936;2400936;2400936;2400936;2400936;2402343;2402343;2402343…	2393173;2393173;2393173;2393173;2393173;2393173;2393173;2394004;2394004;2394004;2394004;2394004;2394004;2394004;2394004;2397115;2397115;2397115;2397115;2397115;2397115;2397115;2397115;2399414;2399414;2399414;2399414;2399414;2399414;2399414;2399414;2400856;2400856;2400856;2400856;2400856;2400856;2400856;2400856;2401950;2401950;2401950;2401950;2401950;2401950;2401950;2401950;2403034;2403034;2403034…	+;+;+;+;+;+;+;+;+;+;+;+;+;+;+;+;+;+;+;+;+;+;+;+;+;+;+;+;+;+;+;+;+;+;+;+;+;+;+;+;+;+;+;+;+;+;+;+;+;+;+;+;+;+	7979	116	86	88	138	105	152	48	72	62	91	82	56	124	142	80	122	132	128	110	52	69	85	82	93
PEX10	chr1;chr1;chr1;chr1;chr1;chr1;chr1;chr1;chr1;chr1;chr1;chr1;chr1;chr1;chr1;chr1;chr1;chr1;chr1;chr1;chr1;chr1;chr1;chr1;chr1;chr1;chr1;chr1;chr1;chr1;chr1;chr1;chr1;chr1;chr1;chr1;chr1;chr1;chr1;chr1;chr1;chr1;chr1;chr1;chr1;chr1;chr1;chr1;chr1;chr1;chr1;chr1;chr1;chr1;chr1	2405835;2405835;2405835;2405835;2405835;2406620;2406620;2406620;2406620;2406620;2406620;2406956;2406956;2406956;2406956;2406956;2406956;2408859;2408859;2408859;2408859;2408859;2408859;2408859;2408859;2408859;2408859;2410005;2410005;2410005;2410005;2410005;2410005;2410005;2410005;2410005;2410452;2410452;2410452;2410452;2410452;2410452;2410452;2410452;2410452;2410869;2410869;2410869;2410869;2410869…	2406483;2406483;2406483;2406483;2406483;2406719;2406719;2406719;2406719;2406719;2406719;2408451;2408451;2408451;2408451;2408451;2408451;2409677;2409677;2409677;2409677;2409677;2409677;2409677;2409677;2409677;2409677;2410260;2410260;2410260;2410260;2410260;2410260;2410260;2410260;2410260;2410629;2410629;2410629;2410629;2410629;2410629;2410629;2410629;2410629;2412390;2412390;2412390;2412390;2412390…	-;-;-;-;-;-;-;-;-;-;-;-;-;-;-;-;-;-;-;-;-;-;-;-;-;-;-;-;-;-;-;-;-;-;-;-;-;-;-;-;-;-;-;-;-;-;-;-;-;-;-;-;-;-;-	6052	21	32	24	29	20	25	18	14	19	14	22	28	31	34	33	26	33	17	29	27	20	11	14	24
PLCH2	chr1;chr1;chr1;chr1;chr1;chr1;chr1;chr1;chr1;chr1;chr1;chr1;chr1;chr1;chr1;chr1;chr1;chr1;chr1;chr1;chr1;chr1;chr1;chr1;chr1;chr1;chr1;chr1;chr1;chr1;chr1;chr1;chr1;chr1;chr1;chr1;chr1;chr1;chr1;chr1;chr1;chr1;chr1;chr1;chr1;chr1;chr1;chr1;chr1;chr1;chr1;chr1;chr1;chr1;chr1;chr1;chr1;chr1;chr1;chr1;chr1;chr1;chr1;chr1;chr1;chr1;chr1;chr1;chr1;chr1;chr1;chr1;chr1;chr1;chr1;chr1;chr1;chr1;chr1;chr1…	2426038;2426038;2430630;2430630;2467663;2467663;2467663;2476713;2476713;2476713;2476713;2476713;2478623;2478623;2478623;2478623;2478623;2479979;2479979;2479979;2479979;2479979;2479979;2480313;2480313;2480313;2480313;2480313;2480313;2484619;2484619;2484619;2484619;2484619;2484619;2487001;2487001;2487001;2487001;2487001;2487001;2487377;2487377;2487377;2487377;2487377;2487377;2487719;2487719;2487719…	2430337;2430337;2467458;2467458;2476288;2476288;2476288;2478475;2478475;2478475;2478475;2478475;2479089;2479089;2479089;2479089;2479089;2480182;2480182;2480182;2480182;2480182;2480182;2484447;2484447;2484447;2484447;2484447;2484447;2486906;2486906;2486906;2486906;2486906;2486906;2487172;2487172;2487172;2487172;2487172;2487172;2487597;2487597;2487597;2487597;2487597;2487597;2489206;2489206;2489206…	+;+;+;+;+;+;+;+;+;+;+;+;+;+;+;+;+;+;+;+;+;+;+;+;+;+;+;+;+;+;+;+;+;+;+;+;+;+;+;+;+;+;+;+;+;+;+;+;+;+;+;+;+;+;+;+;+;+;+;+;+;+;+;+;+;+;+;+;+;+;+;+;+;+;+;+;+;+;+;+;+;+;+;+;+;+;+;+;+;+;+;+;+;+;+;+;+;+;+;+;+;+;+;+;+;+;+;+;+;+;+;+;+;+;+;+;+;+;+;+;+;+;+;+;+;+;+;+;+;+;+;+;+;+;+;+;+;+;+;+;+;+;+;+;+;+;+;+;+;+;+;+;+	67775	12	9	8	7	16	14	3	7	3	15	12	13	9	13	11	24	25	19	4	4	4	26	16	25
ENSG00000224387	chr1;chr1;chr1;chr1	2492597;2492597;2492597;2492597	2493100;2493100;2493100;2493100	-;-;-;-	504	0	0	0	0	0	0	0	0	0	0	0	0	0	0	0	0	0	0	0	0	0	0	0	0
ENSG00000229393	chr1;chr1;chr1;chr1	2493854;2493854;2493854;2493854	2494382;2494382;2494382;2494382	-;-;-;-	529	0	0	0	0	0	0	0	0	0	0	0	0	0	0	0	0	0	0	0	0	0	0	0	0
PANK4	chr1;chr1;chr1;chr1;chr1;chr1;chr1;chr1;chr1;chr1;chr1;chr1;chr1;chr1;chr1;chr1;chr1;chr1;chr1;chr1;chr1;chr1;chr1;chr1;chr1;chr1;chr1;chr1;chr1;chr1;chr1;chr1;chr1;chr1;chr1;chr1;chr1;chr1;chr1;chr1;chr1;chr1;chr1;chr1;chr1;chr1;chr1;chr1;chr1;chr1;chr1;chr1;chr1;chr1;chr1;chr1;chr1;chr1;chr1;chr1;chr1;chr1;chr1;chr1;chr1;chr1;chr1;chr1;chr1;chr1;chr1;chr1;chr1;chr1;chr1;chr1;chr1;chr1;chr1;chr1…	2509061;2509061;2509061;2509061;2509931;2509931;2509931;2509931;2509931;2510158;2510158;2510158;2510158;2510158;2510783;2510783;2510783;2510783;2510783;2510783;2511388;2511388;2511388;2511388;2511388;2511388;2511684;2511684;2511684;2511684;2511684;2511684;2513040;2513040;2513040;2513040;2513040;2513040;2514090;2514090;2514090;2514090;2514090;2514467;2514467;2514467;2514467;2514467;2514467;2515402…	2509792;2509792;2509792;2509792;2510056;2510056;2510056;2510056;2510056;2510292;2510292;2510292;2510292;2510292;2511337;2511337;2511337;2511337;2511337;2511337;2511627;2511627;2511627;2511627;2511627;2511627;2512405;2512405;2512405;2512405;2512405;2512405;2514001;2514001;2514001;2514001;2514001;2514001;2514353;2514353;2514353;2514353;2514353;2515257;2515257;2515257;2515257;2515257;2515257;2515561…	-;-;-;-;-;-;-;-;-;-;-;-;-;-;-;-;-;-;-;-;-;-;-;-;-;-;-;-;-;-;-;-;-;-;-;-;-;-;-;-;-;-;-;-;-;-;-;-;-;-;-;-;-;-;-;-;-;-;-;-;-;-;-;-;-;-;-;-;-;-;-;-;-;-;-;-;-;-;-;-;-;-;-;-;-;-;-;-;-;-;-;-;-;-;-;-;-;-;-;-;-;-;-	12989	43	31	27	74	59	40	30	26	21	65	36	79	40	52	35	78	92	43	34	42	24	46	34	36
HES5	chr1;chr1;chr1;chr1;chr1;chr1;chr1;chr1	2529750;2529750;2530012;2530012;2530103;2530103;2530103;2530103	2529845;2529845;2530063;2530063;2530110;2530110;2530110;2530110	-;-;-;-;-;-;-;-	156	0	0	0	0	0	0	0	0	0	0	0	0	0	0	0	0	0	0	0	0	0	0	0	0
ENSG00000272449	chr1;chr1;chr1;chr1;chr1;chr1	2530103;2530103;2530103;2530103;2530264;2530264	2530110;2530110;2530110;2530110;2545968;2545968	+;+;+;+;+;+	15713	3	4	6	2	0	4	1	1	2	3	1	2	4	1	0	0	0	2	1	3	1	3	1	4
TNFRSF14-AS1	chr1;chr1;chr1;chr1;chr1;chr1;chr1;chr1;chr1;chr1;chr1;chr1;chr1;chr1;chr1;chr1;chr1;chr1;chr1;chr1	2550275;2550275;2550275;2550275;2550275;2550732;2550732;2550732;2550732;2550732;2550732;2554297;2554297;2554297;2556734;2556734;2556734;2556734;2556734;2556734	2550282;2550282;2550282;2550282;2550282;2550991;2550991;2550991;2550991;2550991;2550991;2554723;2554723;2554723;2556976;2556976;2556976;2556976;2556976;2556976	-;-;-;-;-;-;-;-;-;-;-;-;-;-;-;-;-;-;-;-	938	0	1	0	0	1	0	0	0	0	0	0	0	0	0	0	0	0	0	0	0	0	0	0	2
TNFRSF14	chr1;chr1;chr1;chr1;chr1;chr1;chr1;chr1;chr1;chr1;chr1;chr1;chr1;chr1;chr1;chr1;chr1;chr1;chr1;chr1;chr1;chr1;chr1;chr1;chr1;chr1;chr1;chr1;chr1;chr1;chr1;chr1;chr1;chr1;chr1;chr1;chr1;chr1;chr1;chr1;chr1;chr1;chr1;chr1;chr1;chr1;chr1;chr1;chr1;chr1;chr1;chr1;chr1;chr1;chr1;chr1;chr1;chr1;chr1;chr1;chr1;chr1;chr1	2556734;2556734;2556734;2556734;2556734;2556734;2556734;2556734;2556734;2556734;2556734;2556734;2556734;2556734;2556734;2556734;2556734;2556734;2556734;2556734;2556734;2556734;2556734;2556734;2557032;2557032;2557032;2557032;2557032;2557032;2557032;2557032;2557032;2557032;2557032;2557032;2557835;2557835;2557835;2557835;2557835;2557835;2557835;2557835;2557835;2557835;2557835;2557835;2557835;2559979…	2556976;2556976;2556976;2556976;2556976;2556976;2556976;2556976;2556976;2556976;2556976;2556976;2556976;2556976;2556976;2556976;2556976;2556976;2556976;2556976;2556976;2556976;2556976;2556976;2557725;2557725;2557725;2557725;2557725;2557725;2557725;2557725;2557725;2557725;2557725;2557725;2558342;2558342;2558342;2558342;2558342;2558342;2558342;2558342;2558342;2558342;2558342;2558342;2558342;2560553…	+;+;+;+;+;+;+;+;+;+;+;+;+;+;+;+;+;+;+;+;+;+;+;+;+;+;+;+;+;+;+;+;+;+;+;+;+;+;+;+;+;+;+;+;+;+;+;+;+;+;+;+;+;+;+;+;+;+;+;+;+;+;+	3243	0	0	0	0	0	0	0	0	0	1	0	0	0	0	0	1	0	0	0	0	0	0	1	1
ENSG00000225931	chr1;chr1;chr1;chr1	2566606;2566606;2568055;2568055	2567865;2567865;2568976;2568976	+;+;+;+	2182	0	0	0	1	0	1	0	0	0	3	0	0	0	0	0	1	2	0	0	0	0	0	1	0
ENSG00000228037	chr1;chr1;chr1;chr1	2581651;2581651;2583496;2583496	2583369;2583369;2584124;2584124	+;+;+;+	2348	0	3	5	1	0	1	2	0	1	0	0	1	0	4	0	0	0	1	2	1	4	0	2	0
PRXL2B	chr1;chr1;chr1;chr1;chr1;chr1;chr1;chr1;chr1;chr1;chr1;chr1;chr1;chr1;chr1;chr1;chr1;chr1;chr1;chr1;chr1;chr1;chr1;chr1;chr1;chr1;chr1;chr1;chr1;chr1;chr1;chr1;chr1;chr1;chr1;chr1;chr1;chr1;chr1;chr1;chr1;chr1;chr1;chr1;chr1;chr1;chr1;chr1;chr1;chr1;chr1;chr1;chr1;chr1;chr1;chr1;chr1;chr1	2586592;2586592;2586592;2586949;2586949;2586949;2586949;2586949;2586949;2586949;2586949;2586949;2586949;2586949;2586949;2587296;2587296;2587296;2587296;2587296;2587296;2587296;2587296;2587296;2587296;2587296;2587296;2587296;2587296;2587296;2587793;2587793;2587793;2587793;2587793;2587793;2587793;2587793;2587793;2587793;2587793;2587793;2587793;2587793;2587793;2589041;2589041;2589041;2589041;2589041…	2586749;2586749;2586749;2587041;2587041;2587041;2587041;2587041;2587041;2587041;2587041;2587041;2587041;2587041;2587041;2587740;2587740;2587740;2587740;2587740;2587740;2587740;2587740;2587740;2587740;2587740;2587740;2587740;2587740;2587740;2588335;2588335;2588335;2588335;2588335;2588335;2588335;2588335;2588335;2588335;2588335;2588335;2588335;2588335;2588335;2589409;2589409;2589409;2589409;2589409…	+;+;+;+;+;+;+;+;+;+;+;+;+;+;+;+;+;+;+;+;+;+;+;+;+;+;+;+;+;+;+;+;+;+;+;+;+;+;+;+;+;+;+;+;+;+;+;+;+;+;+;+;+;+;+;+;+;+	1608	2	0	1	4	5	5	0	0	0	2	2	5	5	5	3	2	0	3	3	1	3	1	1	3
MMEL1	chr1;chr1;chr1;chr1;chr1;chr1;chr1;chr1;chr1;chr1;chr1;chr1;chr1;chr1;chr1;chr1;chr1;chr1;chr1;chr1;chr1;chr1;chr1;chr1;chr1;chr1;chr1;chr1;chr1;chr1;chr1;chr1;chr1;chr1;chr1;chr1;chr1;chr1;chr1;chr1;chr1;chr1;chr1;chr1;chr1;chr1;chr1;chr1;chr1;chr1;chr1;chr1;chr1;chr1;chr1;chr1;chr1;chr1;chr1;chr1;chr1;chr1;chr1;chr1;chr1;chr1;chr1;chr1;chr1;chr1;chr1;chr1;chr1;chr1;chr1;chr1;chr1;chr1;chr1;chr1…	2591470;2591470;2591470;2591470;2591470;2591634;2591634;2591634;2591634;2591634;2592028;2592028;2592028;2592028;2592028;2592028;2592028;2592967;2592967;2592967;2592967;2592967;2594074;2594074;2594074;2594074;2594444;2594444;2594444;2594444;2594894;2594894;2594894;2594894;2595360;2595360;2595360;2595360;2596108;2596108;2596108;2596108;2596690;2596690;2596690;2596690;2598301;2598301;2598301;2598301…	2591556;2591556;2591556;2591556;2591556;2591693;2591693;2591693;2591693;2591693;2592654;2592654;2592654;2592654;2592654;2592654;2592654;2593813;2593813;2593813;2593813;2593813;2594384;2594384;2594384;2594384;2594789;2594789;2594789;2594789;2595275;2595275;2595275;2595275;2596008;2596008;2596008;2596008;2596560;2596560;2596560;2596560;2598206;2598206;2598206;2598206;2598653;2598653;2598653;2598653…	-;-;-;-;-;-;-;-;-;-;-;-;-;-;-;-;-;-;-;-;-;-;-;-;-;-;-;-;-;-;-;-;-;-;-;-;-;-;-;-;-;-;-;-;-;-;-;-;-;-;-;-;-;-;-;-;-;-;-;-;-;-;-;-;-;-;-;-;-;-;-;-;-;-;-;-;-;-;-;-;-;-;-;-;-;-;-;-;-;-;-;-;-;-;-;-;-;-;-;-;-;-;-;-;-	38020	0	0	0	0	0	0	2	0	0	0	0	0	0	0	0	0	0	0	0	0	2	1	1	0
MMEL1-AS1	chr1;chr1;chr1;chr1;chr1;chr1	2632676;2632676;2632676;2632676;2633017;2633017	2632865;2632865;2632865;2632865;2635975;2635975	+;+;+;+;+;+	3149	0	0	0	0	0	0	0	0	0	0	0	1	0	0	0	0	0	0	0	0	0	0	0	0
TTC34	chr1;chr1;chr1;chr1;chr1;chr1;chr1;chr1;chr1;chr1;chr1;chr1;chr1;chr1;chr1;chr1;chr1;chr1;chr1;chr1;chr1;chr1;chr1;chr1;chr1;chr1;chr1;chr1;chr1;chr1;chr1;chr1;chr1;chr1;chr1;chr1;chr1;chr1;chr1;chr1;chr1;chr1;chr1;chr1;chr1;chr1;chr1;chr1;chr1;chr1;chr1;chr1;chr1;chr1;chr1;chr1;chr1;chr1;chr1;chr1;chr1;chr1;chr1;chr1;chr1;chr1;chr1;chr1;chr1;chr1;chr1;chr1;chr1;chr1;chr1;chr1;chr1;chr1;chr1;chr1…	2641896;2641896;2641896;2644479;2644479;2644479;2645564;2645564;2645564;2768092;2768092;2768092;2768092;2768092;2768092;2773865;2773865;2773865;2773865;2773865;2773865;2773865;2773865;2773865;2774067;2774067;2774067;2774067;2774067;2774067;2774067;2774067;2774067;2774710;2774710;2774710;2774710;2774710;2774710;2774710;2774710;2774710;2774911;2774911;2774911;2774911;2774911;2774911;2774911;2774911…	2644263;2644263;2644263;2645292;2645292;2645292;2768090;2768090;2768090;2773602;2773602;2773602;2773602;2773602;2773602;2773946;2773946;2773946;2773946;2773946;2773946;2773946;2773946;2773946;2774229;2774229;2774229;2774229;2774229;2774229;2774229;2774229;2774229;2774789;2774789;2774789;2774789;2774789;2774789;2774789;2774789;2774789;2774992;2774992;2774992;2774992;2774992;2774992;2774992;2774992…	-;-;-;-;-;-;-;-;-;-;-;-;-;-;-;-;-;-;-;-;-;-;-;-;-;-;-;-;-;-;-;-;-;-;-;-;-;-;-;-;-;-;-;-;-;-;-;-;-;-;-;-;-;-;-;-;-;-;-;-;-;-;-;-;-;-;-;-;-;-;-;-;-;-;-;-;-;-;-;-;-;-;-;-;-;-;-;-;-;-;-;-;-;-;-;-;-;-;-;-;-;-;-;-;-;-;-;-;-;-;-;-;-;-;-;-;-;-;-;-;-;-;-;-;-;-;-	154770	4	16	8	6	4	1	5	15	5	7	3	14	4	8	8	3	0	3	8	7	6	2	5	5
ENSG00000285945	chr1;chr1;chr1;chr1;chr1;chr1;chr1;chr1;chr1;chr1;chr1;chr1;chr1;chr1;chr1;chr1;chr1;chr1;chr1;chr1;chr1;chr1;chr1;chr1;chr1;chr1;chr1;chr1;chr1;chr1;chr1;chr1;chr1;chr1;chr1;chr1;chr1;chr1;chr1;chr1;chr1;chr1;chr1;chr1;chr1;chr1;chr1;chr1;chr1;chr1;chr1;chr1;chr1;chr1;chr1;chr1;chr1;chr1;chr1;chr1;chr1;chr1;chr1;chr1;chr1;chr1;chr1;chr1;chr1;chr1	2768092;2768092;2768092;2768092;2773865;2773865;2773865;2773865;2773865;2773865;2774067;2774067;2774067;2774067;2774067;2774067;2774710;2774710;2774710;2774710;2774710;2774710;2774911;2774911;2774911;2774911;2774911;2774911;2775073;2775073;2775073;2775073;2775073;2775073;2775275;2775275;2775275;2775275;2775275;2775275;2775438;2775438;2775438;2775438;2775438;2775438;2775635;2775635;2775635;2775635…	2773602;2773602;2773602;2773602;2773946;2773946;2773946;2773946;2773946;2773946;2774229;2774229;2774229;2774229;2774229;2774229;2774789;2774789;2774789;2774789;2774789;2774789;2774992;2774992;2774992;2774992;2774992;2774992;2775154;2775154;2775154;2775154;2775154;2775154;2775356;2775356;2775356;2775356;2775356;2775356;2775518;2775518;2775518;2775518;2775518;2775518;2776048;2776048;2776048;2776048…	+;+;+;+;+;+;+;+;+;+;+;+;+;+;+;+;+;+;+;+;+;+;+;+;+;+;+;+;+;+;+;+;+;+;+;+;+;+;+;+;+;+;+;+;+;+;+;+;+;+;+;+;+;+;+;+;+;+;+;+;+;+;+;+;+;+;+;+;+;+	14318	0	0	0	0	0	0	0	0	0	0	0	0	0	0	0	0	0	0	0	0	0	0	0	0
ENSG00000283259	chr1;chr1;chr1;chr1;chr1;chr1;chr1;chr1;chr1;chr1;chr1;chr1;chr1;chr1;chr1;chr1;chr1;chr1;chr1;chr1;chr1;chr1;chr1;chr1;chr1;chr1;chr1;chr1;chr1;chr1;chr1;chr1;chr1;chr1;chr1;chr1;chr1;chr1;chr1;chr1;chr1;chr1;chr1;chr1;chr1;chr1;chr1;chr1;chr1;chr1;chr1;chr1;chr1;chr1	2773865;2773865;2773865;2773865;2773865;2773865;2774067;2774067;2774067;2774067;2774067;2774067;2774710;2774710;2774710;2774710;2774710;2774710;2774911;2774911;2774911;2774911;2774911;2774911;2775073;2775073;2775073;2775073;2775073;2775073;2775275;2775275;2775275;2775275;2775275;2775275;2775438;2775438;2775438;2775438;2775438;2775438;2775635;2775635;2775635;2775635;2775635;2775635;2776130;2776130…	2773946;2773946;2773946;2773946;2773946;2773946;2774229;2774229;2774229;2774229;2774229;2774229;2774789;2774789;2774789;2774789;2774789;2774789;2774992;2774992;2774992;2774992;2774992;2774992;2775154;2775154;2775154;2775154;2775154;2775154;2775356;2775356;2775356;2775356;2775356;2775356;2775518;2775518;2775518;2775518;2775518;2775518;2776048;2776048;2776048;2776048;2776048;2776048;2776369;2776369…	+;+;+;+;+;+;+;+;+;+;+;+;+;+;+;+;+;+;+;+;+;+;+;+;+;+;+;+;+;+;+;+;+;+;+;+;+;+;+;+;+;+;+;+;+;+;+;+;+;+;+;+;+;+	1306	0	0	0	0	0	0	0	0	0	0	0	0	0	0	0	0	0	0	0	0	0	0	0	0
ENSG00000233234	chr1;chr1	2811999;2811999	2812234;2812234	-;-	236	0	0	0	0	0	0	0	0	0	0	0	0	0	0	0	0	0	0	0	0	0	0	0	0
ENSG00000287396	chr1;chr1;chr1;chr1;chr1;chr1	2814689;2814689;2814689;2814689;2814999;2814999	2814826;2814826;2814826;2814826;2817500;2817500	+;+;+;+;+;+	2640	3	0	0	1	2	2	4	0	2	0	3	0	2	0	1	0	1	3	1	0	0	1	0	0
ENSG00000231630	chr1;chr1;chr1;chr1	2814689;2814689;2814689;2814689	2814826;2814826;2814826;2814826	-;-;-;-	138	0	0	0	0	0	0	0	0	0	0	0	0	0	0	0	0	0	0	0	0	0	0	0	0
ENSG00000284745	chr1;chr1;chr1;chr1;chr1;chr1;chr1;chr1	2961586;2961586;2961586;2962101;2962101;2962101;2963416;2963416	2961671;2961671;2961671;2963263;2963263;2963263;2968562;2968562	-;-;-;-;-;-;-;-	6396	0	0	0	0	0	0	0	0	0	0	0	0	0	0	0	0	0	0	0	0	0	0	0	0
PRDM16-DT	chr1;chr1;chr1;chr1;chr1;chr1;chr1;chr1;chr1;chr1;chr1;chr1	3064056;3064056;3064056;3064303;3064303;3064303;3064303;3068049;3068049;3068049;3068438;3068438	3064071;3064071;3064071;3067336;3067336;3067336;3067336;3068221;3068221;3068221;3068865;3068865	-;-;-;-;-;-;-;-;-;-;-;-	3651	1	0	0	0	0	0	0	1	1	1	0	0	1	0	1	4	0	1	0	1	1	0	0	1
PRDM16	chr1;chr1;chr1;chr1;chr1;chr1;chr1;chr1;chr1;chr1;chr1;chr1;chr1;chr1;chr1;chr1;chr1;chr1;chr1;chr1;chr1;chr1;chr1;chr1;chr1;chr1;chr1;chr1;chr1;chr1;chr1;chr1;chr1;chr1;chr1;chr1;chr1;chr1;chr1;chr1;chr1;chr1;chr1;chr1;chr1;chr1;chr1;chr1;chr1;chr1;chr1;chr1;chr1;chr1;chr1;chr1;chr1;chr1;chr1;chr1;chr1;chr1;chr1;chr1;chr1;chr1;chr1;chr1;chr1;chr1;chr1;chr1;chr1;chr1;chr1;chr1;chr1;chr1;chr1;chr1…	3069297;3069297;3069297;3069297;3069297;3069297;3128036;3128036;3128036;3128036;3128036;3128036;3133259;3133259;3133259;3133259;3133259;3133259;3133259;3133259;3133259;3133259;3133259;3133259;3133710;3133710;3133710;3133710;3133710;3133710;3186592;3186592;3186592;3186592;3186592;3208665;3208665;3208665;3208665;3208665;3238096;3238096;3238096;3238096;3238096;3238096;3244138;3244138;3244138;3244138…	3127974;3127974;3127974;3127974;3127974;3127974;3132926;3132926;3132926;3132926;3132926;3132926;3133572;3133572;3133572;3133572;3133572;3133572;3133572;3133572;3133572;3133572;3133572;3133572;3186124;3186124;3186124;3186124;3186124;3186124;3205987;3205987;3205987;3205987;3205987;3237930;3237930;3237930;3237930;3237930;3244086;3244086;3244086;3244086;3244086;3244086;3306635;3306635;3306635;3306635…	+;+;+;+;+;+;+;+;+;+;+;+;+;+;+;+;+;+;+;+;+;+;+;+;+;+;+;+;+;+;+;+;+;+;+;+;+;+;+;+;+;+;+;+;+;+;+;+;+;+;+;+;+;+;+;+;+;+;+;+;+;+;+;+;+;+;+;+;+;+;+;+;+;+;+;+;+;+;+;+;+;+;+;+;+;+;+;+;+;+;+;+;+;+;+;+;+;+;+;+;+;+;+;+;+;+;+;+;+;+;+;+;+;+;+;+;+;+;+;+;+;+;+;+;+;+;+;+;+;+;+;+;+;+;+;+;+;+;+;+;+;+;+;+;+;+;+;+;+;+;+;+;+;+;+;+;+;+;+;+;+;+;+;+;+;+;+;+;+;+;+;+;+;+;+;+;+;+;+;+;+;+;+;+;+;+;+;+;+;+;+;+;+;+;+;+;+;+;+;+…	349507	69	68	61	47	54	51	41	49	59	79	87	67	71	100	83	89	80	59	87	71	63	81	73	84
ENSG00000226286	chr1;chr1;chr1;chr1	3133259;3133259;3133259;3133259	3133572;3133572;3133572;3133572	-;-;-;-	314	0	0	0	0	0	0	0	0	0	0	0	0	0	0	0	0	0	0	0	0	0	0	0	0
ENSG00000287828	chr1;chr1;chr1;chr1	3313514;3313514;3313514;3313514	3322883;3322883;3322883;3322883	-;-;-;-	9370	0	0	0	0	0	0	0	0	0	0	0	0	0	0	0	0	0	0	0	0	0	0	0	0
ENSG00000286518	chr1;chr1;chr1;chr1	3369622;3369622;3369622;3369622	3372951;3372951;3372951;3372951	-;-;-;-	3330	0	0	0	0	0	0	0	0	0	0	0	0	0	0	0	0	0	0	0	0	0	0	0	0
ARHGEF16	chr1;chr1;chr1;chr1;chr1;chr1;chr1;chr1;chr1;chr1;chr1;chr1;chr1;chr1;chr1;chr1;chr1;chr1;chr1;chr1;chr1;chr1;chr1;chr1;chr1;chr1;chr1;chr1;chr1;chr1;chr1;chr1;chr1;chr1;chr1;chr1;chr1;chr1;chr1;chr1;chr1;chr1;chr1;chr1;chr1;chr1;chr1;chr1;chr1;chr1;chr1;chr1;chr1;chr1;chr1;chr1;chr1;chr1;chr1;chr1;chr1;chr1;chr1;chr1;chr1;chr1;chr1;chr1	3454812;3454812;3463673;3463673;3466194;3466194;3466194;3467338;3467338;3467338;3467338;3468937;3468937;3468937;3468937;3468937;3469594;3469594;3469594;3469594;3469594;3471792;3471792;3471792;3471792;3471792;3471792;3471792;3473231;3473231;3473231;3473231;3473231;3473231;3473231;3473231;3474458;3474458;3474458;3474458;3474458;3474458;3474783;3474783;3474783;3474783;3474783;3474783;3476063;3476063…	3463065;3463065;3466004;3466004;3466970;3466970;3466970;3468543;3468543;3468543;3468543;3469432;3469432;3469432;3469432;3469432;3471606;3471606;3471606;3471606;3471606;3472768;3472768;3472768;3472768;3472768;3472768;3472768;3473392;3473392;3473392;3473392;3473392;3473392;3473392;3473392;3474707;3474707;3474707;3474707;3474707;3474707;3475969;3475969;3475969;3475969;3475969;3475969;3477874;3477874…	+;+;+;+;+;+;+;+;+;+;+;+;+;+;+;+;+;+;+;+;+;+;+;+;+;+;+;+;+;+;+;+;+;+;+;+;+;+;+;+;+;+;+;+;+;+;+;+;+;+;+;+;+;+;+;+;+;+;+;+;+;+;+;+;+;+;+;+	21125	24	10	15	22	20	19	4	14	12	39	15	33	14	19	15	41	51	19	21	7	9	15	18	23
MEGF6	chr1;chr1;chr1;chr1;chr1;chr1;chr1;chr1;chr1;chr1;chr1;chr1;chr1;chr1;chr1;chr1;chr1;chr1;chr1;chr1;chr1;chr1;chr1;chr1;chr1;chr1;chr1;chr1;chr1;chr1;chr1;chr1;chr1;chr1;chr1;chr1;chr1;chr1;chr1;chr1;chr1;chr1;chr1;chr1;chr1;chr1;chr1;chr1;chr1;chr1;chr1;chr1;chr1;chr1;chr1;chr1;chr1;chr1;chr1;chr1;chr1;chr1;chr1;chr1;chr1;chr1;chr1;chr1;chr1;chr1;chr1;chr1;chr1;chr1;chr1;chr1;chr1;chr1;chr1;chr1…	3490590;3490590;3490590;3490590;3490590;3490960;3490960;3490960;3490960;3490960;3490960;3493487;3493487;3493487;3493487;3493487;3493487;3493487;3493900;3493900;3493900;3493900;3493900;3493900;3493900;3494245;3494245;3494245;3494245;3494245;3494245;3494742;3494742;3494742;3494742;3494742;3494742;3496019;3496019;3496019;3496019;3496019;3496784;3496784;3496784;3496784;3497120;3497120;3497120;3497120…	3490911;3490911;3490911;3490911;3490911;3492638;3492638;3492638;3492638;3492638;3492638;3493770;3493770;3493770;3493770;3493770;3493770;3493770;3493995;3493995;3493995;3493995;3493995;3493995;3493995;3494370;3494370;3494370;3494370;3494370;3494370;3495889;3495889;3495889;3495889;3495889;3495889;3496654;3496654;3496654;3496654;3496654;3496987;3496987;3496987;3496987;3497232;3497232;3497232;3497232…	-;-;-;-;-;-;-;-;-;-;-;-;-;-;-;-;-;-;-;-;-;-;-;-;-;-;-;-;-;-;-;-;-;-;-;-;-;-;-;-;-;-;-;-;-;-;-;-;-;-;-;-;-;-;-;-;-;-;-;-;-;-;-;-;-;-;-;-;-;-;-;-;-;-;-;-;-;-;-;-;-;-;-;-;-;-;-;-;-;-;-;-;-;-;-;-;-;-;-;-;-;-;-;-;-;-;-;-;-;-;-;-;-;-;-;-;-;-;-;-;-;-;-;-;-;-;-;-;-;-;-;-;-;-;-;-;-;-;-;-;-;-;-;-;-;-;-;-;-;-;-;-;-;-;-;-;-;-;-;-;-;-;-;-	114441	32	30	24	100	97	125	19	21	26	138	78	188	59	52	47	135	220	108	95	79	67	137	162	231
TPRG1L	chr1;chr1;chr1;chr1;chr1;chr1;chr1;chr1;chr1;chr1;chr1;chr1	3625274;3625274;3625274;3625516;3625516;3625516;3625890;3625890;3625890;3627654;3627654;3627654	3625423;3625423;3625423;3625712;3625712;3625712;3627499;3627499;3627499;3628408;3628408;3628408	+;+;+;+;+;+;+;+;+;+;+;+	2712	5	7	6	5	8	4	0	7	1	3	1	6	6	4	4	4	7	8	10	12	7	4	5	8
WRAP73	chr1;chr1;chr1;chr1;chr1;chr1;chr1;chr1;chr1;chr1;chr1;chr1;chr1;chr1;chr1;chr1;chr1;chr1;chr1;chr1;chr1;chr1;chr1;chr1;chr1;chr1;chr1;chr1;chr1;chr1;chr1;chr1;chr1;chr1;chr1	3631658;3631658;3631658;3637099;3637099;3637099;3637099;3637099;3637099;3637099;3639626;3639626;3639626;3639626;3639626;3639626;3646783;3646783;3646783;3646783;3646783;3646783;3647561;3647561;3647561;3647561;3647561;3647561;3647561;3650104;3650104;3652642;3652642;3652642;3652642	3631885;3631885;3631885;3638749;3638749;3638749;3638749;3638749;3638749;3638749;3646665;3646665;3646665;3646665;3646665;3646665;3647245;3647245;3647245;3647245;3647245;3647245;3649930;3649930;3649930;3649930;3649930;3649930;3649930;3652515;3652515;3652712;3652712;3652712;3652712	-;-;-;-;-;-;-;-;-;-;-;-;-;-;-;-;-;-;-;-;-;-;-;-;-;-;-;-;-;-;-;-;-;-;-	14235	23	25	17	22	33	26	18	24	15	24	21	56	22	29	20	26	41	30	24	32	20	13	27	18
TP73	chr1;chr1;chr1;chr1;chr1;chr1;chr1;chr1;chr1;chr1;chr1;chr1;chr1;chr1;chr1;chr1;chr1;chr1;chr1;chr1;chr1;chr1;chr1;chr1;chr1;chr1;chr1;chr1;chr1;chr1;chr1;chr1;chr1;chr1;chr1;chr1;chr1;chr1;chr1;chr1;chr1;chr1;chr1;chr1;chr1;chr1;chr1;chr1;chr1;chr1;chr1;chr1;chr1;chr1;chr1;chr1;chr1;chr1;chr1;chr1;chr1;chr1;chr1;chr1;chr1;chr1;chr1;chr1;chr1;chr1;chr1;chr1;chr1;chr1;chr1;chr1;chr1;chr1;chr1;chr1…	3652642;3652642;3652642;3652642;3652642;3652642;3652642;3652642;3652642;3652642;3652642;3652642;3652762;3652762;3652762;3652762;3652762;3652762;3659431;3659431;3659431;3659431;3659431;3659431;3659431;3659431;3659431;3659431;3659431;3659431;3662266;3662266;3662266;3662266;3662266;3662266;3662266;3662266;3662266;3662266;3662266;3662266;3668773;3668773;3668773;3668773;3668773;3668773;3682431;3682431…	3652712;3652712;3652712;3652712;3652712;3652712;3652712;3652712;3652712;3652712;3652712;3652712;3658937;3658937;3658937;3658937;3658937;3658937;3662152;3662152;3662152;3662152;3662152;3662152;3662152;3662152;3662152;3662152;3662152;3662152;3668624;3668624;3668624;3668624;3668624;3668624;3668624;3668624;3668624;3668624;3668624;3668624;3682332;3682332;3682332;3682332;3682332;3682332;3683059;3683059…	+;+;+;+;+;+;+;+;+;+;+;+;+;+;+;+;+;+;+;+;+;+;+;+;+;+;+;+;+;+;+;+;+;+;+;+;+;+;+;+;+;+;+;+;+;+;+;+;+;+;+;+;+;+;+;+;+;+;+;+;+;+;+;+;+;+;+;+;+;+;+;+;+;+;+;+;+;+;+;+;+;+;+;+;+;+;+;+;+;+;+;+;+;+;+;+;+;+;+;+;+;+;+;+;+;+;+;+;+;+;+;+;+;+;+;+;+;+;+;+;+;+;+;+;+;+;+;+;+;+;+;+;+;+;+;+;+;+;+;+;+;+;+;+;+;+;+;+;+;+;+;+;+;+;+;+;+;+;+;+;+;+;+;+;+;+;+;+;+;+;+;+;+;+;+;+;+;+;+;+;+;+;+;+;+;+;+;+;+;+;+;+;+;+;+;+;+;+;+;+…	75765	48	41	34	83	84	101	26	36	21	114	81	123	41	49	32	74	121	87	32	28	38	56	52	81
TP73-AS3	chr1;chr1;chr1;chr1;chr1;chr1;chr1;chr1	3659431;3659431;3659431;3659431;3662266;3662266;3662266;3662266	3662152;3662152;3662152;3662152;3668624;3668624;3668624;3668624	-;-;-;-;-;-;-;-	9081	0	0	0	0	0	0	0	0	0	0	0	0	0	0	0	0	0	0	0	0	0	0	0	0
TP73-AS2	chr1;chr1;chr1;chr1	3712439;3712439;3712439;3712439	3714186;3714186;3714186;3714186	-;-;-;-	1748	0	0	0	0	0	0	0	0	0	0	0	0	0	0	0	0	0	0	0	0	0	0	0	0
TP73-AS1	chr1;chr1;chr1;chr1;chr1;chr1;chr1;chr1;chr1;chr1;chr1;chr1;chr1;chr1;chr1;chr1;chr1;chr1;chr1;chr1;chr1;chr1;chr1;chr1;chr1;chr1;chr1;chr1;chr1;chr1;chr1;chr1;chr1;chr1;chr1;chr1;chr1;chr1;chr1;chr1;chr1;chr1;chr1;chr1;chr1;chr1;chr1;chr1;chr1;chr1;chr1;chr1;chr1;chr1;chr1;chr1;chr1;chr1;chr1;chr1;chr1;chr1;chr1;chr1;chr1;chr1;chr1;chr1;chr1;chr1;chr1;chr1;chr1	3742984;3742984;3742984;3742984;3742984;3742984;3742984;3742984;3742984;3742984;3742984;3742984;3742984;3742984;3742984;3742984;3742984;3742984;3742984;3742984;3742984;3742984;3742984;3742984;3742984;3742984;3743262;3743262;3743262;3743262;3743262;3743262;3743262;3743262;3743262;3743262;3743262;3743262;3743262;3743262;3743262;3743262;3743262;3743262;3743262;3743262;3743262;3743262;3743262;3743262…	3743060;3743060;3743060;3743060;3743060;3743060;3743060;3743060;3743060;3743060;3743060;3743060;3743060;3743060;3743060;3743060;3743060;3743060;3743060;3743060;3743060;3743060;3743060;3743060;3743060;3743060;3743279;3743279;3743279;3743279;3743279;3743279;3743279;3743279;3743279;3743279;3743279;3743279;3743279;3743279;3743279;3743279;3743279;3743279;3743279;3743279;3743279;3743279;3743279;3743279…	-;-;-;-;-;-;-;-;-;-;-;-;-;-;-;-;-;-;-;-;-;-;-;-;-;-;-;-;-;-;-;-;-;-;-;-;-;-;-;-;-;-;-;-;-;-;-;-;-;-;-;-;-;-;-;-;-;-;-;-;-;-;-;-;-;-;-;-;-;-;-;-;-	2104	2	0	1	6	5	2	1	3	1	5	2	0	7	6	1	4	4	7	6	5	1	0	4	0
CCDC27	chr1;chr1;chr1;chr1;chr1;chr1;chr1;chr1;chr1;chr1;chr1;chr1;chr1;chr1;chr1;chr1;chr1;chr1;chr1;chr1;chr1;chr1;chr1;chr1;chr1;chr1;chr1;chr1;chr1;chr1;chr1;chr1;chr1;chr1;chr1;chr1;chr1;chr1	3747374;3747374;3747959;3747959;3751458;3751458;3752800;3752800;3752800;3752800;3754242;3754242;3754242;3754242;3757190;3757190;3757190;3761431;3761431;3761431;3762713;3762713;3762713;3763475;3763475;3763475;3763837;3763837;3763837;3766613;3766613;3766613;3767446;3767446;3767446;3769888;3769888;3769888	3747813;3747813;3751331;3751331;3752444;3752444;3754117;3754117;3754117;3754117;3755456;3755456;3755456;3755456;3761280;3761280;3761280;3762619;3762619;3762619;3762966;3762966;3762966;3763705;3763705;3763705;3766534;3766534;3766534;3767232;3767232;3767232;3769782;3769782;3769782;3771400;3771400;3771400	+;+;+;+;+;+;+;+;+;+;+;+;+;+;+;+;+;+;+;+;+;+;+;+;+;+;+;+;+;+;+;+;+;+;+;+;+;+	20266	8	5	4	4	1	6	4	1	3	6	8	8	4	7	5	1	6	6	7	5	5	4	8	7
SMIM1	chr1;chr1;chr1;chr1;chr1;chr1;chr1;chr1	3773182;3773182;3773182;3773182;3773182;3775671;3775671;3775671	3775298;3775298;3775298;3775298;3775298;3775794;3775794;3775794	+;+;+;+;+;+;+;+	2241	4	2	4	4	6	7	2	3	2	4	8	8	3	1	2	4	9	1	1	5	0	0	4	3
LRRC47	chr1;chr1;chr1;chr1;chr1;chr1;chr1;chr1;chr1;chr1;chr1;chr1;chr1;chr1;chr1;chr1;chr1;chr1;chr1;chr1;chr1;chr1;chr1;chr1;chr1;chr1	3781337;3781337;3781337;3781337;3781602;3781602;3781602;3781602;3782764;3782764;3782764;3782764;3783112;3783112;3783112;3783112;3783912;3783912;3783912;3783912;3784176;3784176;3785539;3785539;3787311;3787311	3781511;3781511;3781511;3781511;3782660;3782660;3782660;3782660;3782814;3782814;3782814;3782814;3783769;3783769;3783769;3783769;3783995;3783995;3783995;3783995;3785007;3785007;3786848;3786848;3795861;3795861	-;-;-;-;-;-;-;-;-;-;-;-;-;-;-;-;-;-;-;-;-;-;-;-;-;-	12720	47	43	56	49	58	47	26	27	24	38	31	72	59	78	69	59	64	49	41	21	32	26	21	41
CEP104	chr1;chr1;chr1;chr1;chr1;chr1;chr1;chr1;chr1;chr1;chr1;chr1;chr1;chr1;chr1;chr1;chr1;chr1;chr1;chr1;chr1;chr1;chr1;chr1;chr1;chr1;chr1;chr1;chr1;chr1;chr1;chr1;chr1;chr1;chr1;chr1;chr1;chr1;chr1;chr1;chr1;chr1;chr1;chr1;chr1;chr1;chr1;chr1;chr1;chr1;chr1;chr1;chr1;chr1;chr1;chr1;chr1;chr1;chr1;chr1;chr1;chr1;chr1;chr1;chr1;chr1;chr1;chr1;chr1;chr1;chr1;chr1;chr1;chr1;chr1;chr1;chr1;chr1;chr1;chr1…	3815518;3815518;3815518;3815518;3815518;3815518;3815518;3815518;3815518;3815518;3815518;3815518;3815518;3815518;3815518;3815518;3815518;3815518;3816459;3816459;3816459;3816459;3816459;3816459;3816459;3816459;3816459;3816459;3816459;3816459;3816459;3816459;3816459;3816459;3816459;3816459;3816459;3823242;3823242;3823242;3823242;3823242;3823242;3823242;3823242;3823242;3823242;3823242;3823242;3823242…	3816148;3816148;3816148;3816148;3816148;3816148;3816148;3816148;3816148;3816148;3816148;3816148;3816148;3816148;3816148;3816148;3816148;3816148;3822775;3822775;3822775;3822775;3822775;3822775;3822775;3822775;3822775;3822775;3822775;3822775;3822775;3822775;3822775;3822775;3822775;3822775;3822775;3823423;3823423;3823423;3823423;3823423;3823423;3823423;3823423;3823423;3823423;3823423;3823423;3823423…	-;-;-;-;-;-;-;-;-;-;-;-;-;-;-;-;-;-;-;-;-;-;-;-;-;-;-;-;-;-;-;-;-;-;-;-;-;-;-;-;-;-;-;-;-;-;-;-;-;-;-;-;-;-;-;-;-;-;-;-;-;-;-;-;-;-;-;-;-;-;-;-;-;-;-;-;-;-;-;-;-;-;-;-;-;-;-;-;-;-;-;-;-;-;-;-;-;-;-;-;-;-;-;-;-;-;-;-;-;-;-;-;-;-;-;-;-;-;-;-;-;-;-;-;-;-;-;-;-;-;-;-;-;-;-;-;-;-;-;-;-;-;-;-;-;-;-;-;-;-;-;-;-;-;-;-;-;-;-;-;-;-;-;-;-;-;-;-;-;-;-;-;-;-;-;-;-;-;-;-;-;-;-;-;-;-;-;-;-;-;-;-;-;-;-;-;-;-;-;-…	33365	23	16	27	38	33	36	14	24	31	47	35	38	35	35	21	59	66	48	34	25	38	35	52	32
DFFB	chr1;chr1;chr1;chr1;chr1;chr1;chr1;chr1;chr1;chr1;chr1;chr1;chr1;chr1;chr1;chr1;chr1;chr1;chr1;chr1;chr1;chr1;chr1;chr1;chr1;chr1;chr1;chr1;chr1;chr1;chr1;chr1;chr1;chr1;chr1;chr1;chr1;chr1;chr1;chr1;chr1;chr1;chr1;chr1;chr1;chr1;chr1;chr1;chr1;chr1;chr1;chr1;chr1;chr1;chr1;chr1;chr1;chr1;chr1;chr1;chr1;chr1;chr1;chr1;chr1;chr1;chr1;chr1;chr1;chr1;chr1;chr1;chr1;chr1;chr1;chr1;chr1;chr1;chr1;chr1…	3857718;3857718;3857718;3857718;3857718;3857718;3857718;3857718;3857718;3857718;3858867;3858867;3858867;3858867;3858867;3858867;3858867;3858867;3858867;3858867;3860507;3860507;3860507;3860507;3860507;3860507;3860507;3860507;3860507;3866001;3866001;3866001;3866001;3866001;3866001;3866001;3866001;3866001;3866399;3866399;3866399;3866399;3866399;3866399;3866399;3866399;3866399;3868054;3868054;3868054…	3858717;3858717;3858717;3858717;3858717;3858717;3858717;3858717;3858717;3858717;3860419;3860419;3860419;3860419;3860419;3860419;3860419;3860419;3860419;3860419;3865642;3865642;3865642;3865642;3865642;3865642;3865642;3865642;3865642;3866283;3866283;3866283;3866283;3866283;3866283;3866283;3866283;3866283;3867662;3867662;3867662;3867662;3867662;3867662;3867662;3867662;3867662;3869604;3869604;3869604…	+;+;+;+;+;+;+;+;+;+;+;+;+;+;+;+;+;+;+;+;+;+;+;+;+;+;+;+;+;+;+;+;+;+;+;+;+;+;+;+;+;+;+;+;+;+;+;+;+;+;+;+;+;+;+;+;+;+;+;+;+;+;+;+;+;+;+;+;+;+;+;+;+;+;+;+;+;+;+;+;+;+;+;+;+	24293	21	18	18	19	18	18	14	14	9	15	6	17	30	12	15	21	23	20	18	16	10	18	11	19
C1orf174	chr1;chr1;chr1;chr1;chr1;chr1;chr1;chr1;chr1;chr1;chr1;chr1;chr1;chr1;chr1;chr1;chr1;chr1;chr1;chr1;chr1;chr1;chr1;chr1	3892997;3892997;3892997;3892997;3892997;3892997;3892997;3892997;3892997;3892997;3892997;3892997;3896184;3896184;3896184;3896184;3896184;3896184;3896184;3896184;3896184;3896184;3896184;3896184	3895294;3895294;3895294;3895294;3895294;3895294;3895294;3895294;3895294;3895294;3895294;3895294;3900171;3900171;3900171;3900171;3900171;3900171;3900171;3900171;3900171;3900171;3900171;3900171	-;-;-;-;-;-;-;-;-;-;-;-;-;-;-;-;-;-;-;-;-;-;-;-	6286	23	21	22	21	13	14	3	12	9	13	16	18	21	20	7	21	15	18	17	13	18	10	6	24
LINC01134	chr1;chr1;chr1;chr1;chr1;chr1;chr1;chr1;chr1;chr1;chr1;chr1;chr1;chr1;chr1;chr1;chr1;chr1;chr1;chr1;chr1;chr1;chr1;chr1	3900632;3900632;3900632;3900632;3900632;3900632;3900632;3904037;3904037;3904037;3904037;3904037;3904037;3904037;3906037;3906037;3906037;3906037;3906037;3914291;3914291;3914291;3914291;3914291	3903881;3903881;3903881;3903881;3903881;3903881;3903881;3905230;3905230;3905230;3905230;3905230;3905230;3905230;3913691;3913691;3913691;3913691;3913691;3914394;3914394;3914394;3914394;3914394	+;+;+;+;+;+;+;+;+;+;+;+;+;+;+;+;+;+;+;+;+;+;+;+	12203	24	23	17	21	23	22	16	9	17	39	28	27	33	28	20	25	30	29	50	20	39	43	49	51
LINC01346	chr1;chr1;chr1;chr1;chr1;chr1;chr1;chr1;chr1;chr1;chr1;chr1;chr1;chr1;chr1;chr1;chr1;chr1;chr1;chr1;chr1;chr1;chr1;chr1;chr1;chr1;chr1;chr1;chr1;chr1;chr1;chr1;chr1;chr1;chr1;chr1;chr1;chr1;chr1;chr1;chr1;chr1;chr1;chr1;chr1;chr1	3940699;3940699;3940699;3940699;3941144;3941144;3941144;3941144;3945142;3945142;3945142;3945142;3945142;3945142;3945142;3945142;3945463;3945463;3945463;3945463;3945463;3945463;3945670;3945670;3945670;3945670;3945670;3945670;3946464;3946464;3946464;3946464;3946464;3946464;3947329;3947329;3947329;3947329;3947329;3947329;3949025;3949025;3949025;3949025;3949867;3949867	3940993;3940993;3940993;3940993;3944546;3944546;3944546;3944546;3945187;3945187;3945187;3945187;3945187;3945187;3945187;3945187;3945493;3945493;3945493;3945493;3945493;3945493;3946319;3946319;3946319;3946319;3946319;3946319;3947143;3947143;3947143;3947143;3947143;3947143;3947755;3947755;3947755;3947755;3947755;3947755;3949026;3949026;3949026;3949026;3952252;3952252	+;+;+;+;+;+;+;+;+;+;+;+;+;+;+;+;+;+;+;+;+;+;+;+;+;+;+;+;+;+;+;+;+;+;+;+;+;+;+;+;+;+;+;+;+;+	7920	3	0	0	0	0	0	0	0	1	1	1	0	1	0	0	1	0	1	1	0	3	4	0	3
LINC01345	chr1;chr1;chr1;chr1;chr1;chr1;chr1;chr1;chr1;chr1;chr1;chr1;chr1;chr1;chr1;chr1;chr1;chr1;chr1;chr1;chr1;chr1;chr1;chr1;chr1;chr1;chr1;chr1;chr1;chr1;chr1;chr1;chr1;chr1	3945142;3945142;3945142;3945142;3945142;3945142;3945463;3945463;3945463;3945463;3945463;3945463;3945670;3945670;3945670;3945670;3945670;3945670;3946464;3946464;3946464;3946464;3946464;3946464;3947329;3947329;3947329;3947329;3947329;3947329;3947329;3947329;3947329;3947329	3945187;3945187;3945187;3945187;3945187;3945187;3945493;3945493;3945493;3945493;3945493;3945493;3946319;3946319;3946319;3946319;3946319;3946319;3947143;3947143;3947143;3947143;3947143;3947143;3947755;3947755;3947755;3947755;3947755;3947755;3947755;3947755;3947755;3947755	-;-;-;-;-;-;-;-;-;-;-;-;-;-;-;-;-;-;-;-;-;-;-;-;-;-;-;-;-;-;-;-;-;-	1834	0	0	0	0	0	0	0	0	0	0	0	0	0	0	0	0	0	0	0	0	0	0	0	0
LINC02780	chr1;chr1;chr1;chr1;chr1;chr1;chr1;chr1;chr1;chr1;chr1;chr1;chr1;chr1;chr1;chr1;chr1;chr1;chr1;chr1;chr1;chr1	3976196;3976196;3976196;3976196;3977158;3977158;3977158;3977158;3995692;3995692;3995692;3995692;3995831;3995831;3995831;3995831;3996933;3996933;3996933;3996933;3998856;3998856	3976881;3976881;3976881;3976881;3995641;3995641;3995641;3995641;3995784;3995784;3995784;3995784;3996806;3996806;3996806;3996806;3998055;3998055;3998055;3998055;4012230;4012230	+;+;+;+;+;+;+;+;+;+;+;+;+;+;+;+;+;+;+;+;+;+	34737	191	120	141	272	275	318	70	108	104	234	212	213	249	252	182	369	456	375	237	181	220	301	325	417
ENSG00000284703	chr1;chr1	4016707;4016707	4018477;4018477	-;-	1771	1	1	2	5	2	4	2	1	1	8	2	3	1	3	2	10	12	4	3	0	3	7	5	3
LINC01777	chr1;chr1;chr1;chr1;chr1;chr1;chr1;chr1;chr1;chr1;chr1;chr1;chr1;chr1;chr1;chr1;chr1;chr1;chr1;chr1;chr1;chr1;chr1;chr1;chr1;chr1;chr1;chr1;chr1;chr1;chr1;chr1;chr1;chr1;chr1;chr1;chr1;chr1;chr1;chr1;chr1;chr1;chr1;chr1;chr1;chr1;chr1;chr1;chr1;chr1;chr1;chr1;chr1;chr1;chr1;chr1;chr1;chr1;chr1;chr1;chr1;chr1;chr1;chr1;chr1;chr1;chr1;chr1;chr1;chr1;chr1;chr1;chr1;chr1;chr1;chr1;chr1;chr1	4412633;4412633;4412633;4412633;4412633;4412633;4412633;4412633;4412633;4412633;4412633;4412633;4415588;4415588;4415588;4415588;4415588;4415588;4415588;4415588;4415588;4415588;4415588;4415588;4415588;4416549;4416549;4416549;4416549;4416549;4416549;4416549;4416549;4416549;4416549;4416549;4416549;4416549;4416549;4416882;4416882;4416882;4416882;4416882;4416882;4416882;4416882;4416882;4416882;4416882…	4415552;4415552;4415552;4415552;4415552;4415552;4415552;4415552;4415552;4415552;4415552;4415552;4416310;4416310;4416310;4416310;4416310;4416310;4416310;4416310;4416310;4416310;4416310;4416310;4416310;4416721;4416721;4416721;4416721;4416721;4416721;4416721;4416721;4416721;4416721;4416721;4416721;4416721;4416721;4417797;4417797;4417797;4417797;4417797;4417797;4417797;4417797;4417797;4417797;4417797…	+;+;+;+;+;+;+;+;+;+;+;+;+;+;+;+;+;+;+;+;+;+;+;+;+;+;+;+;+;+;+;+;+;+;+;+;+;+;+;+;+;+;+;+;+;+;+;+;+;+;+;+;+;+;+;+;+;+;+;+;+;+;+;+;+;+;+;+;+;+;+;+;+;+;+;+;+;+	10089	0	0	0	0	0	0	0	0	0	0	0	0	0	0	0	0	0	0	0	0	0	1	0	1
ENSG00000284694	chr1;chr1	4482351;4482351	4484193;4484193	-;-	1843	0	0	0	0	0	0	0	0	0	0	0	0	0	0	0	0	0	0	0	0	0	0	0	0
ENSG00000227169	chr1;chr1	4552050;4552050	4552104;4552104	-;-	55	0	0	0	0	0	0	0	0	0	0	0	0	0	0	0	0	0	0	0	0	0	0	0	0
LINC01646	chr1;chr1;chr1;chr1;chr1;chr1;chr1;chr1;chr1;chr1;chr1;chr1;chr1;chr1;chr1;chr1;chr1;chr1;chr1;chr1;chr1;chr1;chr1;chr1;chr1;chr1;chr1;chr1;chr1;chr1;chr1;chr1;chr1;chr1;chr1;chr1;chr1;chr1;chr1;chr1;chr1;chr1;chr1;chr1;chr1;chr1;chr1;chr1;chr1;chr1;chr1;chr1;chr1;chr1;chr1;chr1;chr1;chr1	4571630;4571630;4571630;4571630;4571630;4571630;4571630;4571630;4571630;4572593;4572593;4572593;4572593;4572593;4572593;4572593;4572593;4572593;4575451;4575451;4575451;4575451;4575451;4575451;4575451;4575451;4575451;4582575;4582575;4582575;4582575;4582575;4582575;4582575;4582575;4582575;4583179;4583179;4583179;4583179;4583179;4583179;4583179;4583179;4583179;4583709;4583709;4583709;4583709;4583709…	4572469;4572469;4572469;4572469;4572469;4572469;4572469;4572469;4572469;4575321;4575321;4575321;4575321;4575321;4575321;4575321;4575321;4575321;4582276;4582276;4582276;4582276;4582276;4582276;4582276;4582276;4582276;4583082;4583082;4583082;4583082;4583082;4583082;4583082;4583082;4583082;4583338;4583338;4583338;4583338;4583338;4583338;4583338;4583338;4583338;4583896;4583896;4583896;4583896;4583896…	+;+;+;+;+;+;+;+;+;+;+;+;+;+;+;+;+;+;+;+;+;+;+;+;+;+;+;+;+;+;+;+;+;+;+;+;+;+;+;+;+;+;+;+;+;+;+;+;+;+;+;+;+;+;+;+;+;+	19208	0	0	0	0	0	0	0	0	0	0	0	0	0	1	0	0	0	0	0	0	0	0	0	0
AJAP1	chr1;chr1;chr1;chr1;chr1;chr1;chr1;chr1;chr1;chr1;chr1;chr1;chr1;chr1;chr1;chr1;chr1;chr1;chr1;chr1;chr1;chr1;chr1;chr1;chr1;chr1;chr1;chr1;chr1;chr1;chr1;chr1;chr1;chr1;chr1;chr1	4655455;4655455;4655455;4711187;4711187;4711187;4711187;4712700;4712700;4712700;4733031;4733031;4733031;4733031;4733031;4733031;4733746;4733746;4733746;4733746;4733746;4733746;4734993;4734993;4734993;4769941;4769941;4769941;4772526;4772526;4772526;4774559;4774559;4774559;4777795;4777795	4711154;4711154;4711154;4711899;4711899;4711899;4711899;4730210;4730210;4730210;4733535;4733535;4733535;4733535;4733535;4733535;4734797;4734797;4734797;4734797;4734797;4734797;4769852;4769852;4769852;4772279;4772279;4772279;4774426;4774426;4774426;4777400;4777400;4777400;4782544;4782544	+;+;+;+;+;+;+;+;+;+;+;+;+;+;+;+;+;+;+;+;+;+;+;+;+;+;+;+;+;+;+;+;+;+;+;+	122173	5	10	5	5	13	11	19	27	23	12	3	8	18	10	10	19	11	14	29	25	18	14	15	13
ENSG00000287586	chr1;chr1;chr1;chr1;chr1;chr1;chr1;chr1;chr1;chr1	4733031;4733031;4733031;4733031;4733031;4733031;4733746;4733746;4733746;4733746	4733535;4733535;4733535;4733535;4733535;4733535;4734797;4734797;4734797;4734797	-;-;-;-;-;-;-;-;-;-	1557	0	0	0	0	0	0	0	0	0	0	0	0	0	0	0	0	0	0	0	0	0	0	0	0
ENSG00000284739	chr1;chr1;chr1;chr1	4964090;4964090;4964554;4964554	4964417;4964417;4973106;4973106	-;-;-;-	8881	0	0	0	0	0	0	0	1	0	0	0	0	0	0	0	0	0	0	0	0	0	1	0	0
LINC02781	chr1;chr1;chr1;chr1;chr1;chr1;chr1;chr1	4973548;4973548;4974382;4974382;4974946;4974946;4977092;4977092	4974294;4974294;4974837;4974837;4976961;4976961;4980480;4980480	+;+;+;+;+;+;+;+	6608	0	0	0	0	0	0	0	0	0	0	0	0	0	0	0	0	0	0	0	0	0	0	0	0
LINC02782	chr1;chr1;chr1;chr1;chr1;chr1	5086570;5086570;5088374;5088374;5090628;5090628	5088250;5088250;5090579;5090579;5090732;5090732	-;-;-;-;-;-	3992	0	0	0	0	0	0	0	0	0	0	0	0	0	0	0	0	0	0	0	0	0	0	0	0
ENSG00000284616	chr1;chr1;chr1;chr1;chr1;chr1	5302005;5302005;5303394;5303394;5305030;5305030	5303327;5303327;5304400;5304400;5306941;5306941	-;-;-;-;-;-	4242	0	0	0	0	0	0	0	0	0	0	0	0	0	0	0	0	0	0	0	0	0	0	0	0
ENSG00000284692	chr1;chr1;chr1;chr1;chr1;chr1;chr1;chr1;chr1;chr1;chr1;chr1;chr1;chr1;chr1;chr1	5478842;5478842;5481323;5481323;5481323;5481323;5482029;5482029;5491582;5491582;5491582;5491582;5492608;5492608;5492608;5492608	5480786;5480786;5481955;5481955;5481955;5481955;5489794;5489794;5492487;5492487;5492487;5492487;5492754;5492754;5492754;5492754	-;-;-;-;-;-;-;-;-;-;-;-;-;-;-;-	11397	0	0	0	0	0	0	0	0	0	0	0	0	0	1	0	0	0	0	0	0	0	0	0	0
ENSG00000284666	chr1;chr1;chr1;chr1	5481323;5481323;5481323;5481323	5481955;5481955;5481955;5481955	-;-;-;-	633	0	0	0	0	0	0	0	0	0	0	0	0	0	0	0	0	0	0	0	0	0	0	0	0
ENSG00000236948	chr1;chr1;chr1;chr1;chr1;chr1;chr1;chr1;chr1	5562255;5562255;5563356;5563356;5564144;5564144;5587576;5587576;5587576	5563169;5563169;5564070;5564070;5587367;5587367;5668140;5668140;5668140	-;-;-;-;-;-;-;-;-	105419	2	0	1	4	4	2	1	2	0	3	2	1	1	0	1	3	3	3	0	4	3	1	5	3
NPHP4	chr1;chr1;chr1;chr1;chr1;chr1;chr1;chr1;chr1;chr1;chr1;chr1;chr1;chr1;chr1;chr1;chr1;chr1;chr1;chr1;chr1;chr1;chr1;chr1;chr1;chr1;chr1;chr1;chr1;chr1;chr1;chr1;chr1;chr1;chr1;chr1;chr1;chr1;chr1;chr1;chr1;chr1;chr1;chr1;chr1;chr1;chr1;chr1;chr1;chr1;chr1;chr1;chr1;chr1;chr1;chr1;chr1;chr1;chr1;chr1;chr1;chr1;chr1;chr1;chr1;chr1;chr1;chr1;chr1;chr1;chr1;chr1;chr1;chr1;chr1;chr1;chr1;chr1;chr1;chr1…	5866459;5866459;5866459;5866459;5866459;5866459;5866459;5867653;5867653;5867653;5867653;5867653;5867653;5867653;5868376;5868376;5868376;5868376;5868376;5868376;5873842;5873842;5873842;5873842;5873842;5874658;5874658;5874658;5874658;5874658;5875101;5875101;5875101;5875101;5875101;5875101;5876079;5876079;5876079;5876079;5876079;5876079;5876524;5876524;5876524;5876524;5876524;5876524;5877467;5877467…	5867029;5867029;5867029;5867029;5867029;5867029;5867029;5867739;5867739;5867739;5867739;5867739;5867739;5867739;5873251;5873251;5873251;5873251;5873251;5873251;5874470;5874470;5874470;5874470;5874470;5874873;5874873;5874873;5874873;5874873;5875953;5875953;5875953;5875953;5875953;5875953;5876385;5876385;5876385;5876385;5876385;5876385;5876878;5876878;5876878;5876878;5876878;5876878;5879345;5879345…	-;-;-;-;-;-;-;-;-;-;-;-;-;-;-;-;-;-;-;-;-;-;-;-;-;-;-;-;-;-;-;-;-;-;-;-;-;-;-;-;-;-;-;-;-;-;-;-;-;-;-;-;-;-;-;-;-;-;-;-;-;-;-;-;-;-;-;-;-;-;-;-;-;-;-;-;-;-;-;-;-;-;-;-;-;-;-;-;-;-;-;-;-;-;-;-;-;-;-;-;-;-;-;-;-;-;-;-;-;-;-;-;-;-;-;-;-;-;-;-;-;-;-;-;-;-;-;-;-;-;-;-;-;-;-;-;-;-;-;-;-;-;-;-;-;-;-;-;-;-;-;-;-;-;-;-;-;-;-;-;-;-;-;-;-;-;-;-;-;-;-;-;-;-;-;-;-;-;-;-;-;-;-;-;-;-;-;-;-;-;-;-;-;-;-;-;-;-;-;-…	116142	175	114	138	279	303	270	109	120	110	326	192	234	154	167	102	416	445	353	203	141	204	319	325	322
KCNAB2	chr1;chr1;chr1;chr1;chr1;chr1;chr1;chr1;chr1;chr1;chr1;chr1;chr1;chr1;chr1;chr1;chr1;chr1;chr1;chr1;chr1;chr1;chr1;chr1;chr1;chr1;chr1;chr1;chr1;chr1;chr1;chr1;chr1;chr1;chr1;chr1;chr1;chr1;chr1;chr1;chr1;chr1;chr1;chr1;chr1;chr1;chr1;chr1;chr1;chr1;chr1;chr1;chr1;chr1;chr1;chr1;chr1;chr1;chr1;chr1;chr1;chr1;chr1;chr1;chr1;chr1;chr1;chr1;chr1;chr1;chr1;chr1;chr1;chr1;chr1;chr1;chr1;chr1;chr1;chr1…	5991044;5991044;5991044;5991044;5991557;5991557;5991557;5991557;5991557;5991557;5992789;5992789;5992789;5992789;5992789;5992789;5992789;5992789;5992789;5992789;5992789;5992789;5992789;5992789;5992789;5992789;5992789;5992789;5992789;5992789;5996085;5996085;5996085;5996085;5996085;5996085;5996085;5996085;5996085;5996085;5996085;5996085;5996085;5996085;5996085;5996085;5996085;5996085;5996085;5996085…	5991319;5991319;5991319;5991319;5992243;5992243;5992243;5992243;5992243;5992243;5995862;5995862;5995862;5995862;5995862;5995862;5995862;5995862;5995862;5995862;5995862;5995862;5995862;5995862;5995862;5995862;5995862;5995862;5995862;5995862;6007438;6007438;6007438;6007438;6007438;6007438;6007438;6007438;6007438;6007438;6007438;6007438;6007438;6007438;6007438;6007438;6007438;6007438;6007438;6007438…	+;+;+;+;+;+;+;+;+;+;+;+;+;+;+;+;+;+;+;+;+;+;+;+;+;+;+;+;+;+;+;+;+;+;+;+;+;+;+;+;+;+;+;+;+;+;+;+;+;+;+;+;+;+;+;+;+;+;+;+;+;+;+;+;+;+;+;+;+;+;+;+;+;+;+;+;+;+;+;+;+;+;+;+;+;+;+;+;+;+;+;+;+;+;+;+;+;+;+;+;+;+;+;+;+;+;+;+;+;+;+;+;+;+;+;+;+;+;+;+;+;+;+;+;+;+;+;+;+;+;+;+;+;+;+;+;+;+;+;+;+;+;+;+;+;+;+;+;+;+;+;+;+;+;+;+;+;+;+;+;+;+;+;+;+;+;+;+;+;+;+;+;+;+;+;+;+;+;+;+;+;+;+;+;+;+;+;+;+;+;+;+;+;+;+;+;+;+;+;+…	92887	119	84	53	167	172	146	48	75	43	183	124	173	104	120	79	186	286	218	180	136	157	217	208	218
CHD5	chr1;chr1;chr1;chr1;chr1;chr1;chr1;chr1;chr1;chr1;chr1;chr1;chr1;chr1;chr1;chr1;chr1;chr1;chr1;chr1;chr1;chr1;chr1;chr1;chr1;chr1;chr1;chr1;chr1;chr1;chr1;chr1;chr1;chr1;chr1;chr1;chr1;chr1;chr1;chr1;chr1;chr1;chr1;chr1;chr1;chr1;chr1;chr1;chr1;chr1;chr1;chr1;chr1;chr1;chr1;chr1;chr1;chr1;chr1;chr1;chr1;chr1;chr1;chr1;chr1;chr1;chr1;chr1;chr1;chr1;chr1;chr1;chr1;chr1;chr1;chr1;chr1;chr1;chr1;chr1…	6105428;6105428;6105428;6105428;6105428;6105428;6106288;6106288;6106288;6106288;6106288;6106288;6106510;6106510;6106510;6106510;6106510;6106510;6106780;6106780;6106780;6106780;6106780;6109991;6109991;6109991;6109991;6109991;6110527;6110527;6110527;6110527;6110527;6111884;6111884;6111884;6111884;6111884;6112278;6112278;6112278;6112278;6112278;6112999;6112999;6112999;6112999;6112999;6113417;6113417…	6106233;6106233;6106233;6106233;6106233;6106233;6106394;6106394;6106394;6106394;6106394;6106394;6106615;6106615;6106615;6106615;6106615;6106615;6109794;6109794;6109794;6109794;6109794;6110393;6110393;6110393;6110393;6110393;6111774;6111774;6111774;6111774;6111774;6112139;6112139;6112139;6112139;6112139;6112908;6112908;6112908;6112908;6112908;6113310;6113310;6113310;6113310;6113310;6121104;6121104…	-;-;-;-;-;-;-;-;-;-;-;-;-;-;-;-;-;-;-;-;-;-;-;-;-;-;-;-;-;-;-;-;-;-;-;-;-;-;-;-;-;-;-;-;-;-;-;-;-;-;-;-;-;-;-;-;-;-;-;-;-;-;-;-;-;-;-;-;-;-;-;-;-;-;-;-;-;-;-;-;-;-;-;-;-;-;-;-;-;-;-;-;-;-;-;-;-;-;-;-;-;-;-;-;-;-;-;-;-;-;-;-;-;-;-;-;-;-;-;-;-;-;-;-;-;-;-;-;-;-;-;-;-;-;-;-;-;-;-;-;-;-;-;-;-;-;-;-;-;-;-;-;-;-;-;-;-;-;-;-;-;-;-;-;-;-;-;-;-;-;-;-;-;-;-;-;-;-;-;-;-;-;-;-;-;-;-;-;-;-;-;-;-;-;-;-;-;-	68441	91	76	72	116	93	111	62	85	72	172	79	170	91	122	94	200	256	206	135	105	119	145	127	126
ENSG00000285629	chr1;chr1;chr1;chr1;chr1;chr1;chr1;chr1;chr1;chr1;chr1;chr1;chr1;chr1;chr1;chr1;chr1;chr1;chr1;chr1	6159516;6159516;6159516;6159516;6168278;6168278;6168278;6168278;6180322;6180322;6181487;6181487;6186817;6186817;6186817;6186817;6193055;6193055;6193055;6193055	6168149;6168149;6168149;6168149;6179944;6179944;6179944;6179944;6181268;6181268;6185019;6185019;6192926;6192926;6192926;6192926;6197651;6197651;6197651;6197651	-;-;-;-;-;-;-;-;-;-;-;-;-;-;-;-;-;-;-;-	35488	3	3	2	7	14	1	1	1	0	8	1	2	4	2	2	3	2	9	8	5	5	3	3	4
RPL22	chr1;chr1;chr1;chr1;chr1;chr1;chr1;chr1;chr1;chr1;chr1;chr1;chr1;chr1;chr1;chr1;chr1;chr1;chr1;chr1;chr1;chr1;chr1;chr1;chr1;chr1;chr1;chr1;chr1;chr1;chr1;chr1;chr1;chr1;chr1;chr1;chr1;chr1;chr1;chr1;chr1;chr1;chr1;chr1;chr1;chr1;chr1;chr1;chr1;chr1;chr1;chr1;chr1;chr1;chr1;chr1;chr1;chr1;chr1;chr1;chr1;chr1;chr1;chr1;chr1;chr1;chr1;chr1;chr1;chr1;chr1;chr1;chr1;chr1;chr1;chr1;chr1;chr1;chr1;chr1…	6186817;6186817;6186817;6186817;6186817;6186817;6186817;6186817;6186817;6186817;6186817;6186817;6193055;6193055;6193055;6193055;6193055;6193055;6193055;6193055;6193055;6193055;6193055;6193055;6193055;6193055;6193055;6193055;6199596;6199596;6199596;6199596;6199596;6200843;6200843;6200843;6200843;6203495;6203495;6203495;6204983;6204983;6204983;6204983;6204983;6204983;6205414;6205414;6205414;6205414…	6192926;6192926;6192926;6192926;6192926;6192926;6192926;6192926;6192926;6192926;6192926;6192926;6197651;6197651;6197651;6197651;6197651;6197651;6197651;6197651;6197651;6197651;6197651;6197651;6197651;6197651;6197651;6197651;6200488;6200488;6200488;6200488;6200488;6203366;6203366;6203366;6203366;6204839;6204839;6204839;6205205;6205205;6205205;6205205;6205205;6205205;6205474;6205474;6205474;6205474…	-;-;-;-;-;-;-;-;-;-;-;-;-;-;-;-;-;-;-;-;-;-;-;-;-;-;-;-;-;-;-;-;-;-;-;-;-;-;-;-;-;-;-;-;-;-;-;-;-;-;-;-;-;-;-;-;-;-;-;-;-;-;-;-;-;-;-;-;-;-;-;-;-;-;-;-;-;-;-;-;-;-	17054	4	5	3	0	3	1	7	9	3	0	1	2	3	6	5	0	2	2	10	8	5	0	2	1
RNF207-AS1	chr1;chr1;chr1;chr1;chr1;chr1;chr1;chr1	6204983;6204983;6204983;6204983;6205414;6205414;6205414;6205414	6205205;6205205;6205205;6205205;6205474;6205474;6205474;6205474	-;-;-;-;-;-;-;-	284	0	0	0	0	0	0	0	0	0	0	0	0	0	0	0	0	0	0	0	0	0	0	0	0
RNF207	chr1;chr1;chr1;chr1;chr1;chr1;chr1;chr1;chr1;chr1;chr1;chr1;chr1;chr1;chr1;chr1;chr1;chr1;chr1;chr1;chr1;chr1;chr1;chr1;chr1;chr1;chr1;chr1;chr1;chr1;chr1;chr1;chr1;chr1;chr1;chr1;chr1;chr1;chr1;chr1;chr1;chr1;chr1;chr1;chr1;chr1;chr1;chr1;chr1;chr1;chr1;chr1;chr1;chr1;chr1;chr1;chr1;chr1;chr1;chr1;chr1;chr1;chr1;chr1;chr1;chr1	6206102;6206102;6206102;6206102;6206303;6206303;6206303;6206303;6206303;6206303;6206303;6206303;6206727;6206727;6206727;6206727;6206727;6206727;6206727;6206727;6208308;6208308;6208308;6208308;6209026;6209026;6209026;6209026;6209026;6209026;6209026;6209026;6209540;6209540;6209540;6209540;6209971;6209971;6209971;6209971;6210296;6210296;6210296;6210296;6211119;6211119;6211119;6211119;6211119;6211119…	6206118;6206118;6206118;6206118;6206535;6206535;6206535;6206535;6206535;6206535;6206535;6206535;6207378;6207378;6207378;6207378;6207378;6207378;6207378;6207378;6208617;6208617;6208617;6208617;6209114;6209114;6209114;6209114;6209114;6209114;6209114;6209114;6209923;6209923;6209923;6209923;6210222;6210222;6210222;6210222;6210369;6210369;6210369;6210369;6211866;6211866;6211866;6211866;6211866;6211866…	+;+;+;+;+;+;+;+;+;+;+;+;+;+;+;+;+;+;+;+;+;+;+;+;+;+;+;+;+;+;+;+;+;+;+;+;+;+;+;+;+;+;+;+;+;+;+;+;+;+;+;+;+;+;+;+;+;+;+;+;+;+;+;+;+;+	9159	6	7	4	15	21	7	7	9	9	16	6	8	2	14	7	16	17	11	10	3	8	6	11	11
ICMT	chr1;chr1;chr1;chr1;chr1;chr1;chr1;chr1;chr1;chr1;chr1;chr1;chr1;chr1;chr1;chr1;chr1;chr1;chr1;chr1;chr1;chr1;chr1;chr1	6225263;6225263;6225263;6225263;6232120;6232120;6232120;6232120;6233644;6233644;6233644;6233644;6234512;6234512;6234512;6234512;6235064;6235064;6235064;6235064;6235064;6235064;6235064;6235064	6231901;6231901;6231901;6231901;6233473;6233473;6233473;6233473;6234404;6234404;6234404;6234404;6234691;6234691;6234691;6234691;6235716;6235716;6235716;6235716;6235716;6235716;6235716;6235716	-;-;-;-;-;-;-;-;-;-;-;-;-;-;-;-;-;-;-;-;-;-;-;-	9587	39	32	27	22	18	20	9	5	10	9	4	10	15	18	14	18	24	6	9	8	9	4	5	7
ICMT-DT	chr1;chr1;chr1;chr1;chr1;chr1;chr1;chr1;chr1;chr1;chr1;chr1;chr1;chr1;chr1;chr1;chr1;chr1;chr1	6235064;6235064;6235064;6235064;6235973;6235973;6236337;6236337;6236337;6237151;6237151;6237151;6237346;6237346;6237346;6237849;6237849;6237849;6237849	6235716;6235716;6235716;6235716;6236239;6236239;6236965;6236965;6236965;6237244;6237244;6237244;6237469;6237469;6237469;6238220;6238220;6238220;6238220	+;+;+;+;+;+;+;+;+;+;+;+;+;+;+;+;+;+;+	2139	8	9	2	2	3	2	8	4	6	3	2	4	1	2	6	2	2	3	7	9	4	5	1	3
HES3	chr1;chr1;chr1;chr1;chr1;chr1	6244242;6244242;6244447;6244447;6244630;6244630	6244350;6244350;6244547;6244547;6245109;6245109	+;+;+;+;+;+	690	0	0	0	0	0	0	0	0	0	3	1	0	0	0	0	0	1	0	0	0	0	0	0	1
GPR153	chr1;chr1;chr1;chr1;chr1;chr1;chr1;chr1;chr1;chr1	6250004;6250004;6250625;6250625;6251531;6251531;6254148;6254148;6255015;6255015	6250439;6250439;6251337;6251337;6253717;6253717;6254549;6254549;6260824;6260824	-;-;-;-;-;-;-;-;-;-	9548	69	54	74	49	62	96	55	52	66	129	150	149	62	72	55	89	87	69	75	86	43	98	71	93
ACOT7	chr1;chr1;chr1;chr1;chr1;chr1;chr1;chr1;chr1;chr1;chr1;chr1;chr1;chr1;chr1;chr1;chr1;chr1;chr1;chr1;chr1;chr1;chr1;chr1;chr1;chr1;chr1;chr1;chr1;chr1;chr1;chr1;chr1;chr1;chr1;chr1;chr1;chr1;chr1;chr1;chr1;chr1;chr1;chr1;chr1;chr1;chr1;chr1;chr1;chr1;chr1;chr1;chr1;chr1;chr1;chr1;chr1;chr1;chr1;chr1;chr1;chr1;chr1;chr1;chr1;chr1;chr1;chr1;chr1;chr1;chr1;chr1;chr1;chr1;chr1;chr1;chr1;chr1;chr1;chr1…	6264696;6264696;6264696;6264696;6264696;6264696;6264696;6264696;6264696;6281287;6281287;6281287;6281287;6281287;6281287;6281287;6281287;6281287;6281287;6281287;6282889;6282889;6282889;6282889;6282889;6282889;6282889;6282889;6282889;6282889;6282889;6295505;6295505;6295505;6295505;6295505;6295505;6295505;6295505;6295505;6295505;6318579;6318579;6318579;6318579;6318579;6318579;6318579;6318579;6318579…	6281101;6281101;6281101;6281101;6281101;6281101;6281101;6281101;6281101;6282723;6282723;6282723;6282723;6282723;6282723;6282723;6282723;6282723;6282723;6282723;6294863;6294863;6294863;6294863;6294863;6294863;6294863;6294863;6294863;6294863;6294863;6318491;6318491;6318491;6318491;6318491;6318491;6318491;6318491;6318491;6318491;6327298;6327298;6327298;6327298;6327298;6327298;6327298;6327298;6327298…	-;-;-;-;-;-;-;-;-;-;-;-;-;-;-;-;-;-;-;-;-;-;-;-;-;-;-;-;-;-;-;-;-;-;-;-;-;-;-;-;-;-;-;-;-;-;-;-;-;-;-;-;-;-;-;-;-;-;-;-;-;-;-;-;-;-;-;-;-;-;-;-;-;-;-;-;-;-;-;-;-;-;-;-;-;-;-;-;-;-;-;-;-;-;-;-;-;-;-;-;-;-;-;-;-;-;-;-;-;-;-;-;-;-;-;-;-;-;-;-;-	125999	363	293	312	484	477	507	183	242	200	562	350	651	547	483	349	744	926	712	721	511	695	1148	980	1184
HES2	chr1;chr1;chr1;chr1;chr1;chr1;chr1;chr1;chr1;chr1;chr1;chr1;chr1;chr1;chr1;chr1;chr1;chr1	6413283;6413283;6413283;6413283;6419341;6419341;6419341;6419341;6419341;6419341;6419703;6419703;6419703;6419703;6419703;6419703;6419920;6419920	6415231;6415231;6415231;6415231;6419606;6419606;6419606;6419606;6419606;6419606;6419775;6419775;6419775;6419775;6419775;6419775;6424477;6424477	-;-;-;-;-;-;-;-;-;-;-;-;-;-;-;-;-;-	6846	0	0	0	0	0	0	0	0	0	0	0	0	1	0	0	0	0	0	1	0	0	0	0	0
ESPN	chr1;chr1;chr1;chr1;chr1;chr1;chr1;chr1;chr1;chr1;chr1;chr1;chr1;chr1;chr1;chr1;chr1;chr1;chr1;chr1;chr1;chr1;chr1;chr1;chr1;chr1;chr1;chr1;chr1;chr1;chr1;chr1;chr1;chr1;chr1;chr1;chr1;chr1;chr1;chr1;chr1;chr1;chr1;chr1;chr1;chr1;chr1;chr1;chr1;chr1;chr1;chr1;chr1;chr1;chr1;chr1;chr1;chr1;chr1;chr1;chr1;chr1;chr1;chr1;chr1;chr1;chr1;chr1;chr1;chr1;chr1;chr1;chr1;chr1;chr1;chr1;chr1;chr1;chr1;chr1…	6425250;6425250;6425250;6428420;6428420;6428420;6429897;6429897;6429897;6437507;6437507;6437507;6437507;6437748;6437748;6437748;6437748;6437748;6440441;6440441;6440441;6440441;6440441;6440441;6440823;6440823;6440823;6440823;6441066;6441066;6441066;6441066;6443170;6443170;6443170;6443170;6443170;6443170;6443170;6443170;6444683;6444683;6444683;6444683;6444683;6444683;6444683;6444683;6445936;6445936…	6428225;6428225;6428225;6429833;6429833;6429833;6437299;6437299;6437299;6437567;6437567;6437567;6437567;6440253;6440253;6440253;6440253;6440253;6440625;6440625;6440625;6440625;6440625;6440625;6440933;6440933;6440933;6440933;6443033;6443033;6443033;6443033;6444480;6444480;6444480;6444480;6444480;6444480;6444480;6444480;6445561;6445561;6445561;6445561;6445561;6445561;6445561;6445561;6446911;6446911…	+;+;+;+;+;+;+;+;+;+;+;+;+;+;+;+;+;+;+;+;+;+;+;+;+;+;+;+;+;+;+;+;+;+;+;+;+;+;+;+;+;+;+;+;+;+;+;+;+;+;+;+;+;+;+;+;+;+;+;+;+;+;+;+;+;+;+;+;+;+;+;+;+;+;+;+;+;+;+;+;+;+;+;+;+;+;+;+;+;+;+;+;+;+;+;+;+;+;+;+;+;+;+;+;+;+;+;+;+;+;+;+;+;+;+;+;+;+;+;+;+;+;+;+;+;+;+;+	29057	1	1	0	0	0	0	0	1	1	1	0	0	0	1	0	0	0	1	3	1	2	0	1	2
ENSG00000231868	chr1;chr1;chr1;chr1;chr1;chr1;chr1;chr1;chr1;chr1;chr1;chr1	6443170;6443170;6443170;6443170;6444683;6444683;6444683;6444683;6445936;6445936;6445936;6445936	6444480;6444480;6444480;6444480;6445561;6445561;6445561;6445561;6446911;6446911;6446911;6446911	-;-;-;-;-;-;-;-;-;-;-;-	3166	0	0	0	0	0	0	0	0	0	0	0	0	0	0	0	0	0	0	0	0	0	0	0	0
TNFRSF25	chr1;chr1;chr1;chr1;chr1;chr1;chr1;chr1;chr1;chr1;chr1;chr1;chr1;chr1;chr1;chr1;chr1;chr1;chr1;chr1;chr1;chr1;chr1;chr1;chr1;chr1;chr1;chr1;chr1;chr1;chr1;chr1;chr1;chr1;chr1;chr1;chr1;chr1;chr1;chr1;chr1;chr1;chr1;chr1;chr1;chr1;chr1;chr1;chr1;chr1;chr1;chr1;chr1;chr1;chr1;chr1;chr1;chr1;chr1;chr1;chr1;chr1;chr1;chr1;chr1;chr1;chr1;chr1;chr1;chr1;chr1;chr1;chr1;chr1;chr1;chr1;chr1;chr1;chr1;chr1…	6461763;6461763;6461763;6461763;6461763;6461763;6461763;6461763;6461763;6461763;6461763;6461763;6461763;6461763;6461763;6461763;6461763;6462175;6462175;6462175;6462175;6462175;6462175;6462175;6462175;6462175;6462175;6462175;6462175;6462175;6462175;6462175;6462175;6462175;6462175;6462608;6462608;6462608;6462608;6462608;6462608;6462608;6462608;6462608;6462608;6462608;6462608;6462608;6462608;6462608…	6461993;6461993;6461993;6461993;6461993;6461993;6461993;6461993;6461993;6461993;6461993;6461993;6461993;6461993;6461993;6461993;6461993;6462318;6462318;6462318;6462318;6462318;6462318;6462318;6462318;6462318;6462318;6462318;6462318;6462318;6462318;6462318;6462318;6462318;6462318;6462628;6462628;6462628;6462628;6462628;6462628;6462628;6462628;6462628;6462628;6462628;6462628;6462628;6462628;6462628…	-;-;-;-;-;-;-;-;-;-;-;-;-;-;-;-;-;-;-;-;-;-;-;-;-;-;-;-;-;-;-;-;-;-;-;-;-;-;-;-;-;-;-;-;-;-;-;-;-;-;-;-;-;-;-;-;-;-;-;-;-;-;-;-;-;-;-;-;-;-;-;-;-;-;-;-;-;-;-;-;-;-;-;-;-;-;-;-;-;-;-;-;-;-;-;-;-;-;-;-;-;-;-;-;-;-;-	1127	0	0	0	0	2	2	0	0	0	1	0	3	1	0	0	2	3	1	1	1	0	3	4	2
PLEKHG5	chr1;chr1;chr1;chr1;chr1;chr1;chr1;chr1;chr1;chr1;chr1;chr1;chr1;chr1;chr1;chr1;chr1;chr1;chr1;chr1;chr1;chr1;chr1;chr1;chr1;chr1;chr1;chr1;chr1;chr1;chr1;chr1;chr1;chr1;chr1;chr1;chr1;chr1;chr1;chr1;chr1;chr1;chr1;chr1;chr1;chr1;chr1;chr1;chr1;chr1;chr1;chr1;chr1;chr1;chr1;chr1;chr1;chr1;chr1;chr1;chr1;chr1;chr1;chr1;chr1;chr1;chr1;chr1;chr1;chr1;chr1;chr1;chr1;chr1;chr1;chr1;chr1;chr1;chr1;chr1…	6467573;6467573;6467573;6467573;6467573;6467573;6467573;6467573;6467573;6467573;6467573;6467573;6467573;6467573;6467573;6467573;6467573;6467573;6468587;6468587;6468587;6468587;6468587;6468587;6468587;6468587;6468587;6468587;6468587;6468587;6468587;6468587;6468587;6468587;6468587;6468587;6468587;6469242;6469242;6469242;6469242;6469242;6469242;6469242;6469242;6469242;6469242;6469242;6469242;6469242…	6467754;6467754;6467754;6467754;6467754;6467754;6467754;6467754;6467754;6467754;6467754;6467754;6467754;6467754;6467754;6467754;6467754;6467754;6469020;6469020;6469020;6469020;6469020;6469020;6469020;6469020;6469020;6469020;6469020;6469020;6469020;6469020;6469020;6469020;6469020;6469020;6469020;6469334;6469334;6469334;6469334;6469334;6469334;6469334;6469334;6469334;6469334;6469334;6469334;6469334…	-;-;-;-;-;-;-;-;-;-;-;-;-;-;-;-;-;-;-;-;-;-;-;-;-;-;-;-;-;-;-;-;-;-;-;-;-;-;-;-;-;-;-;-;-;-;-;-;-;-;-;-;-;-;-;-;-;-;-;-;-;-;-;-;-;-;-;-;-;-;-;-;-;-;-;-;-;-;-;-;-;-;-;-;-;-;-;-;-;-;-;-;-;-;-;-;-;-;-;-;-;-;-;-;-;-;-;-;-;-;-;-;-;-;-;-;-;-;-;-;-;-;-;-;-;-;-;-;-;-;-;-;-;-;-;-;-;-;-;-;-;-;-;-;-;-;-;-;-;-;-;-;-;-;-;-;-;-;-;-;-;-;-;-;-;-;-;-;-;-;-;-;-;-;-;-;-;-;-;-;-;-;-;-;-;-;-;-;-;-;-;-;-;-;-;-;-;-;-;-…	46018	42	34	30	31	39	25	19	16	29	45	35	62	27	38	25	45	42	36	24	28	31	37	32	58
NOL9	chr1;chr1;chr1;chr1;chr1;chr1;chr1;chr1;chr1;chr1;chr1;chr1;chr1;chr1;chr1;chr1;chr1;chr1;chr1;chr1;chr1;chr1;chr1;chr1;chr1;chr1;chr1;chr1;chr1;chr1;chr1;chr1;chr1;chr1;chr1;chr1;chr1;chr1;chr1	6526004;6526004;6526830;6526830;6529172;6529172;6532080;6532080;6532080;6532761;6532761;6532761;6532761;6533442;6533442;6533442;6540965;6540965;6540965;6541928;6541928;6541928;6545018;6545018;6545181;6545181;6548134;6548134;6548134;6548134;6548620;6548620;6549699;6549699;6549699;6549699;6550616;6550616;6550616	6526695;6526695;6528993;6528993;6531967;6531967;6532228;6532228;6532228;6533279;6533279;6533279;6533279;6540853;6540853;6540853;6541829;6541829;6541829;6544825;6544825;6544825;6545044;6545044;6547904;6547904;6548447;6548447;6548447;6548447;6549255;6549255;6550395;6550395;6550395;6550395;6554106;6554106;6554106	-;-;-;-;-;-;-;-;-;-;-;-;-;-;-;-;-;-;-;-;-;-;-;-;-;-;-;-;-;-;-;-;-;-;-;-;-;-;-	25384	126	123	141	151	159	128	68	93	94	102	97	111	195	203	121	204	189	195	113	67	109	76	80	104
ENSG00000229519	chr1;chr1;chr1;chr1	6548134;6548134;6548134;6548134	6548447;6548447;6548447;6548447	+;+;+;+	314	0	0	0	0	0	0	0	0	0	0	0	0	0	0	0	0	0	0	0	0	0	0	0	0
TAS1R1	chr1;chr1;chr1;chr1;chr1;chr1;chr1;chr1;chr1;chr1;chr1;chr1;chr1;chr1;chr1;chr1;chr1;chr1;chr1;chr1;chr1;chr1;chr1	6555565;6555565;6555565;6571216;6571216;6571216;6571216;6571216;6575393;6575393;6575393;6575393;6575393;6576628;6576628;6576628;6576628;6576628;6577071;6577071;6577071;6577071;6577071	6570908;6570908;6570908;6574630;6574630;6574630;6574630;6574630;6576414;6576414;6576414;6576414;6576414;6576949;6576949;6576949;6576949;6576949;6578652;6578652;6578652;6578652;6578652	+;+;+;+;+;+;+;+;+;+;+;+;+;+;+;+;+;+;+;+;+;+;+	21685	5	3	0	3	3	1	2	1	2	2	5	2	2	0	4	3	1	3	3	4	2	11	8	4
ZBTB48	chr1;chr1;chr1;chr1;chr1;chr1;chr1;chr1;chr1;chr1;chr1;chr1;chr1;chr1;chr1;chr1;chr1;chr1;chr1;chr1;chr1;chr1;chr1;chr1;chr1	6580137;6580137;6580137;6580137;6580137;6581300;6581300;6581300;6581300;6581300;6582300;6582300;6582300;6587292;6587292;6587292;6587292;6587292;6587292;6587633;6587633;6587633;6587633;6587633;6587633	6580540;6580540;6580540;6580540;6580540;6582057;6582057;6582057;6582057;6582057;6585301;6585301;6585301;6587477;6587477;6587477;6587477;6587477;6587477;6588059;6588059;6588059;6588059;6588059;6588059	+;+;+;+;+;+;+;+;+;+;+;+;+;+;+;+;+;+;+;+;+;+;+;+;+	4777	42	23	27	40	27	26	21	19	26	22	21	18	66	77	39	26	28	30	38	22	34	30	26	24
KLHL21	chr1;chr1;chr1;chr1;chr1;chr1;chr1;chr1;chr1;chr1;chr1;chr1;chr1;chr1;chr1;chr1;chr1;chr1;chr1;chr1;chr1;chr1;chr1;chr1;chr1;chr1	6595558;6595558;6595558;6595558;6595558;6595558;6599453;6599453;6599453;6599453;6599453;6599453;6599817;6599817;6599817;6599817;6599817;6603002;6603002;6603002;6614106;6614106;6614106;6614106;6614106;6614106	6599046;6599046;6599046;6599046;6599046;6599046;6599749;6599749;6599749;6599749;6599749;6599749;6601796;6601796;6601796;6601796;6601796;6613730;6613730;6613730;6614449;6614449;6614449;6614449;6614449;6614449	-;-;-;-;-;-;-;-;-;-;-;-;-;-;-;-;-;-;-;-;-;-;-;-;-;-	16839	42	37	36	34	32	20	33	34	26	31	16	35	46	43	23	26	26	27	100	93	105	68	52	70
PHF13	chr1;chr1;chr1;chr1;chr1;chr1;chr1;chr1;chr1;chr1;chr1;chr1;chr1;chr1;chr1	6614106;6614106;6614106;6614106;6614106;6614106;6614608;6614608;6614608;6616859;6616859;6616859;6620338;6620338;6620338	6614449;6614449;6614449;6614449;6614449;6614449;6616756;6616756;6616756;6619802;6619802;6619802;6621410;6621410;6621410	+;+;+;+;+;+;+;+;+;+;+;+;+;+;+	6510	21	25	14	13	7	13	12	26	14	18	14	16	21	24	9	4	17	7	34	17	24	21	15	31
THAP3	chr1;chr1;chr1;chr1;chr1;chr1;chr1;chr1;chr1;chr1;chr1;chr1;chr1;chr1;chr1;chr1;chr1;chr1;chr1;chr1;chr1;chr1;chr1;chr1;chr1;chr1;chr1;chr1;chr1;chr1;chr1;chr1;chr1;chr1;chr1	6624955;6624955;6625293;6625293;6625293;6625293;6625293;6625293;6625293;6625293;6628692;6628692;6628692;6628692;6628692;6628692;6628692;6628692;6629725;6629725;6629725;6629725;6629725;6629725;6629725;6629725;6630354;6630354;6630354;6630354;6630354;6630354;6630354;6633563;6633563	6625149;6625149;6627762;6627762;6627762;6627762;6627762;6627762;6627762;6627762;6629642;6629642;6629642;6629642;6629642;6629642;6629642;6629642;6630287;6630287;6630287;6630287;6630287;6630287;6630287;6630287;6632369;6632369;6632369;6632369;6632369;6632369;6632369;6634019;6634019	+;+;+;+;+;+;+;+;+;+;+;+;+;+;+;+;+;+;+;+;+;+;+;+;+;+;+;+;+;+;+;+;+;+;+	6652	8	7	5	9	9	8	3	6	9	7	5	17	9	10	13	19	11	12	14	16	6	10	13	11
DNAJC11	chr1;chr1;chr1;chr1;chr1;chr1;chr1;chr1;chr1;chr1;chr1;chr1;chr1;chr1;chr1;chr1;chr1;chr1;chr1;chr1;chr1;chr1;chr1;chr1;chr1;chr1;chr1;chr1;chr1;chr1;chr1;chr1;chr1;chr1;chr1;chr1;chr1;chr1;chr1;chr1;chr1;chr1;chr1;chr1;chr1;chr1;chr1;chr1;chr1;chr1;chr1;chr1;chr1;chr1;chr1;chr1;chr1;chr1;chr1;chr1;chr1;chr1;chr1;chr1;chr1;chr1;chr1;chr1;chr1;chr1;chr1;chr1;chr1;chr1;chr1;chr1;chr1;chr1;chr1;chr1…	6635701;6635701;6635701;6635701;6635701;6635701;6635701;6635701;6635701;6635701;6635701;6635701;6635701;6635701;6635701;6635701;6636247;6636247;6636247;6636247;6636247;6636247;6636247;6636247;6636247;6636247;6636247;6636247;6636247;6636247;6636247;6636247;6639531;6639531;6639531;6639531;6639531;6639531;6639531;6639531;6639531;6639531;6639531;6639531;6639531;6639531;6639531;6640058;6640058;6640058…	6636116;6636116;6636116;6636116;6636116;6636116;6636116;6636116;6636116;6636116;6636116;6636116;6636116;6636116;6636116;6636116;6637197;6637197;6637197;6637197;6637197;6637197;6637197;6637197;6637197;6637197;6637197;6637197;6637197;6637197;6637197;6637197;6639901;6639901;6639901;6639901;6639901;6639901;6639901;6639901;6639901;6639901;6639901;6639901;6639901;6639901;6639901;6644557;6644557;6644557…	-;-;-;-;-;-;-;-;-;-;-;-;-;-;-;-;-;-;-;-;-;-;-;-;-;-;-;-;-;-;-;-;-;-;-;-;-;-;-;-;-;-;-;-;-;-;-;-;-;-;-;-;-;-;-;-;-;-;-;-;-;-;-;-;-;-;-;-;-;-;-;-;-;-;-;-;-;-;-;-;-;-;-;-;-;-;-;-;-;-;-;-;-;-;-;-;-;-;-;-;-;-;-;-;-;-;-;-;-;-;-;-;-;-;-;-;-;-;-;-;-;-;-;-;-;-;-;-;-;-;-;-;-;-;-;-;-;-;-;-;-;-;-;-;-;-;-;-;-;-;-;-;-;-;-;-;-;-;-;-;-;-;-;-;-;-;-;-;-;-;-;-;-;-;-;-;-;-;-;-;-;-;-;-;-;-;-;-;-;-;-;-;-;-;-;-;-;-;-;-…	55575	162	153	126	174	144	159	76	97	96	146	88	223	194	175	101	199	183	172	138	103	140	140	135	159
LINC01672	chr1;chr1;chr1;chr1;chr1;chr1;chr1;chr1;chr1;chr1;chr1;chr1	6724856;6724856;6724856;6724856;6724856;6724856;6724856;6727613;6727613;6727613;6727613;6727613	6725936;6725936;6725936;6725936;6725936;6725936;6725936;6729719;6729719;6729719;6729719;6729719	+;+;+;+;+;+;+;+;+;+;+;+	3188	0	1	1	0	0	1	0	0	0	0	0	0	0	1	0	0	0	0	0	0	0	0	1	0
ENSG00000284744	chr1;chr1;chr1;chr1	6768763;6768763;6769777;6769777	6769726;6769726;6769910;6769910	+;+;+;+	1098	0	0	0	0	0	0	0	0	0	0	0	0	0	2	0	0	0	0	0	0	0	0	0	0
CAMTA1-DT	chr1;chr1;chr1;chr1	6784046;6784046;6784224;6784224	6784148;6784148;6784657;6784657	-;-;-;-	537	8	5	6	5	3	3	1	6	12	6	10	6	9	12	10	2	3	2	32	31	28	6	2	11
CAMTA1	chr1;chr1;chr1;chr1;chr1;chr1;chr1;chr1;chr1;chr1;chr1;chr1;chr1;chr1;chr1;chr1;chr1;chr1;chr1;chr1;chr1;chr1;chr1;chr1;chr1;chr1;chr1;chr1;chr1;chr1;chr1;chr1;chr1;chr1;chr1;chr1;chr1;chr1;chr1;chr1;chr1;chr1;chr1;chr1;chr1;chr1;chr1;chr1;chr1;chr1;chr1;chr1;chr1;chr1;chr1;chr1;chr1;chr1;chr1;chr1;chr1;chr1;chr1;chr1;chr1;chr1;chr1;chr1;chr1;chr1;chr1;chr1;chr1;chr1;chr1;chr1;chr1;chr1;chr1;chr1…	6785576;6785576;6785576;6785576;6785576;6785576;6785576;6785576;6807089;6807089;6807089;6807089;6807089;6807089;6807089;6807089;6807089;6820251;6820251;6820251;6820251;6820251;6820251;6820251;6820251;6820251;6825211;6825211;6825211;6825211;6825211;6825211;6825211;6825211;6825211;6825211;6834619;6834619;6834619;6834619;6834619;6834619;6834619;6834619;6834619;6834619;6853190;6853190;6853190;6853190…	6806982;6806982;6806982;6806982;6806982;6806982;6806982;6806982;6820180;6820180;6820180;6820180;6820180;6820180;6820180;6820180;6820180;6825091;6825091;6825091;6825091;6825091;6825091;6825091;6825091;6825091;6834332;6834332;6834332;6834332;6834332;6834332;6834332;6834332;6834332;6834332;6853047;6853047;6853047;6853047;6853047;6853047;6853047;6853047;6853047;6853047;6871756;6871756;6871756;6871756…	+;+;+;+;+;+;+;+;+;+;+;+;+;+;+;+;+;+;+;+;+;+;+;+;+;+;+;+;+;+;+;+;+;+;+;+;+;+;+;+;+;+;+;+;+;+;+;+;+;+;+;+;+;+;+;+;+;+;+;+;+;+;+;+;+;+;+;+;+;+;+;+;+;+;+;+;+;+;+;+;+;+;+;+;+;+;+;+;+;+;+;+;+;+;+;+;+;+;+;+;+;+;+;+;+;+;+;+;+;+;+;+;+;+;+;+;+;+;+;+;+;+;+;+;+;+;+;+;+;+;+;+;+;+;+;+;+;+;+;+;+;+;+;+;+;+;+;+;+;+;+;+;+;+;+;+;+;+;+;+;+;+;+;+;+;+;+;+;+;+;+;+;+;+;+;+;+;+;+;+;+;+;+;+;+;+;+;+;+;+;+;+	969522	908	704	786	1988	1949	2051	621	981	724	2186	1591	1450	1061	1027	531	2777	3024	2414	1299	1052	1725	2817	2851	2567
ENSG00000237365	chr1;chr1;chr1;chr1	7008696;7008696;7008696;7008696	7014250;7014250;7014250;7014250	-;-;-;-	5555	0	0	0	0	0	0	0	0	0	0	0	0	0	0	0	0	0	0	0	0	0	0	0	0
CAMTA1-IT1	chr1;chr1;chr1;chr1	7369117;7369117;7369117;7369117	7370080;7370080;7370080;7370080	+;+;+;+	964	0	0	0	0	0	0	0	0	0	0	0	0	0	0	0	0	0	0	0	0	0	0	0	0
CAMTA1-AS2	chr1;chr1;chr1;chr1;chr1;chr1;chr1;chr1;chr1;chr1;chr1;chr1;chr1;chr1	7382724;7382724;7382724;7382724;7388494;7388494;7388494;7388494;7388494;7388494;7389440;7389440;7389440;7389440	7388182;7388182;7388182;7388182;7389339;7389339;7389339;7389339;7389339;7389339;7389658;7389658;7389658;7389658	-;-;-;-;-;-;-;-;-;-;-;-;-;-	6524	0	0	0	0	0	0	0	0	0	0	0	0	0	0	0	0	0	0	0	0	0	0	0	0
CAMTA1-AS1	chr1;chr1;chr1;chr1	7441182;7441182;7441182;7441182	7441279;7441279;7441279;7441279	-;-;-;-	98	0	0	0	0	0	0	0	0	0	0	0	0	0	0	0	0	0	0	0	0	0	0	0	0
VAMP3	chr1;chr1;chr1;chr1;chr1;chr1;chr1;chr1;chr1;chr1;chr1;chr1;chr1;chr1;chr1;chr1;chr1;chr1	7771386;7771386;7773199;7773199;7773199;7773512;7773512;7773512;7776776;7776776;7776776;7777319;7777319;7777319;7777319;7778170;7778170;7778170	7772706;7772706;7773441;7773441;7773441;7776382;7776382;7776382;7777096;7777096;7777096;7778117;7778117;7778117;7778117;7779625;7779625;7779625	+;+;+;+;+;+;+;+;+;+;+;+;+;+;+;+;+;+	7011	230	195	190	116	105	121	173	170	185	222	197	328	234	328	256	182	176	181	213	202	155	192	218	360
PER3	chr1;chr1;chr1;chr1;chr1;chr1;chr1;chr1;chr1;chr1;chr1;chr1;chr1;chr1;chr1;chr1;chr1;chr1;chr1;chr1;chr1;chr1;chr1;chr1;chr1;chr1;chr1;chr1;chr1;chr1;chr1;chr1;chr1;chr1;chr1;chr1;chr1;chr1;chr1;chr1;chr1;chr1;chr1;chr1;chr1;chr1;chr1;chr1;chr1;chr1;chr1;chr1;chr1;chr1;chr1;chr1;chr1;chr1;chr1;chr1;chr1;chr1;chr1;chr1;chr1;chr1;chr1;chr1;chr1;chr1;chr1;chr1;chr1;chr1;chr1;chr1;chr1;chr1;chr1;chr1…	7784377;7784377;7784377;7784469;7784469;7784469;7784469;7784469;7785006;7785006;7785006;7785006;7785006;7785006;7785587;7785587;7785587;7785587;7785587;7785587;7785587;7786837;7786837;7786837;7786837;7786837;7786837;7786837;7787247;7787247;7787247;7787247;7787247;7787247;7787247;7788571;7788571;7788571;7788571;7788571;7788571;7794009;7794009;7794009;7794009;7794009;7794009;7798674;7798674;7798674…	7784428;7784428;7784428;7784653;7784653;7784653;7784653;7784653;7785440;7785440;7785440;7785440;7785440;7785440;7786720;7786720;7786720;7786720;7786720;7786720;7786720;7787197;7787197;7787197;7787197;7787197;7787197;7787197;7787321;7787321;7787321;7787321;7787321;7787321;7787321;7793956;7793956;7793956;7793956;7793956;7793956;7798524;7798524;7798524;7798524;7798524;7798524;7801112;7801112;7801112…	+;+;+;+;+;+;+;+;+;+;+;+;+;+;+;+;+;+;+;+;+;+;+;+;+;+;+;+;+;+;+;+;+;+;+;+;+;+;+;+;+;+;+;+;+;+;+;+;+;+;+;+;+;+;+;+;+;+;+;+;+;+;+;+;+;+;+;+;+;+;+;+;+;+;+;+;+;+;+;+;+;+;+;+;+;+;+;+;+;+;+;+;+;+;+;+;+;+;+;+;+;+;+;+;+;+;+;+;+;+;+;+;+;+;+;+;+;+;+;+;+;+;+;+;+;+;+;+;+;+;+;+;+;+;+;+;+;+;+;+;+;+;+;+;+;+;+;+;+;+;+;+;+;+;+;+;+;+;+	52411	281	246	258	537	475	492	181	284	209	469	292	432	306	302	191	681	662	506	347	321	387	544	586	442
ENSG00000236266	chr1;chr1;chr1;chr1;chr1;chr1;chr1;chr1;chr1;chr1;chr1;chr1;chr1;chr1;chr1;chr1;chr1;chr1;chr1;chr1;chr1;chr1;chr1;chr1	7810717;7810717;7810717;7810717;7811605;7811605;7811605;7811605;7819421;7819421;7819421;7819421;7820240;7820240;7820240;7820240;7820641;7820641;7820641;7820641;7826711;7826711;7826711;7826711	7811488;7811488;7811488;7811488;7819284;7819284;7819284;7819284;7820114;7820114;7820114;7820114;7820466;7820466;7820466;7820466;7826479;7826479;7826479;7826479;7827103;7827103;7827103;7827103	-;-;-;-;-;-;-;-;-;-;-;-;-;-;-;-;-;-;-;-;-;-;-;-	15605	0	0	0	0	0	0	0	0	0	0	0	0	0	0	0	0	0	0	0	0	0	0	0	0
UTS2	chr1;chr1;chr1;chr1;chr1;chr1;chr1;chr1;chr1;chr1;chr1;chr1;chr1;chr1;chr1;chr1;chr1;chr1;chr1	7845178;7845178;7846767;7846767;7847883;7847883;7847883;7847883;7849684;7849684;7849684;7849684;7850923;7850923;7850923;7850923;7853119;7853119;7853119	7846691;7846691;7847611;7847611;7849639;7849639;7849639;7849639;7850811;7850811;7850811;7850811;7852900;7852900;7852900;7852900;7853306;7853306;7853306	-;-;-;-;-;-;-;-;-;-;-;-;-;-;-;-;-;-;-	7410	4	7	5	9	10	9	5	6	2	16	8	9	3	0	1	9	8	7	7	2	6	9	3	1
TNFRSF9	chr1;chr1;chr1;chr1;chr1;chr1;chr1;chr1;chr1;chr1;chr1;chr1;chr1;chr1;chr1;chr1;chr1;chr1;chr1;chr1;chr1;chr1;chr1;chr1;chr1;chr1;chr1;chr1;chr1;chr1;chr1;chr1;chr1;chr1;chr1;chr1;chr1;chr1;chr1;chr1;chr1;chr1	7920924;7920924;7920924;7922022;7922022;7922022;7922022;7933297;7933297;7933297;7933297;7933297;7935144;7935144;7935144;7935144;7936564;7936564;7936564;7936564;7937757;7937757;7937757;7937757;7938331;7938331;7938331;7938331;7938829;7938829;7938829;7938829;7940079;7940079;7940079;7940079;7940934;7940934;7940934;7942727;7942727;7942727	7921799;7921799;7921799;7933126;7933126;7933126;7933126;7935012;7935012;7935012;7935012;7935012;7936459;7936459;7936459;7936459;7937689;7937689;7937689;7937689;7938192;7938192;7938192;7938192;7938720;7938720;7938720;7938720;7939894;7939894;7939894;7939894;7940783;7940783;7940783;7940783;7942371;7942371;7942371;7943138;7943138;7943138	-;-;-;-;-;-;-;-;-;-;-;-;-;-;-;-;-;-;-;-;-;-;-;-;-;-;-;-;-;-;-;-;-;-;-;-;-;-;-;-;-;-	20586	21	16	19	21	20	25	7	11	12	15	5	18	38	39	31	63	57	44	36	29	40	30	28	35
PARK7	chr1;chr1;chr1;chr1;chr1;chr1;chr1;chr1;chr1;chr1;chr1;chr1;chr1;chr1;chr1;chr1;chr1;chr1;chr1;chr1;chr1;chr1;chr1;chr1;chr1;chr1;chr1;chr1;chr1;chr1;chr1;chr1;chr1;chr1;chr1;chr1;chr1;chr1;chr1;chr1;chr1;chr1;chr1;chr1;chr1;chr1;chr1;chr1;chr1;chr1;chr1;chr1;chr1;chr1;chr1;chr1;chr1;chr1;chr1;chr1;chr1;chr1;chr1;chr1;chr1;chr1;chr1;chr1;chr1;chr1;chr1;chr1;chr1;chr1;chr1;chr1;chr1;chr1;chr1;chr1…	7954324;7954324;7961794;7961794;7961794;7961794;7961794;7961794;7961794;7962102;7962102;7962102;7962102;7962102;7962102;7962102;7962102;7962102;7962876;7962876;7962876;7962876;7962876;7962876;7962876;7962876;7962876;7962876;7965426;7965426;7965426;7965426;7965426;7965426;7965426;7965426;7965426;7965426;7965426;7969149;7969149;7969149;7969149;7969149;7969149;7969149;7969149;7969149;7969149;7969149…	7961662;7961662;7961893;7961893;7961893;7961893;7961893;7961893;7961893;7962762;7962762;7962762;7962762;7962762;7962762;7962762;7962762;7962762;7965323;7965323;7965323;7965323;7965323;7965323;7965323;7965323;7965323;7965323;7969084;7969084;7969084;7969084;7969084;7969084;7969084;7969084;7969084;7969084;7969084;7969344;7969344;7969344;7969344;7969344;7969344;7969344;7969344;7969344;7969344;7969344…	+;+;+;+;+;+;+;+;+;+;+;+;+;+;+;+;+;+;+;+;+;+;+;+;+;+;+;+;+;+;+;+;+;+;+;+;+;+;+;+;+;+;+;+;+;+;+;+;+;+;+;+;+;+;+;+;+;+;+;+;+;+;+;+;+;+;+;+;+;+;+;+;+;+;+;+;+;+;+;+;+;+;+;+;+;+;+;+;+;+;+;+;+;+	28715	164	131	142	140	92	146	94	88	84	68	57	85	198	212	144	170	154	120	164	151	138	65	62	91
ENSG00000284747	chr1;chr1;chr1;chr1;chr1;chr1;chr1;chr1;chr1;chr1;chr1;chr1;chr1;chr1;chr1	7991448;7991448;7994665;7994665;7996444;7996444;7998368;7998368;7998368;7998368;8000729;8000729;8000729;8002962;8002962	7994546;7994546;7996320;7996320;7998186;7998186;7999072;7999072;7999072;7999072;8001914;8001914;8001914;8003987;8003987	+;+;+;+;+;+;+;+;+;+;+;+;+;+;+	9415	7	5	6	4	6	5	2	6	3	12	9	5	14	16	6	13	13	11	10	12	16	21	22	13
ENSG00000284716	chr1;chr1;chr1;chr1	7998368;7998368;7998368;7998368	7999072;7999072;7999072;7999072	-;-;-;-	705	0	0	0	0	0	0	0	0	0	0	0	0	0	0	0	0	0	0	0	0	0	0	0	0
ERRFI1	chr1;chr1;chr1;chr1;chr1;chr1;chr1;chr1;chr1;chr1;chr1;chr1;chr1	8005313;8005313;8015401;8015401;8015401;8015401;8015401;8015401;8015693;8015693;8015693;8015693;8015693	8011726;8011726;8015494;8015494;8015494;8015494;8015494;8015494;8026157;8026157;8026157;8026157;8026157	-;-;-;-;-;-;-;-;-;-;-;-;-	16973	289	147	180	292	271	266	218	275	251	339	218	158	636	530	345	647	623	616	997	853	1272	886	1025	920
ERRFI1-DT	chr1;chr1;chr1;chr1;chr1;chr1;chr1;chr1;chr1;chr1	8027422;8027422;8029358;8029358;8057942;8057942;8057942;8057942;8058464;8058464	8029226;8029226;8057244;8057244;8058360;8058360;8058360;8058360;8121473;8121473	+;+;+;+;+;+;+;+;+;+	93121	150	132	118	88	84	117	76	111	87	68	49	77	234	278	206	113	106	118	104	111	139	77	82	71
ENSG00000232848	chr1;chr1;chr1;chr1	8057942;8057942;8057942;8057942	8058360;8058360;8058360;8058360	-;-;-;-	419	0	0	0	0	0	0	0	0	0	0	0	0	0	0	0	0	0	0	0	0	0	0	0	0
ENSG00000229305	chr1;chr1;chr1;chr1;chr1;chr1;chr1;chr1;chr1;chr1;chr1;chr1	8190332;8190332;8191496;8191496;8191754;8191754;8191754;8191754;8192255;8192255;8192255;8192255	8191215;8191215;8191691;8191691;8192181;8192181;8192181;8192181;8192556;8192556;8192556;8192556	+;+;+;+;+;+;+;+;+;+;+;+	1810	0	0	0	0	1	0	0	0	1	0	0	0	1	0	0	0	0	0	0	0	0	0	1	1
ENSG00000288816	chr1;chr1;chr1;chr1;chr1;chr1;chr1;chr1;chr1;chr1	8191754;8191754;8191754;8191754;8192255;8192255;8192255;8192255;8192771;8192771	8192181;8192181;8192181;8192181;8192556;8192556;8192556;8192556;8193986;8193986	+;+;+;+;+;+;+;+;+;+	1946	1	0	0	1	0	0	0	0	0	0	0	0	1	0	0	0	0	0	5	2	0	3	1	1
LINC01714	chr1;chr1;chr1;chr1;chr1;chr1;chr1;chr1;chr1;chr1;chr1;chr1;chr1;chr1;chr1;chr1;chr1;chr1;chr1;chr1	8201569;8201569;8202877;8202877;8202877;8206598;8206598;8206598;8208874;8208874;8208874;8208874;8210596;8210596;8210596;8210596;8214679;8214679;8214679;8214679	8202428;8202428;8206433;8206433;8206433;8208666;8208666;8208666;8210486;8210486;8210486;8210486;8214624;8214624;8214624;8214624;8215078;8215078;8215078;8215078	+;+;+;+;+;+;+;+;+;+;+;+;+;+;+;+;+;+;+;+	12528	45	69	59	13	14	7	31	12	27	7	7	13	132	99	101	19	26	20	54	39	26	15	17	17
ENSG00000233645	chr1;chr1	8218534;8218534	8220396;8220396	-;-	1863	0	0	0	0	0	0	0	0	0	1	1	1	1	1	0	0	1	0	0	0	0	0	0	0
SLC45A1	chr1;chr1;chr1;chr1;chr1;chr1;chr1;chr1;chr1;chr1;chr1;chr1;chr1;chr1;chr1;chr1;chr1;chr1;chr1;chr1;chr1;chr1;chr1;chr1;chr1;chr1;chr1;chr1;chr1;chr1;chr1;chr1;chr1;chr1;chr1;chr1	8318187;8318187;8324727;8324727;8324727;8325391;8325391;8325391;8326043;8326043;8326043;8328180;8328180;8328180;8330937;8330937;8330937;8330937;8330937;8335591;8335591;8335591;8335591;8335591;8336110;8336110;8336110;8336110;8337993;8337993;8337993;8337993;8339699;8339699;8339699;8339699	8324305;8324305;8325297;8325297;8325297;8325817;8325817;8325817;8328066;8328066;8328066;8330137;8330137;8330137;8335436;8335436;8335436;8335436;8335436;8336078;8336078;8336078;8336078;8336078;8337815;8337815;8337815;8337815;8339492;8339492;8339492;8339492;8343746;8343746;8343746;8343746	+;+;+;+;+;+;+;+;+;+;+;+;+;+;+;+;+;+;+;+;+;+;+;+;+;+;+;+;+;+;+;+;+;+;+;+	23341	43	35	42	73	48	42	16	29	27	44	24	25	63	56	31	44	59	43	71	45	66	41	49	47
RERE	chr1;chr1;chr1;chr1;chr1;chr1;chr1;chr1;chr1;chr1;chr1;chr1;chr1;chr1;chr1;chr1;chr1;chr1;chr1;chr1;chr1;chr1;chr1;chr1;chr1;chr1;chr1;chr1;chr1;chr1;chr1;chr1;chr1;chr1;chr1;chr1;chr1;chr1;chr1;chr1;chr1;chr1;chr1;chr1;chr1;chr1;chr1;chr1;chr1;chr1;chr1;chr1;chr1;chr1;chr1;chr1;chr1;chr1;chr1;chr1;chr1;chr1;chr1;chr1;chr1;chr1;chr1;chr1;chr1;chr1;chr1;chr1;chr1;chr1;chr1;chr1;chr1;chr1;chr1;chr1…	8355121;8355121;8355121;8355121;8355121;8355121;8355600;8355600;8355600;8355600;8355600;8355600;8355600;8356247;8356247;8356247;8356247;8356247;8356247;8356247;8358917;8358917;8358917;8358917;8358917;8358917;8358917;8359987;8359987;8359987;8359987;8359987;8359987;8359987;8361491;8361491;8361491;8361491;8361491;8361491;8361491;8361491;8361877;8361877;8361877;8361877;8361877;8361877;8361877;8361877…	8355418;8355418;8355418;8355418;8355418;8355418;8356099;8356099;8356099;8356099;8356099;8356099;8356099;8358195;8358195;8358195;8358195;8358195;8358195;8358195;8359763;8359763;8359763;8359763;8359763;8359763;8359763;8360111;8360111;8360111;8360111;8360111;8360111;8360111;8361762;8361762;8361762;8361762;8361762;8361762;8361762;8361762;8362682;8362682;8362682;8362682;8362682;8362682;8362682;8362682…	-;-;-;-;-;-;-;-;-;-;-;-;-;-;-;-;-;-;-;-;-;-;-;-;-;-;-;-;-;-;-;-;-;-;-;-;-;-;-;-;-;-;-;-;-;-;-;-;-;-;-;-;-;-;-;-;-;-;-;-;-;-;-;-;-;-;-;-;-;-;-;-;-;-;-;-;-;-;-;-;-;-;-;-;-;-;-;-;-;-;-;-;-;-;-;-;-;-;-;-;-;-;-;-;-;-;-;-;-;-;-;-;-;-;-;-;-;-;-;-;-;-;-;-;-;-;-;-;-;-;-;-;-;-;-;-;-;-;-;-;-;-;-;-;-;-;-;-;-;-;-;-;-;-;-;-;-;-;-;-;-;-;-;-;-;-;-;-;-;-;-;-;-;-;-;-;-;-;-;-;-;-;-;-;-;-;-;-;-;-;-;-;-;-;-;-;-;-;-;-…	478140	1481	1162	1284	3191	2923	3077	967	1699	1109	3209	2240	2530	1875	1739	1046	4020	4189	3381	2231	1683	2920	4115	3957	3895
RERE-AS1	chr1;chr1;chr1;chr1;chr1;chr1;chr1;chr1;chr1;chr1;chr1;chr1;chr1;chr1;chr1;chr1;chr1;chr1;chr1;chr1;chr1;chr1;chr1;chr1;chr1;chr1;chr1;chr1;chr1;chr1	8424702;8424702;8424702;8424702;8425213;8425213;8425213;8425213;8425755;8425755;8425755;8425755;8425755;8425755;8425755;8425755;8428589;8428589;8428589;8428589;8428589;8428589;8428589;8428589;8430042;8430042;8430042;8430042;8430042;8430042	8424787;8424787;8424787;8424787;8425399;8425399;8425399;8425399;8428481;8428481;8428481;8428481;8428481;8428481;8428481;8428481;8429826;8429826;8429826;8429826;8429826;8429826;8429826;8429826;8434569;8434569;8434569;8434569;8434569;8434569	+;+;+;+;+;+;+;+;+;+;+;+;+;+;+;+;+;+;+;+;+;+;+;+;+;+;+;+;+;+	8766	0	0	0	0	0	0	0	0	0	0	0	0	0	0	0	0	0	0	0	0	0	0	0	0
ENSG00000226545	chr1;chr1;chr1;chr1	8798692;8798692;8798692;8798692	8799308;8799308;8799308;8799308	+;+;+;+	617	0	0	0	0	0	0	0	0	0	0	0	0	0	0	0	0	0	0	0	0	0	0	0	0
ENSG00000228423	chr1;chr1;chr1;chr1	8805940;8805940;8805940;8805940	8806778;8806778;8806778;8806778	-;-;-;-	839	0	0	0	0	0	0	0	0	0	0	0	0	0	0	0	0	0	0	0	0	0	0	0	0
ENO1	chr1;chr1;chr1;chr1;chr1;chr1;chr1;chr1;chr1;chr1;chr1;chr1;chr1;chr1;chr1;chr1;chr1;chr1;chr1;chr1;chr1;chr1;chr1;chr1;chr1;chr1;chr1;chr1;chr1;chr1;chr1;chr1;chr1;chr1;chr1;chr1;chr1;chr1;chr1;chr1;chr1;chr1;chr1;chr1;chr1;chr1;chr1;chr1;chr1;chr1;chr1;chr1;chr1;chr1;chr1;chr1;chr1;chr1;chr1;chr1;chr1;chr1;chr1;chr1;chr1;chr1;chr1;chr1;chr1;chr1;chr1;chr1;chr1;chr1;chr1;chr1;chr1;chr1;chr1;chr1…	8861430;8861430;8861430;8861430;8861430;8862946;8862946;8862946;8862946;8862946;8863344;8863344;8863344;8863344;8863344;8863344;8864093;8864093;8864093;8864093;8864093;8864093;8865483;8865483;8865483;8865483;8865483;8865483;8866074;8866074;8866074;8866074;8866074;8866074;8866074;8866591;8866591;8866591;8866591;8866591;8866591;8866591;8866591;8866591;8866591;8867251;8867251;8867251;8867251;8867251…	8862886;8862886;8862886;8862886;8862886;8863113;8863113;8863113;8863113;8863113;8863890;8863890;8863890;8863890;8863890;8863890;8865284;8865284;8865284;8865284;8865284;8865284;8866008;8866008;8866008;8866008;8866008;8866008;8866278;8866278;8866278;8866278;8866278;8866278;8866278;8867116;8867116;8867116;8867116;8867116;8867116;8867116;8867116;8867116;8867116;8867987;8867987;8867987;8867987;8867987…	-;-;-;-;-;-;-;-;-;-;-;-;-;-;-;-;-;-;-;-;-;-;-;-;-;-;-;-;-;-;-;-;-;-;-;-;-;-;-;-;-;-;-;-;-;-;-;-;-;-;-;-;-;-;-;-;-;-;-;-;-;-;-;-;-;-;-;-;-;-;-;-;-;-;-;-;-;-;-;-;-;-;-;-;-;-;-;-;-;-;-;-;-;-;-;-;-;-;-;-;-;-;-;-;-;-;-;-;-;-;-;-;-;-;-;-;-;-;-;-;-;-;-;-;-;-;-;-;-;-;-;-;-;-;-;-;-;-;-;-;-;-;-;-;-;-;-;-;-;-;-;-;-;-;-;-;-;-;-;-;-;-;-;-;-;-;-;-;-;-;-;-;-;-;-;-;-;-;-;-	12886	671	523	506	726	659	573	238	302	288	278	179	169	590	538	312	459	575	391	362	287	303	263	231	205
ENO1-AS1	chr1;chr1	8879191;8879191	8879564;8879564	+;+	374	12	5	3	2	1	2	4	6	4	4	2	6	12	9	2	3	5	3	7	2	7	5	4	5
CA6	chr1;chr1;chr1;chr1;chr1;chr1;chr1;chr1;chr1;chr1;chr1;chr1;chr1;chr1;chr1;chr1;chr1;chr1;chr1;chr1;chr1;chr1;chr1;chr1;chr1;chr1;chr1;chr1;chr1;chr1;chr1;chr1;chr1;chr1;chr1;chr1;chr1;chr1;chr1;chr1;chr1;chr1;chr1;chr1;chr1;chr1;chr1;chr1;chr1;chr1;chr1;chr1	8945966;8945966;8945966;8945966;8945966;8945966;8945966;8949443;8949443;8949443;8949443;8949443;8949443;8949443;8952652;8952652;8952652;8952652;8952652;8952652;8957286;8957286;8957286;8957286;8957286;8957286;8959003;8959003;8959003;8959003;8959003;8959003;8962657;8962657;8962657;8962657;8962657;8962657;8967817;8967817;8967817;8967817;8967817;8970982;8970982;8970982;8970982;8970982;8974445;8974445…	8949262;8949262;8949262;8949262;8949262;8949262;8949262;8951422;8951422;8951422;8951422;8951422;8951422;8951422;8957136;8957136;8957136;8957136;8957136;8957136;8958909;8958909;8958909;8958909;8958909;8958909;8962586;8962586;8962586;8962586;8962586;8962586;8967658;8967658;8967658;8967658;8967658;8967658;8970866;8970866;8970866;8970866;8970866;8974346;8974346;8974346;8974346;8974346;8974621;8974621…	+;+;+;+;+;+;+;+;+;+;+;+;+;+;+;+;+;+;+;+;+;+;+;+;+;+;+;+;+;+;+;+;+;+;+;+;+;+;+;+;+;+;+;+;+;+;+;+;+;+;+;+	26564	0	0	0	0	0	0	1	1	1	0	0	0	0	1	0	0	0	0	0	1	0	0	0	1
SLC2A7	chr1;chr1;chr1;chr1;chr1;chr1;chr1;chr1;chr1;chr1;chr1;chr1;chr1;chr1;chr1;chr1;chr1;chr1;chr1;chr1;chr1;chr1	9003519;9003519;9004880;9004880;9007386;9007386;9010245;9010245;9013636;9013636;9014869;9014869;9015243;9015243;9018376;9018376;9019334;9019334;9023079;9023079;9025075;9025075	9004751;9004751;9007309;9007309;9010142;9010142;9013524;9013524;9014680;9014680;9015116;9015116;9018222;9018222;9019208;9019208;9022917;9022917;9024975;9024975;9026294;9026294	-;-;-;-;-;-;-;-;-;-;-;-;-;-;-;-;-;-;-;-;-;-	21507	0	0	0	0	0	0	0	0	1	0	0	1	0	0	0	2	1	0	0	1	0	0	0	0
SLC2A5	chr1;chr1;chr1;chr1;chr1;chr1;chr1;chr1;chr1;chr1;chr1;chr1;chr1;chr1;chr1;chr1;chr1;chr1;chr1;chr1;chr1;chr1;chr1;chr1;chr1;chr1;chr1;chr1;chr1;chr1;chr1;chr1;chr1;chr1;chr1;chr1;chr1;chr1;chr1;chr1;chr1;chr1;chr1;chr1;chr1;chr1;chr1;chr1;chr1;chr1;chr1;chr1;chr1;chr1;chr1;chr1;chr1;chr1;chr1;chr1;chr1;chr1;chr1;chr1;chr1;chr1;chr1;chr1;chr1;chr1;chr1;chr1;chr1;chr1;chr1;chr1;chr1;chr1;chr1;chr1…	9037790;9037790;9038025;9038025;9038507;9038507;9038507;9038930;9038930;9038930;9039988;9039988;9041938;9041938;9041938;9041938;9041938;9041938;9041938;9041938;9047735;9047735;9047735;9047735;9047735;9047735;9047735;9047735;9047735;9057609;9057609;9057609;9057609;9057609;9057609;9057609;9057609;9057609;9057609;9058251;9058251;9058251;9058251;9058251;9058251;9058251;9058251;9058251;9058251;9069636…	9037896;9037896;9038430;9038430;9038827;9038827;9038827;9039551;9039551;9039551;9040063;9040063;9047609;9047609;9047609;9047609;9047609;9047609;9047609;9047609;9057447;9057447;9057447;9057447;9057447;9057447;9057447;9057447;9057447;9058151;9058151;9058151;9058151;9058151;9058151;9058151;9058151;9058151;9058151;9069503;9069503;9069503;9069503;9069503;9069503;9069503;9069503;9069503;9069503;9069697…	-;-;-;-;-;-;-;-;-;-;-;-;-;-;-;-;-;-;-;-;-;-;-;-;-;-;-;-;-;-;-;-;-;-;-;-;-;-;-;-;-;-;-;-;-;-;-;-;-;-;-;-;-;-;-;-;-;-;-;-;-;-;-;-;-;-;-;-;-;-;-;-;-;-;-;-;-;-;-;-;-;-;-;-;-;-;-;-;-;-;-;-	46557	1	0	1	0	0	0	3	1	0	5	2	9	0	0	1	1	1	3	1	1	1	0	1	2
GPR157	chr1;chr1;chr1;chr1;chr1;chr1;chr1;chr1;chr1	9104635;9104635;9104635;9105681;9105681;9105681;9111490;9111490;9111490	9105485;9105485;9105485;9111168;9111168;9111168;9128644;9128644;9128644	-;-;-;-;-;-;-;-;-	23494	81	71	75	78	63	46	35	44	46	52	33	65	85	113	76	47	68	44	66	53	83	47	50	75
MIR34AHG	chr1;chr1;chr1;chr1;chr1;chr1;chr1;chr1;chr1;chr1;chr1;chr1;chr1;chr1;chr1;chr1;chr1;chr1;chr1;chr1;chr1;chr1;chr1;chr1;chr1;chr1;chr1;chr1;chr1;chr1	9151836;9151836;9182393;9182393;9182393;9182393;9182393;9182393;9183808;9183808;9183808;9183808;9185387;9185387;9185387;9185387;9187790;9187790;9187790;9187790;9191125;9191125;9191125;9191125;9192099;9192099;9192099;9192099;9196285;9196285	9179630;9179630;9183630;9183630;9183630;9183630;9183630;9183630;9185176;9185176;9185176;9185176;9187535;9187535;9187535;9187535;9191037;9191037;9191037;9191037;9191392;9191392;9191392;9191392;9195884;9195884;9195884;9195884;9196911;9196911	-;-;-;-;-;-;-;-;-;-;-;-;-;-;-;-;-;-;-;-;-;-;-;-;-;-;-;-;-;-	40480	408	273	291	487	438	523	134	195	179	367	288	516	543	506	325	568	681	542	303	202	257	325	318	426
LNCTAM34A	chr1;chr1;chr1;chr1;chr1;chr1;chr1;chr1;chr1;chr1;chr1;chr1;chr1;chr1;chr1;chr1;chr1;chr1;chr1;chr1;chr1;chr1;chr1;chr1;chr1;chr1;chr1;chr1;chr1;chr1;chr1;chr1;chr1;chr1;chr1;chr1;chr1;chr1;chr1;chr1;chr1;chr1;chr1;chr1;chr1;chr1;chr1;chr1;chr1;chr1;chr1;chr1;chr1;chr1;chr1;chr1;chr1;chr1;chr1;chr1	9182393;9182393;9182393;9182393;9182393;9182393;9182393;9182393;9182393;9182393;9182393;9182393;9183808;9183808;9183808;9183808;9183808;9183808;9183808;9183808;9183808;9183808;9183808;9183808;9185387;9185387;9185387;9185387;9185387;9185387;9185387;9185387;9185387;9185387;9187790;9187790;9187790;9187790;9187790;9187790;9187790;9187790;9187790;9187790;9191125;9191125;9191125;9191125;9191125;9191125…	9183630;9183630;9183630;9183630;9183630;9183630;9183630;9183630;9183630;9183630;9183630;9183630;9185176;9185176;9185176;9185176;9185176;9185176;9185176;9185176;9185176;9185176;9185176;9185176;9187535;9187535;9187535;9187535;9187535;9187535;9187535;9187535;9187535;9187535;9191037;9191037;9191037;9191037;9191037;9191037;9191037;9191037;9191037;9191037;9191392;9191392;9191392;9191392;9191392;9191392…	+;+;+;+;+;+;+;+;+;+;+;+;+;+;+;+;+;+;+;+;+;+;+;+;+;+;+;+;+;+;+;+;+;+;+;+;+;+;+;+;+;+;+;+;+;+;+;+;+;+;+;+;+;+;+;+;+;+;+;+	12058	0	0	0	0	0	0	0	0	0	0	0	0	0	0	0	0	0	0	0	0	0	0	0	0
H6PD	chr1;chr1;chr1;chr1;chr1;chr1;chr1;chr1;chr1;chr1;chr1;chr1;chr1;chr1	9235067;9235067;9240019;9240019;9240019;9245562;9245562;9245562;9247084;9247084;9247084;9262329;9262329;9262329	9239843;9239843;9244924;9244924;9244924;9246965;9246965;9246965;9262058;9262058;9262058;9263508;9263508;9263508	+;+;+;+;+;+;+;+;+;+;+;+;+;+	27242	309	189	221	329	295	299	103	151	108	221	203	236	227	254	175	300	286	244	173	141	161	200	192	285
SPSB1	chr1;chr1;chr1;chr1;chr1;chr1;chr1;chr1;chr1;chr1;chr1;chr1;chr1	9293072;9293072;9294595;9294595;9294595;9351611;9351611;9351611;9351611;9356586;9356586;9356586;9356586	9294527;9294527;9351430;9351430;9351430;9355706;9355706;9355706;9355706;9367447;9367447;9367447;9367447	+;+;+;+;+;+;+;+;+;+;+;+;+	73250	274	197	202	540	589	632	149	200	196	801	607	836	335	322	191	702	813	559	564	383	583	1149	1158	1482
LINC02606	chr1;chr1;chr1;chr1;chr1;chr1;chr1;chr1	9427382;9427382;9427382;9427382;9429076;9429076;9437779;9437779	9428013;9428013;9428013;9428013;9437668;9437668;9440458;9440458	-;-;-;-;-;-;-;-	11905	15	14	4	6	3	2	1	4	2	0	3	4	12	24	10	5	5	2	12	12	4	3	2	2
ENSG00000235263	chr1;chr1	9501549;9501549	9503220;9503220	-;-	1672	0	0	0	0	0	0	0	0	0	0	0	0	0	0	0	0	0	0	0	0	0	0	0	0
SLC25A33	chr1;chr1;chr1;chr1;chr1;chr1;chr1;chr1;chr1;chr1;chr1;chr1;chr1;chr1	9539748;9539748;9553806;9553806;9567362;9567362;9570359;9570359;9573413;9573413;9576986;9576986;9580235;9580235	9553625;9553625;9567283;9567283;9570257;9570257;9573345;9573345;9576426;9576426;9579953;9579953;9582298;9582298	+;+;+;+;+;+;+;+;+;+;+;+;+;+	41285	174	143	168	204	160	200	149	206	151	224	161	266	233	234	145	241	198	240	626	523	906	680	663	778
TMEM201	chr1;chr1;chr1;chr1;chr1;chr1;chr1;chr1;chr1;chr1;chr1;chr1;chr1;chr1;chr1;chr1;chr1;chr1;chr1;chr1;chr1;chr1;chr1;chr1;chr1;chr1;chr1;chr1;chr1;chr1;chr1;chr1;chr1;chr1;chr1;chr1;chr1;chr1;chr1;chr1;chr1;chr1;chr1;chr1;chr1	9589044;9589044;9589044;9596011;9596011;9596011;9597054;9597054;9597054;9597054;9598626;9598626;9598626;9598626;9601455;9601455;9601455;9601455;9604955;9604955;9604955;9606639;9606639;9606639;9606639;9607790;9607790;9607790;9607790;9609912;9609912;9609912;9609912;9610806;9610806;9610806;9610806;9611074;9611074;9611074;9611074;9611891;9611891;9611891;9611891	9595889;9595889;9595889;9596858;9596858;9596858;9598448;9598448;9598448;9598448;9601104;9601104;9601104;9601104;9602068;9602068;9602068;9602068;9606213;9606213;9606213;9607556;9607556;9607556;9607556;9609839;9609839;9609839;9609839;9610505;9610505;9610505;9610505;9611014;9611014;9611014;9611014;9611752;9611752;9611752;9611752;9612985;9612985;9612985;9612985	+;+;+;+;+;+;+;+;+;+;+;+;+;+;+;+;+;+;+;+;+;+;+;+;+;+;+;+;+;+;+;+;+;+;+;+;+;+;+;+;+;+;+;+;+	18986	84	82	81	121	105	113	59	60	53	91	73	111	92	91	67	98	150	108	90	64	66	100	96	108
PIK3CD	chr1;chr1;chr1;chr1;chr1;chr1;chr1;chr1;chr1;chr1;chr1;chr1;chr1;chr1;chr1;chr1;chr1;chr1;chr1;chr1;chr1;chr1;chr1;chr1;chr1;chr1;chr1;chr1;chr1;chr1;chr1;chr1;chr1;chr1;chr1;chr1;chr1;chr1;chr1;chr1;chr1;chr1;chr1;chr1;chr1;chr1;chr1;chr1;chr1;chr1;chr1;chr1;chr1;chr1;chr1;chr1;chr1;chr1;chr1;chr1;chr1;chr1;chr1;chr1;chr1;chr1;chr1;chr1;chr1;chr1;chr1;chr1;chr1;chr1;chr1;chr1;chr1;chr1;chr1;chr1…	9651803;9651803;9651803;9654044;9654044;9654044;9654044;9654044;9654044;9654587;9654587;9654587;9660919;9660919;9660919;9660919;9660919;9660919;9662627;9662627;9662627;9672720;9672720;9672720;9672720;9672720;9672720;9681136;9681136;9681136;9681136;9681136;9681136;9687574;9687574;9687574;9688314;9688314;9688314;9688314;9691572;9691572;9691572;9691572;9691947;9691947;9691947;9710281;9710281;9710281…	9652609;9652609;9652609;9654197;9654197;9654197;9654197;9654197;9654197;9660827;9660827;9660827;9662296;9662296;9662296;9662296;9662296;9662296;9672404;9672404;9672404;9680711;9680711;9680711;9680711;9680711;9680711;9687334;9687334;9687334;9687334;9687334;9687334;9688175;9688175;9688175;9691466;9691466;9691466;9691466;9691674;9691674;9691674;9691674;9710197;9710197;9710197;9710423;9710423;9710423…	+;+;+;+;+;+;+;+;+;+;+;+;+;+;+;+;+;+;+;+;+;+;+;+;+;+;+;+;+;+;+;+;+;+;+;+;+;+;+;+;+;+;+;+;+;+;+;+;+;+;+;+;+;+;+;+;+;+;+;+;+;+;+;+;+;+;+;+;+;+;+;+;+;+;+;+;+;+;+;+;+;+;+;+;+;+;+;+;+;+;+;+;+;+;+;+;+;+;+;+;+;+;+;+;+;+;+;+;+;+;+;+;+;+;+;+;+;+;+;+;+;+;+;+;+;+;+;+;+;+;+;+;+;+;+;+;+;+	67831	90	79	101	129	90	99	58	61	72	109	117	146	137	156	104	140	142	145	107	80	84	93	95	113
PIK3CD-AS1	chr1;chr1;chr1;chr1	9654044;9654044;9654044;9654044	9654197;9654197;9654197;9654197	-;-;-;-	154	0	0	0	0	0	0	0	0	0	0	0	0	0	0	0	0	0	0	0	0	0	0	0	0
ENSG00000233268	chr1;chr1;chr1;chr1	9660919;9660919;9660919;9660919	9662296;9662296;9662296;9662296	-;-;-;-	1378	0	0	0	0	0	0	0	0	0	0	0	0	0	0	0	0	0	0	0	0	0	0	0	0
PIK3CD-AS2	chr1;chr1;chr1;chr1;chr1;chr1;chr1;chr1	9672720;9672720;9672720;9672720;9681136;9681136;9681136;9681136	9680711;9680711;9680711;9680711;9687334;9687334;9687334;9687334	-;-;-;-;-;-;-;-	14191	0	0	0	0	0	0	0	0	0	0	0	0	0	0	0	0	0	0	0	0	0	0	0	0
CLSTN1	chr1;chr1;chr1;chr1;chr1;chr1;chr1;chr1;chr1;chr1;chr1;chr1;chr1;chr1;chr1;chr1;chr1;chr1;chr1;chr1;chr1;chr1;chr1;chr1;chr1;chr1;chr1;chr1;chr1;chr1;chr1;chr1;chr1;chr1;chr1;chr1;chr1;chr1;chr1;chr1;chr1;chr1;chr1;chr1;chr1;chr1;chr1;chr1;chr1;chr1;chr1;chr1;chr1;chr1;chr1;chr1;chr1;chr1;chr1;chr1;chr1;chr1;chr1;chr1;chr1;chr1;chr1;chr1;chr1;chr1;chr1;chr1;chr1;chr1;chr1;chr1;chr1;chr1;chr1;chr1…	9730706;9730706;9730706;9730706;9730706;9730706;9731391;9731391;9731391;9731391;9731391;9731391;9731897;9731897;9731897;9731897;9731897;9731897;9733547;9733547;9733547;9733547;9733547;9734143;9734143;9734143;9734143;9734143;9735175;9735175;9735175;9735175;9735175;9735616;9735616;9735616;9735616;9735616;9736043;9736043;9736043;9736043;9736043;9737555;9737555;9737555;9737555;9737555;9741257;9741257…	9731121;9731121;9731121;9731121;9731121;9731121;9731760;9731760;9731760;9731760;9731760;9731760;9733400;9733400;9733400;9733400;9733400;9733400;9733971;9733971;9733971;9733971;9733971;9734947;9734947;9734947;9734947;9734947;9735466;9735466;9735466;9735466;9735466;9735884;9735884;9735884;9735884;9735884;9737497;9737497;9737497;9737497;9737497;9741093;9741093;9741093;9741093;9741093;9743883;9743883…	-;-;-;-;-;-;-;-;-;-;-;-;-;-;-;-;-;-;-;-;-;-;-;-;-;-;-;-;-;-;-;-;-;-;-;-;-;-;-;-;-;-;-;-;-;-;-;-;-;-;-;-;-;-;-;-;-;-;-;-;-;-;-;-;-;-;-;-;-;-;-;-;-;-;-;-;-;-;-;-;-;-;-;-;-;-;-;-;-;-;-;-;-;-;-;-;-;-;-;-;-;-;-;-;-;-;-	89572	362	293	350	438	441	416	223	321	249	484	315	462	417	396	305	532	556	443	416	291	434	377	322	404
MZT1P1	chr1;chr1;chr1;chr1	9780901;9780901;9780901;9780901	9781073;9781073;9781073;9781073	+;+;+;+	173	0	0	0	0	0	0	0	0	0	0	0	0	0	0	0	0	0	0	0	0	0	0	0	0
CTNNBIP1	chr1;chr1;chr1;chr1;chr1;chr1;chr1;chr1;chr1;chr1;chr1;chr1;chr1;chr1;chr1;chr1;chr1;chr1;chr1;chr1;chr1;chr1;chr1;chr1;chr1;chr1;chr1;chr1;chr1;chr1;chr1;chr1;chr1;chr1;chr1;chr1;chr1;chr1;chr1;chr1;chr1;chr1;chr1;chr1;chr1;chr1	9850777;9850777;9850777;9850777;9850777;9871278;9871278;9871278;9871278;9871278;9872089;9872089;9872089;9872089;9872089;9877990;9877990;9877990;9877990;9877990;9878177;9878177;9878177;9878177;9883739;9883739;9883739;9883739;9893238;9893238;9893238;9900992;9900992;9900992;9900992;9900992;9900992;9904406;9904406;9904406;9904406;9904406;9904406;9908035;9908035;9908035	9871186;9871186;9871186;9871186;9871186;9871968;9871968;9871968;9871968;9871968;9877904;9877904;9877904;9877904;9877904;9878139;9878139;9878139;9878139;9878139;9883704;9883704;9883704;9883704;9893008;9893008;9893008;9893008;9900613;9900613;9900613;9904299;9904299;9904299;9904299;9904299;9904299;9907756;9907756;9907756;9907756;9907756;9907756;9910094;9910094;9910094	-;-;-;-;-;-;-;-;-;-;-;-;-;-;-;-;-;-;-;-;-;-;-;-;-;-;-;-;-;-;-;-;-;-;-;-;-;-;-;-;-;-;-;-;-;-	57960	155	119	105	133	119	122	81	108	107	156	119	121	202	223	191	233	165	195	267	188	225	223	156	218
ENSG00000285701	chr1;chr1;chr1;chr1;chr1;chr1;chr1;chr1	9900992;9900992;9900992;9900992;9904406;9904406;9904406;9904406	9904299;9904299;9904299;9904299;9907756;9907756;9907756;9907756	+;+;+;+;+;+;+;+	6659	0	0	0	0	0	0	0	0	0	0	0	0	0	0	0	0	0	0	0	0	0	0	0	0
LZIC	chr1;chr1;chr1;chr1;chr1;chr1;chr1;chr1;chr1;chr1;chr1;chr1;chr1;chr1;chr1;chr1;chr1;chr1;chr1;chr1;chr1;chr1;chr1;chr1;chr1;chr1;chr1;chr1;chr1;chr1;chr1;chr1;chr1;chr1;chr1;chr1;chr1;chr1;chr1;chr1	9922359;9922359;9930458;9930458;9930458;9930458;9930458;9930458;9932181;9932181;9932181;9932181;9932181;9932899;9932899;9932899;9932899;9932899;9934861;9934861;9934861;9934861;9934861;9935628;9935628;9935628;9935628;9936628;9936628;9936628;9936628;9942783;9942783;9942783;9943026;9943026;9943026;9943026;9943026;9943026	9926292;9926292;9931890;9931890;9931890;9931890;9931890;9931890;9932802;9932802;9932802;9932802;9932802;9934761;9934761;9934761;9934761;9934761;9935491;9935491;9935491;9935491;9935491;9936518;9936518;9936518;9936518;9942623;9942623;9942623;9942623;9942922;9942922;9942922;9943248;9943248;9943248;9943248;9943248;9943248	-;-;-;-;-;-;-;-;-;-;-;-;-;-;-;-;-;-;-;-;-;-;-;-;-;-;-;-;-;-;-;-;-;-;-;-;-;-;-;-	15733	74	41	47	62	37	40	31	36	38	52	32	37	65	66	56	52	43	46	63	41	35	44	31	40
ENSG00000228150	chr1;chr1;chr1;chr1;chr1;chr1;chr1;chr1;chr1;chr1;chr1;chr1;chr1;chr1	9943026;9943026;9943026;9943026;9943408;9943408;9943516;9943516;9943516;9943516;9947637;9947637;9947637;9947637	9943248;9943248;9943248;9943248;9943427;9943427;9947317;9947317;9947317;9947317;9949637;9949637;9949637;9949637	+;+;+;+;+;+;+;+;+;+;+;+;+;+	6046	0	0	0	0	0	1	0	0	1	0	0	0	1	0	1	0	0	0	0	0	0	0	0	3
NMNAT1	chr1;chr1;chr1;chr1;chr1;chr1;chr1;chr1;chr1;chr1;chr1;chr1;chr1;chr1;chr1;chr1;chr1;chr1;chr1;chr1;chr1;chr1;chr1;chr1;chr1;chr1;chr1;chr1;chr1;chr1;chr1;chr1;chr1;chr1;chr1;chr1;chr1;chr1;chr1;chr1;chr1;chr1;chr1;chr1;chr1;chr1;chr1;chr1;chr1;chr1;chr1;chr1;chr1;chr1;chr1;chr1;chr1;chr1;chr1;chr1;chr1;chr1;chr1;chr1;chr1;chr1;chr1;chr1;chr1;chr1;chr1;chr1;chr1;chr1;chr1;chr1;chr1;chr1;chr1;chr1…	9943516;9943516;9943516;9943516;9943516;9943516;9943516;9943516;9943516;9943516;9947637;9947637;9947637;9947637;9947637;9947637;9947637;9947637;9947637;9947637;9949975;9949975;9949975;9949975;9949975;9950649;9950649;9950649;9950649;9950649;9950649;9950649;9950649;9950649;9950649;9951298;9951298;9951298;9951298;9951298;9951298;9951298;9951298;9951298;9951298;9952470;9952470;9952470;9952470;9952470…	9947317;9947317;9947317;9947317;9947317;9947317;9947317;9947317;9947317;9947317;9949637;9949637;9949637;9949637;9949637;9949637;9949637;9949637;9949637;9949637;9950571;9950571;9950571;9950571;9950571;9951230;9951230;9951230;9951230;9951230;9951230;9951230;9951230;9951230;9951230;9952338;9952338;9952338;9952338;9952338;9952338;9952338;9952338;9952338;9952338;9955820;9955820;9955820;9955820;9955820…	+;+;+;+;+;+;+;+;+;+;+;+;+;+;+;+;+;+;+;+;+;+;+;+;+;+;+;+;+;+;+;+;+;+;+;+;+;+;+;+;+;+;+;+;+;+;+;+;+;+;+;+;+;+;+;+;+;+;+;+;+;+;+;+;+;+;+;+;+;+;+;+;+;+;+;+;+;+;+;+;+;+;+;+;+;+;+;+;+;+;+;+	36286	10	8	5	9	11	10	7	7	10	9	9	13	12	7	6	7	17	10	22	10	23	15	23	45
TMEM274P	chr1;chr1;chr1;chr1;chr1;chr1;chr1;chr1;chr1;chr1;chr1;chr1;chr1;chr1;chr1;chr1	9950649;9950649;9950649;9950649;9951298;9951298;9951298;9951298;9952470;9952470;9952470;9952470;9955916;9955916;9955916;9955916	9951230;9951230;9951230;9951230;9952338;9952338;9952338;9952338;9955820;9955820;9955820;9955820;9960713;9960713;9960713;9960713	-;-;-;-;-;-;-;-;-;-;-;-;-;-;-;-	9772	0	0	0	0	0	0	0	0	0	0	0	0	0	0	0	0	0	0	0	0	0	0	0	0
RBP7	chr1;chr1;chr1;chr1;chr1;chr1;chr1;chr1;chr1;chr1;chr1;chr1	9997332;9997332;9997332;10004308;10004308;10004308;10007749;10007749;10007749;10008275;10008275;10008275	10004092;10004092;10004092;10007569;10007569;10007569;10008172;10008172;10008172;10015781;10015781;10015781	+;+;+;+;+;+;+;+;+;+;+;+	17954	1	0	0	0	0	2	1	0	0	1	2	1	1	0	0	0	1	0	2	0	1	0	1	6
UBE4B	chr1;chr1;chr1;chr1;chr1;chr1;chr1;chr1;chr1;chr1;chr1;chr1;chr1;chr1;chr1;chr1;chr1;chr1;chr1;chr1;chr1;chr1;chr1;chr1;chr1;chr1;chr1;chr1;chr1;chr1;chr1;chr1;chr1;chr1;chr1;chr1;chr1;chr1;chr1;chr1;chr1;chr1;chr1;chr1;chr1;chr1;chr1;chr1;chr1;chr1;chr1;chr1;chr1;chr1;chr1;chr1;chr1;chr1;chr1;chr1;chr1;chr1;chr1;chr1;chr1;chr1;chr1;chr1;chr1;chr1;chr1;chr1;chr1;chr1;chr1;chr1;chr1;chr1;chr1;chr1…	10033695;10033695;10033695;10033695;10033695;10054782;10054782;10054782;10054782;10054782;10058944;10058944;10058944;10058944;10058944;10058944;10058944;10058944;10058944;10058944;10059649;10059649;10059649;10059649;10059649;10072215;10072215;10072215;10072215;10072215;10073119;10073119;10073119;10073119;10095597;10095597;10095597;10095597;10101196;10101196;10101196;10101196;10101196;10103186;101…	10054444;10054444;10054444;10054444;10054444;10058670;10058670;10058670;10058670;10058670;10059241;10059241;10059241;10059241;10059241;10059241;10059241;10059241;10059241;10059241;10072027;10072027;10072027;10072027;10072027;10072453;10072453;10072453;10072453;10072453;10095460;10095460;10095460;10095460;10100860;10100860;10100860;10100860;10102947;10102947;10102947;10102947;10102947;10105515;101…	+;+;+;+;+;+;+;+;+;+;+;+;+;+;+;+;+;+;+;+;+;+;+;+;+;+;+;+;+;+;+;+;+;+;+;+;+;+;+;+;+;+;+;+;+;+;+;+;+;+;+;+;+;+;+;+;+;+;+;+;+;+;+;+;+;+;+;+;+;+;+;+;+;+;+;+;+;+;+;+;+;+;+;+;+;+;+;+;+;+;+;+;+;+;+;+;+;+;+;+;+;+;+;+;+;+;+;+;+;+;+;+;+;+;+;+;+;+;+;+;+;+;+;+;+;+;+;+;+;+;+;+;+;+;+;+;+;+;+;+;+;+;+;+;+;+;+;+;+;+;+;+;+;+;+;+;+;+;+;+;+;+;+;+;+;+;+;+;+;+;+;+;+;+;+;+	138047	571	431	439	754	743	741	380	472	395	779	528	731	738	669	359	1039	1115	870	667	532	693	758	727	736
PGAM1P11	chr1;chr1;chr1;chr1	10058944;10058944;10058944;10058944	10059241;10059241;10059241;10059241	+;+;+;+	298	0	0	0	0	0	0	0	0	0	0	0	0	0	0	0	0	0	0	0	0	0	0	0	0
KIF1B	chr1;chr1;chr1;chr1;chr1;chr1;chr1;chr1;chr1;chr1;chr1;chr1;chr1;chr1;chr1;chr1;chr1;chr1;chr1;chr1;chr1;chr1;chr1;chr1;chr1;chr1;chr1;chr1;chr1;chr1;chr1;chr1;chr1;chr1;chr1;chr1;chr1;chr1;chr1;chr1;chr1;chr1;chr1;chr1;chr1;chr1;chr1;chr1;chr1;chr1;chr1;chr1;chr1;chr1;chr1;chr1;chr1;chr1;chr1;chr1;chr1;chr1;chr1;chr1;chr1;chr1;chr1;chr1;chr1;chr1;chr1;chr1;chr1;chr1;chr1;chr1;chr1;chr1;chr1;chr1…	10210879;10210879;10210879;10210879;10210879;10210879;10210879;10210879;10210879;10211739;10211739;10211739;10211739;10211739;10211739;10211739;10211739;10211739;10211739;10227804;10227804;10227804;10227804;10227804;10227804;10227804;10227804;10227804;10227804;10230998;10230998;10230998;10230998;10230998;10230998;10230998;10230998;10230998;10230998;10230998;10232435;10232435;10232435;10232435;102…	10211615;10211615;10211615;10211615;10211615;10211615;10211615;10211615;10211615;10227717;10227717;10227717;10227717;10227717;10227717;10227717;10227717;10227717;10227717;10230763;10230763;10230763;10230763;10230763;10230763;10230763;10230763;10230763;10230763;10232249;10232249;10232249;10232249;10232249;10232249;10232249;10232249;10232249;10232249;10232249;10248862;10248862;10248862;10248862;102…	+;+;+;+;+;+;+;+;+;+;+;+;+;+;+;+;+;+;+;+;+;+;+;+;+;+;+;+;+;+;+;+;+;+;+;+;+;+;+;+;+;+;+;+;+;+;+;+;+;+;+;+;+;+;+;+;+;+;+;+;+;+;+;+;+;+;+;+;+;+;+;+;+;+;+;+;+;+;+;+;+;+;+;+;+;+;+;+;+;+;+;+;+;+;+;+;+;+;+;+;+;+;+;+;+;+;+;+;+;+;+;+;+;+;+;+;+;+;+;+;+;+;+;+;+;+;+;+;+;+;+;+;+;+;+;+;+;+;+;+;+;+;+;+;+;+;+;+;+;+;+;+;+;+;+;+;+;+;+;+;+;+;+;+;+;+;+;+;+;+;+;+;+;+;+;+;+;+;+;+;+;+;+;+;+;+;+;+;+;+;+;+;+;+;+;+;+;+;+;+…	151926	511	419	413	738	661	631	386	571	408	914	541	876	729	586	402	1033	1050	891	930	577	978	1066	1008	900
ENSG00000284735	chr1;chr1;chr1;chr1;chr1;chr1;chr1;chr1	10382025;10382025;10382025;10383106;10383106;10384972;10384972;10384972	10382235;10382235;10382235;10384627;10384627;10386102;10386102;10386102	-;-;-;-;-;-;-;-	2864	1	5	5	12	13	13	0	5	8	18	24	20	5	5	7	8	13	11	7	2	14	18	13	14
ENSG00000284642	chr1;chr1;chr1;chr1;chr1;chr1	10395524;10395524;10396377;10396377;10396377;10396377	10395617;10395617;10396822;10396822;10396822;10396822	+;+;+;+;+;+	540	3	2	3	2	4	1	2	4	0	3	2	17	2	1	9	4	6	5	1	2	3	10	4	4
PGD	chr1;chr1;chr1;chr1;chr1;chr1;chr1;chr1;chr1;chr1;chr1;chr1;chr1;chr1;chr1;chr1;chr1;chr1;chr1;chr1;chr1;chr1;chr1;chr1;chr1;chr1;chr1;chr1;chr1;chr1;chr1;chr1;chr1;chr1;chr1;chr1;chr1;chr1;chr1;chr1;chr1;chr1;chr1;chr1;chr1;chr1;chr1;chr1;chr1;chr1;chr1;chr1;chr1;chr1;chr1;chr1;chr1;chr1;chr1;chr1;chr1;chr1;chr1;chr1	10398752;10398752;10399126;10399126;10399126;10399126;10399126;10399126;10400009;10400009;10400009;10400009;10400009;10400009;10400009;10400573;10400573;10400573;10400573;10400573;10400573;10400573;10403137;10403137;10403137;10403137;10403137;10403137;10403137;10404280;10404280;10404280;10404280;10404280;10404280;10408141;10408141;10408141;10408141;10408141;10411553;10411553;10411553;10411553;104…	10399043;10399043;10399497;10399497;10399497;10399497;10399497;10399497;10400375;10400375;10400375;10400375;10400375;10400375;10400375;10403070;10403070;10403070;10403070;10403070;10403070;10403070;10404160;10404160;10404160;10404160;10404160;10404160;10404160;10408070;10408070;10408070;10408070;10408070;10408070;10411417;10411417;10411417;10411417;10411417;10412833;10412833;10412833;10412833;104…	+;+;+;+;+;+;+;+;+;+;+;+;+;+;+;+;+;+;+;+;+;+;+;+;+;+;+;+;+;+;+;+;+;+;+;+;+;+;+;+;+;+;+;+;+;+;+;+;+;+;+;+;+;+;+;+;+;+;+;+;+;+;+;+	18587	155	110	134	175	192	190	87	96	120	214	131	230	167	165	120	215	232	215	332	206	264	433	358	330
CENPS-CORT	chr1;chr1;chr1;chr1;chr1;chr1;chr1;chr1;chr1;chr1;chr1;chr1;chr1;chr1;chr1;chr1;chr1;chr1;chr1;chr1;chr1;chr1;chr1;chr1;chr1;chr1;chr1;chr1;chr1;chr1;chr1;chr1;chr1;chr1;chr1;chr1;chr1;chr1;chr1;chr1;chr1;chr1;chr1;chr1;chr1;chr1;chr1;chr1;chr1;chr1;chr1;chr1;chr1;chr1;chr1;chr1;chr1;chr1;chr1;chr1;chr1;chr1;chr1;chr1;chr1;chr1;chr1;chr1;chr1;chr1;chr1;chr1;chr1;chr1	10430678;10430678;10430678;10430678;10430678;10430678;10430678;10430678;10431402;10431402;10431402;10431402;10431402;10431402;10431402;10431402;10431402;10431402;10431402;10431402;10433966;10433966;10433966;10433966;10433966;10433966;10433966;10433966;10433966;10433966;10433966;10433966;10434691;10434691;10434691;10434691;10434691;10434691;10434691;10434691;10434691;10434691;10434691;10434691;104…	10430782;10430782;10430782;10430782;10430782;10430782;10430782;10430782;10433841;10433841;10433841;10433841;10433841;10433841;10433841;10433841;10433841;10433841;10433841;10433841;10434656;10434656;10434656;10434656;10434656;10434656;10434656;10434656;10434656;10434656;10434656;10434656;10440122;10440122;10440122;10440122;10440122;10440122;10440122;10440122;10440122;10440122;10440122;10440122;104…	+;+;+;+;+;+;+;+;+;+;+;+;+;+;+;+;+;+;+;+;+;+;+;+;+;+;+;+;+;+;+;+;+;+;+;+;+;+;+;+;+;+;+;+;+;+;+;+;+;+;+;+;+;+;+;+;+;+;+;+;+;+;+;+;+;+;+;+;+;+;+;+;+;+	18795	95	61	78	80	80	76	42	45	42	69	68	139	98	71	45	62	76	53	60	49	54	68	63	89
CENPS	chr1;chr1;chr1;chr1;chr1;chr1;chr1;chr1;chr1;chr1;chr1;chr1;chr1;chr1;chr1;chr1;chr1;chr1;chr1;chr1;chr1;chr1;chr1;chr1;chr1;chr1;chr1;chr1;chr1;chr1;chr1;chr1;chr1;chr1;chr1;chr1;chr1;chr1;chr1;chr1	10430678;10430678;10430678;10430678;10430678;10430678;10431402;10431402;10431402;10431402;10431402;10431402;10431402;10431402;10433966;10433966;10433966;10433966;10433966;10433966;10433966;10433966;10434691;10434691;10434691;10434691;10434691;10434691;10434691;10434691;10440414;10440414;10440414;10440414;10440414;10440414;10440414;10440414;10440414;10440414	10430782;10430782;10430782;10430782;10430782;10430782;10433841;10433841;10433841;10433841;10433841;10433841;10433841;10433841;10434656;10434656;10434656;10434656;10434656;10434656;10434656;10434656;10440122;10440122;10440122;10440122;10440122;10440122;10440122;10440122;10442264;10442264;10442264;10442264;10442264;10442264;10442264;10442264;10442264;10442264	+;+;+;+;+;+;+;+;+;+;+;+;+;+;+;+;+;+;+;+;+;+;+;+;+;+;+;+;+;+;+;+;+;+;+;+;+;+;+;+	10519	0	0	0	0	0	0	0	0	0	0	0	0	0	0	0	0	0	0	0	0	0	0	0	0
CORT	chr1;chr1;chr1;chr1	10450323;10450323;10450323;10450323	10451376;10451376;10451376;10451376	+;+;+;+	1054	0	0	0	0	0	0	0	0	0	0	0	0	0	0	0	0	0	0	0	0	0	0	0	0
DFFA	chr1;chr1;chr1;chr1;chr1;chr1;chr1;chr1;chr1;chr1;chr1;chr1;chr1;chr1;chr1;chr1;chr1;chr1;chr1	10461703;10461703;10461703;10463210;10463210;10463210;10463210;10463621;10463621;10463621;10463621;10467333;10467333;10467333;10467333;10469339;10469339;10469339;10469339	10462467;10462467;10462467;10463430;10463430;10463430;10463430;10467189;10467189;10467189;10467189;10469176;10469176;10469176;10469176;10472287;10472287;10472287;10472287	-;-;-;-;-;-;-;-;-;-;-;-;-;-;-;-;-;-;-	9348	56	69	61	52	53	57	61	44	48	61	61	45	75	97	76	62	62	62	87	60	55	50	34	55
PEX14	chr1;chr1;chr1;chr1;chr1;chr1;chr1;chr1;chr1;chr1;chr1;chr1;chr1;chr1;chr1;chr1;chr1;chr1;chr1;chr1;chr1;chr1;chr1;chr1;chr1;chr1;chr1;chr1;chr1;chr1;chr1;chr1;chr1;chr1;chr1;chr1;chr1;chr1;chr1;chr1;chr1;chr1;chr1;chr1;chr1;chr1	10472581;10472581;10475003;10475003;10475003;10475003;10495322;10495322;10495322;10495322;10517132;10517132;10517132;10517132;10536061;10536061;10536061;10536061;10536061;10536573;10536573;10536573;10599367;10599367;10599367;10615014;10615014;10615014;10615014;10615014;10615014;10616453;10616453;10616453;10617116;10617116;10617116;10618418;10618418;10618418;10623287;10623287;10624438;10624438;106…	10474949;10474949;10495273;10495273;10495273;10495273;10517027;10517027;10517027;10517027;10535887;10535887;10535887;10535887;10536212;10536212;10536212;10536212;10536212;10599237;10599237;10599237;10612221;10612221;10612221;10616368;10616368;10616368;10616368;10616368;10616368;10616835;10616835;10616835;10618331;10618331;10618331;10623018;10623018;10623018;10624339;10624339;10627271;10627271;106…	+;+;+;+;+;+;+;+;+;+;+;+;+;+;+;+;+;+;+;+;+;+;+;+;+;+;+;+;+;+;+;+;+;+;+;+;+;+;+;+;+;+;+;+;+;+	152383	872	672	671	1071	1134	1171	468	742	595	1084	750	1041	1033	987	656	1390	1389	1206	903	679	959	1260	1124	1193
ENSG00000287727	chr1;chr1;chr1;chr1	10615014;10615014;10615014;10615014	10616368;10616368;10616368;10616368	-;-;-;-	1355	0	0	0	0	0	0	0	0	0	0	0	0	0	0	0	0	0	0	0	0	0	0	0	0
CASZ1	chr1;chr1;chr1;chr1;chr1;chr1;chr1;chr1;chr1;chr1;chr1;chr1;chr1;chr1;chr1;chr1;chr1;chr1;chr1;chr1;chr1;chr1;chr1;chr1;chr1;chr1;chr1;chr1;chr1;chr1;chr1;chr1;chr1;chr1;chr1;chr1;chr1;chr1;chr1;chr1;chr1;chr1;chr1;chr1;chr1;chr1;chr1;chr1;chr1;chr1;chr1;chr1;chr1;chr1;chr1;chr1;chr1;chr1;chr1;chr1;chr1;chr1;chr1;chr1;chr1;chr1;chr1;chr1;chr1;chr1;chr1;chr1;chr1;chr1;chr1;chr1;chr1;chr1	10640078;10640078;10640078;10640078;10642323;10642323;10642323;10642323;10642323;10642323;10643001;10643001;10643001;10643001;10643001;10643001;10643312;10643312;10643312;10643312;10643312;10643312;10645089;10645089;10645089;10645089;10646327;10646327;10646327;10646327;10654334;10654334;10654334;10654334;10654592;10654592;10654592;10654592;10655814;10655814;10655814;10655814;10656737;10656737;106…	10642081;10642081;10642081;10642081;10642858;10642858;10642858;10642858;10642858;10642858;10643159;10643159;10643159;10643159;10643159;10643159;10644916;10644916;10644916;10644916;10644916;10644916;10646127;10646127;10646127;10646127;10647212;10647212;10647212;10647212;10654418;10654418;10654418;10654418;10655648;10655648;10655648;10655648;10656645;10656645;10656645;10656645;10658006;10658006;106…	-;-;-;-;-;-;-;-;-;-;-;-;-;-;-;-;-;-;-;-;-;-;-;-;-;-;-;-;-;-;-;-;-;-;-;-;-;-;-;-;-;-;-;-;-;-;-;-;-;-;-;-;-;-;-;-;-;-;-;-;-;-;-;-;-;-;-;-;-;-;-;-;-;-;-;-;-;-	144444	66	43	45	69	76	89	53	48	33	92	61	110	55	53	44	114	112	98	81	42	67	93	72	107
ENSG00000272078	chr1;chr1;chr1;chr1;chr1;chr1;chr1;chr1;chr1;chr1;chr1;chr1;chr1;chr1;chr1;chr1;chr1;chr1;chr1;chr1;chr1;chr1;chr1;chr1	10640078;10640078;10640078;10640078;10642323;10642323;10642323;10642323;10643001;10643001;10643001;10643001;10643312;10643312;10643312;10643312;10645089;10645089;10645089;10645089;10646327;10646327;10646327;10646327	10642081;10642081;10642081;10642081;10642858;10642858;10642858;10642858;10643159;10643159;10643159;10643159;10644916;10644916;10644916;10644916;10646127;10646127;10646127;10646127;10647212;10647212;10647212;10647212	+;+;+;+;+;+;+;+;+;+;+;+;+;+;+;+;+;+;+;+;+;+;+;+	6229	0	0	0	0	0	0	0	0	0	0	0	0	0	0	0	0	0	0	0	0	0	0	0	0
C1orf127	chr1;chr1;chr1;chr1;chr1;chr1;chr1;chr1;chr1;chr1;chr1;chr1;chr1;chr1;chr1;chr1;chr1;chr1;chr1;chr1;chr1;chr1;chr1;chr1;chr1;chr1;chr1;chr1;chr1;chr1;chr1;chr1;chr1;chr1;chr1;chr1;chr1;chr1;chr1;chr1;chr1	10946742;10946742;10946742;10946742;10946742;10946742;10949815;10949815;10949815;10949815;10954143;10954143;10954143;10954143;10955187;10955187;10955187;10955187;10957108;10957108;10957108;10957108;10957754;10957754;10957754;10957754;10958753;10958753;10958753;10958753;10964272;10964272;10964272;10966483;10966483;10966483;10970090;10970090;10970090;10976257;10976257	10947642;10947642;10947642;10947642;10947642;10947642;10954018;10954018;10954018;10954018;10954989;10954989;10954989;10954989;10957022;10957022;10957022;10957022;10957584;10957584;10957584;10957584;10958713;10958713;10958713;10958713;10964127;10964127;10964127;10964127;10966357;10966357;10966357;10969969;10969969;10969969;10976155;10976155;10976155;10982011;10982011	-;-;-;-;-;-;-;-;-;-;-;-;-;-;-;-;-;-;-;-;-;-;-;-;-;-;-;-;-;-;-;-;-;-;-;-;-;-;-;-;-	31994	2	0	1	1	2	2	3	0	2	1	0	2	3	2	0	0	2	0	3	0	3	0	1	2
CFL1P6	chr1;chr1	10991092;10991092	10991417;10991417	-;-	326	0	0	0	0	0	0	0	1	0	0	0	0	0	0	0	0	0	0	0	0	0	0	0	1
TARDBP	chr1;chr1;chr1;chr1;chr1;chr1;chr1;chr1;chr1;chr1;chr1;chr1;chr1;chr1;chr1;chr1;chr1;chr1;chr1;chr1;chr1;chr1;chr1;chr1;chr1;chr1;chr1;chr1;chr1;chr1;chr1;chr1;chr1;chr1;chr1;chr1;chr1;chr1;chr1;chr1;chr1;chr1;chr1;chr1;chr1;chr1;chr1;chr1;chr1;chr1;chr1;chr1;chr1;chr1;chr1;chr1;chr1;chr1;chr1;chr1;chr1;chr1;chr1;chr1;chr1;chr1;chr1;chr1;chr1;chr1;chr1;chr1;chr1;chr1;chr1;chr1;chr1;chr1;chr1;chr1…	11012607;11012607;11012607;11012607;11012744;11012744;11012744;11012744;11012744;11012744;11012744;11012744;11012744;11012744;11012744;11012744;11013966;11013966;11013966;11013966;11013966;11013966;11013966;11013966;11013966;11013966;11013966;11013966;11013966;11013966;11013966;11013966;11013966;11015647;11015647;11015647;11015647;11015647;11015647;11015647;11015647;11015647;11015647;11015647;110…	11012621;11012621;11012621;11012621;11013715;11013715;11013715;11013715;11013715;11013715;11013715;11013715;11013715;11013715;11013715;11013715;11015523;11015523;11015523;11015523;11015523;11015523;11015523;11015523;11015523;11015523;11015523;11015523;11015523;11015523;11015523;11015523;11015523;11016122;11016122;11016122;11016122;11016122;11016122;11016122;11016122;11016122;11016122;11016122;110…	+;+;+;+;+;+;+;+;+;+;+;+;+;+;+;+;+;+;+;+;+;+;+;+;+;+;+;+;+;+;+;+;+;+;+;+;+;+;+;+;+;+;+;+;+;+;+;+;+;+;+;+;+;+;+;+;+;+;+;+;+;+;+;+;+;+;+;+;+;+;+;+;+;+;+;+;+;+;+;+;+;+;+;+;+;+;+;+;+;+;+;+;+;+;+;+;+;+;+;+;+;+;+;+;+;+;+;+;+;+;+;+;+;+;+;+;+;+;+;+;+;+;+;+;+;+;+;+;+;+;+;+;+;+;+;+;+;+;+;+;+;+;+;+;+;+;+;+;+;+;+;+;+;+;+;+;+;+;+;+;+;+;+;+;+;+;+;+;+;+;+;+;+;+;+;+;+;+	10872	183	149	129	188	184	162	56	82	51	71	46	110	162	174	160	146	163	137	107	101	81	85	56	81
MASP2	chr1;chr1;chr1;chr1;chr1;chr1;chr1;chr1;chr1;chr1;chr1;chr1;chr1;chr1;chr1;chr1;chr1;chr1;chr1;chr1;chr1;chr1;chr1;chr1;chr1	11027649;11027649;11027649;11027649;11030529;11030529;11030883;11030883;11034907;11034907;11037812;11037812;11037812;11043199;11043199;11043536;11043536;11046734;11046734;11046734;11046734;11047120;11047120;11047120;11047120	11029658;11029658;11029658;11029658;11030747;11030747;11034827;11034827;11037692;11037692;11042874;11042874;11042874;11043338;11043338;11044797;11044797;11046890;11046890;11046890;11046890;11047202;11047202;11047202;11047202	-;-;-;-;-;-;-;-;-;-;-;-;-;-;-;-;-;-;-;-;-;-;-;-;-	15665	1	7	6	8	7	10	6	2	3	9	7	10	0	1	2	1	2	1	5	8	12	11	8	3
SRM	chr1;chr1;chr1;chr1;chr1;chr1;chr1;chr1;chr1;chr1;chr1;chr1;chr1;chr1;chr1;chr1;chr1;chr1;chr1;chr1;chr1	11055205;11055205;11055205;11055927;11055927;11056095;11056095;11056095;11056095;11056758;11056758;11056758;11056758;11056758;11058893;11058893;11058893;11058893;11059687;11059687;11059687	11055780;11055780;11055780;11056010;11056010;11056603;11056603;11056603;11056603;11058709;11058709;11058709;11058709;11058709;11059224;11059224;11059224;11059224;11059776;11059776;11059776	-;-;-;-;-;-;-;-;-;-;-;-;-;-;-;-;-;-;-;-;-	3543	46	32	39	26	23	26	34	35	27	28	21	46	51	59	50	16	30	22	31	27	24	21	16	32
EXOSC10	chr1;chr1;chr1;chr1;chr1;chr1;chr1;chr1;chr1;chr1;chr1;chr1;chr1;chr1;chr1;chr1;chr1;chr1;chr1;chr1;chr1;chr1;chr1;chr1;chr1;chr1;chr1;chr1;chr1;chr1;chr1;chr1;chr1;chr1;chr1;chr1;chr1;chr1;chr1;chr1;chr1;chr1;chr1;chr1;chr1;chr1;chr1;chr1;chr1;chr1;chr1;chr1;chr1;chr1;chr1;chr1;chr1;chr1;chr1;chr1;chr1;chr1;chr1;chr1;chr1;chr1;chr1;chr1;chr1;chr1;chr1;chr1;chr1;chr1;chr1;chr1;chr1;chr1;chr1;chr1…	11066749;11066749;11066749;11066749;11066749;11068085;11068085;11068085;11068085;11068085;11068925;11068925;11068925;11068925;11068925;11068925;11068925;11068925;11068925;11068925;11068925;11068925;11069731;11069731;11069731;11069731;11069731;11069731;11069731;11069731;11069731;11069731;11069731;11069731;11073098;11073098;11073098;11073098;11074009;11074009;11074009;11074009;11074327;11074327;110…	11068007;11068007;11068007;11068007;11068007;11068470;11068470;11068470;11068470;11068470;11069558;11069558;11069558;11069558;11069558;11069558;11069558;11069558;11069558;11069558;11069558;11069558;11070658;11070658;11070658;11070658;11070658;11070658;11070658;11070658;11070658;11070658;11070658;11070658;11073933;11073933;11073933;11073933;11074230;11074230;11074230;11074230;11076841;11076841;110…	-;-;-;-;-;-;-;-;-;-;-;-;-;-;-;-;-;-;-;-;-;-;-;-;-;-;-;-;-;-;-;-;-;-;-;-;-;-;-;-;-;-;-;-;-;-;-;-;-;-;-;-;-;-;-;-;-;-;-;-;-;-;-;-;-;-;-;-;-;-;-;-;-;-;-;-;-;-;-;-;-;-;-;-;-;-;-;-;-;-;-;-;-;-;-;-;-;-;-;-;-;-;-	26484	187	163	165	242	268	232	157	151	179	227	154	222	201	209	166	317	340	280	228	179	182	207	199	145
ENSG00000226849	chr1;chr1;chr1;chr1;chr1;chr1;chr1;chr1	11068925;11068925;11068925;11068925;11069731;11069731;11069731;11069731	11069558;11069558;11069558;11069558;11070658;11070658;11070658;11070658	+;+;+;+;+;+;+;+	1562	0	0	0	0	0	0	0	0	0	0	0	0	0	0	0	0	0	0	0	0	0	0	0	0
EXOSC10-AS1	chr1;chr1;chr1	11099911;11099911;11099911	11101800;11101800;11101800	+;+;+	1890	8	6	2	1	1	3	2	1	3	0	2	1	6	6	7	3	4	1	7	1	0	3	4	6
MTOR	chr1;chr1;chr1;chr1;chr1;chr1;chr1;chr1;chr1;chr1;chr1;chr1;chr1;chr1;chr1;chr1;chr1;chr1;chr1;chr1;chr1;chr1;chr1;chr1;chr1;chr1;chr1;chr1;chr1;chr1;chr1;chr1;chr1;chr1;chr1;chr1;chr1;chr1;chr1;chr1;chr1;chr1;chr1;chr1;chr1;chr1;chr1;chr1;chr1;chr1;chr1;chr1;chr1;chr1;chr1;chr1;chr1;chr1;chr1;chr1;chr1;chr1;chr1;chr1;chr1;chr1;chr1;chr1;chr1;chr1;chr1;chr1;chr1;chr1;chr1;chr1;chr1;chr1;chr1;chr1…	11107501;11107501;11107501;11107501;11107501;11108287;11108287;11108287;11108287;11108287;11109371;11109371;11109371;11109371;11109371;11109371;11109730;11109730;11109730;11109730;11109730;11109730;11111754;11111754;11111754;11111754;11111754;11111754;11112918;11112918;11112918;11112918;11112918;11112918;11114630;11114630;11114630;11114630;11114630;11114888;11114888;11114888;11114888;11114888;111…	11108180;11108180;11108180;11108180;11108180;11109289;11109289;11109289;11109289;11109289;11109648;11109648;11109648;11109648;11109648;11109648;11111513;11111513;11111513;11111513;11111513;11111513;11112851;11112851;11112851;11112851;11112851;11112851;11114317;11114317;11114317;11114317;11114317;11114317;11114812;11114812;11114812;11114812;11114812;11115395;11115395;11115395;11115395;11115395;111…	-;-;-;-;-;-;-;-;-;-;-;-;-;-;-;-;-;-;-;-;-;-;-;-;-;-;-;-;-;-;-;-;-;-;-;-;-;-;-;-;-;-;-;-;-;-;-;-;-;-;-;-;-;-;-;-;-;-;-;-;-;-;-;-;-;-;-;-;-;-;-;-;-;-;-;-;-;-;-;-;-;-;-;-;-;-;-;-;-;-;-;-;-;-;-;-;-;-;-;-;-;-;-;-;-;-;-;-;-;-;-;-;-;-;-;-;-;-;-;-;-;-;-;-;-;-;-;-;-;-;-;-;-;-;-;-;-;-;-;-;-;-;-;-;-;-;-;-;-;-;-;-;-;-;-;-;-;-;-;-;-;-;-;-;-;-;-;-;-;-;-;-;-;-;-;-;-;-;-;-;-;-;-;-;-;-;-;-;-;-;-;-;-;-;-;-;-;-;-;-…	140727	262	210	245	418	447	449	163	235	233	465	282	374	320	308	211	666	692	538	374	302	428	506	443	436
MTOR-AS1	chr1;chr1;chr1;chr1;chr1;chr1;chr1;chr1;chr1;chr1;chr1;chr1;chr1;chr1;chr1;chr1;chr1;chr1;chr1;chr1;chr1;chr1;chr1;chr1;chr1;chr1;chr1;chr1	11143988;11143988;11143988;11143988;11144482;11144482;11144482;11144482;11144482;11144482;11145046;11145046;11145046;11145046;11145046;11145046;11145280;11145280;11145280;11145280;11145280;11145280;11146792;11146792;11146792;11146792;11146792;11146792	11144423;11144423;11144423;11144423;11144647;11144647;11144647;11144647;11144647;11144647;11145152;11145152;11145152;11145152;11145152;11145152;11146675;11146675;11146675;11146675;11146675;11146675;11149269;11149269;11149269;11149269;11149269;11149269	+;+;+;+;+;+;+;+;+;+;+;+;+;+;+;+;+;+;+;+;+;+;+;+;+;+;+;+	4583	0	0	0	0	0	0	0	0	0	0	0	0	0	0	0	0	0	0	0	0	0	0	0	0
ANGPTL7	chr1;chr1;chr1;chr1;chr1;chr1;chr1;chr1;chr1;chr1;chr1;chr1;chr1;chr1;chr1;chr1;chr1;chr1;chr1;chr1	11189956;11189956;11189956;11189956;11192371;11192371;11192371;11192371;11193775;11193775;11193775;11193775;11193775;11193775;11194660;11194660;11194660;11194660;11194660;11194660	11192269;11192269;11192269;11192269;11193579;11193579;11193579;11193579;11194460;11194460;11194460;11194460;11194460;11194460;11194853;11194853;11194853;11194853;11194853;11194853	+;+;+;+;+;+;+;+;+;+;+;+;+;+;+;+;+;+;+;+	4403	0	0	0	0	0	0	0	0	0	0	0	0	0	0	0	0	0	0	0	0	0	0	0	0
UBIAD1	chr1;chr1;chr1;chr1;chr1;chr1;chr1;chr1;chr1;chr1;chr1;chr1;chr1;chr1;chr1;chr1;chr1;chr1;chr1;chr1;chr1;chr1;chr1;chr1;chr1;chr1;chr1;chr1;chr1;chr1;chr1;chr1	11274061;11274061;11274061;11274061;11274061;11278869;11278869;11278869;11278869;11278869;11278869;11278869;11278869;11278869;11278869;11279352;11279352;11279352;11279352;11279352;11288435;11288435;11288435;11288435;11292148;11292148;11292148;11292148;11293627;11293627;11293627;11293627	11278615;11278615;11278615;11278615;11278615;11279167;11279167;11279167;11279167;11279167;11279167;11279167;11279167;11279167;11279167;11285643;11285643;11285643;11285643;11285643;11292048;11292048;11292048;11292048;11293466;11293466;11293466;11293466;11294872;11294872;11294872;11294872	+;+;+;+;+;+;+;+;+;+;+;+;+;+;+;+;+;+;+;+;+;+;+;+;+;+;+;+;+;+;+;+	17325	131	98	100	121	100	100	65	83	66	66	55	73	132	142	95	98	105	111	94	71	128	95	74	107
UBE2V2P3	chr1;chr1;chr1;chr1	11278869;11278869;11278869;11278869	11279167;11279167;11279167;11279167	-;-;-;-	299	0	0	0	0	0	0	0	0	0	0	0	0	0	0	0	0	0	0	0	0	0	0	0	0
ENSG00000284646	chr1;chr1;chr1;chr1;chr1;chr1	11311970;11311970;11312404;11312404;11314876;11314876	11312255;11312255;11314604;11314604;11319006;11319006	-;-;-;-;-;-	6618	2	0	0	1	1	0	0	0	2	2	0	2	2	1	0	0	0	4	3	3	0	0	1	0
DISP3	chr1;chr1;chr1;chr1;chr1;chr1;chr1;chr1;chr1;chr1;chr1;chr1;chr1;chr1;chr1;chr1;chr1;chr1;chr1;chr1;chr1;chr1;chr1;chr1;chr1;chr1;chr1;chr1;chr1;chr1;chr1;chr1;chr1;chr1;chr1;chr1;chr1;chr1;chr1;chr1;chr1;chr1;chr1;chr1;chr1;chr1;chr1;chr1;chr1	11479373;11479373;11479373;11481961;11481961;11502089;11502089;11502898;11502898;11514527;11514527;11515504;11515504;11516162;11516162;11517603;11517603;11519504;11519504;11519881;11519881;11520849;11520849;11524056;11524056;11525313;11525313;11526836;11526836;11529687;11529687;11529960;11529960;11531034;11531034;11531711;11531711;11533828;11533828;11533828;11534541;11534541;11534541;11535125;115…	11481257;11481257;11481257;11500802;11500802;11502677;11502677;11514389;11514389;11515368;11515368;11516000;11516000;11517462;11517462;11519354;11519354;11519718;11519718;11520686;11520686;11523941;11523941;11525175;11525175;11526650;11526650;11529555;11529555;11529786;11529786;11530906;11530906;11531564;11531564;11533675;11533675;11534380;11534380;11534380;11535010;11535010;11535010;11535477;115…	+;+;+;+;+;+;+;+;+;+;+;+;+;+;+;+;+;+;+;+;+;+;+;+;+;+;+;+;+;+;+;+;+;+;+;+;+;+;+;+;+;+;+;+;+;+;+;+;+	52090	16	14	14	7	9	14	33	31	37	65	26	71	19	27	8	24	25	22	688	547	994	878	801	1196
LINC01647	chr1;chr1;chr1;chr1	11610114;11610114;11611979;11611979	11611842;11611842;11612789;11612789	+;+;+;+	2540	3	6	1	0	0	0	2	0	2	2	1	1	3	2	1	1	4	1	42	44	61	12	19	13
ENSG00000284708	chr1;chr1;chr1;chr1;chr1;chr1	11623611;11623611;11637670;11637670;11637670;11637670	11637017;11637017;11641375;11641375;11641375;11641375	+;+;+;+;+;+	17113	4	2	3	0	0	0	1	5	2	1	0	2	8	6	9	0	3	0	6	7	11	0	0	0
FBXO2	chr1;chr1;chr1;chr1;chr1;chr1;chr1;chr1;chr1;chr1;chr1;chr1;chr1;chr1;chr1;chr1;chr1;chr1;chr1;chr1;chr1;chr1;chr1;chr1;chr1;chr1;chr1;chr1;chr1;chr1;chr1;chr1;chr1;chr1;chr1;chr1;chr1;chr1;chr1	11637670;11637670;11637670;11637670;11643417;11643417;11645206;11645206;11648829;11648829;11648829;11649226;11649226;11649226;11650075;11650075;11650075;11650075;11650075;11650835;11650835;11650835;11650835;11650835;11653530;11653530;11653530;11653530;11654198;11654198;11654198;11654582;11654582;11654582;11654582;11654953;11654953;11654953;11654953	11641375;11641375;11641375;11641375;11645049;11645049;11648091;11648091;11649086;11649086;11649086;11649527;11649527;11649527;11650465;11650465;11650465;11650465;11650465;11653390;11653390;11653390;11653390;11653390;11654030;11654030;11654030;11654030;11654318;11654318;11654318;11654856;11654856;11654856;11654856;11655327;11655327;11655327;11655327	-;-;-;-;-;-;-;-;-;-;-;-;-;-;-;-;-;-;-;-;-;-;-;-;-;-;-;-;-;-;-;-;-;-;-;-;-;-;-	13004	1	1	0	2	1	3	0	0	1	2	6	8	0	1	1	1	2	1	6	2	1	1	4	7
FBXO44	chr1;chr1;chr1;chr1;chr1;chr1;chr1;chr1;chr1;chr1;chr1;chr1;chr1;chr1;chr1;chr1;chr1;chr1;chr1;chr1;chr1;chr1;chr1;chr1;chr1;chr1;chr1;chr1;chr1;chr1;chr1;chr1;chr1;chr1;chr1;chr1;chr1;chr1;chr1;chr1;chr1;chr1;chr1;chr1;chr1;chr1;chr1;chr1;chr1;chr1;chr1;chr1;chr1;chr1;chr1;chr1;chr1;chr1;chr1;chr1;chr1;chr1;chr1;chr1;chr1	11654582;11654582;11654582;11654582;11654953;11654953;11654953;11654953;11654953;11654953;11654953;11654953;11654953;11654953;11654953;11654953;11654953;11654953;11654953;11654953;11655786;11655786;11655786;11655786;11655786;11655786;11655786;11655786;11656101;11656101;11656101;11656101;11656101;11656101;11656101;11656101;11656101;11658394;11658394;11658394;11658394;11658394;11658394;11658394;116…	11654856;11654856;11654856;11654856;11655327;11655327;11655327;11655327;11655327;11655327;11655327;11655327;11655327;11655327;11655327;11655327;11655327;11655327;11655327;11655327;11655805;11655805;11655805;11655805;11655805;11655805;11655805;11655805;11658266;11658266;11658266;11658266;11658266;11658266;11658266;11658266;11658266;11658532;11658532;11658532;11658532;11658532;11658532;11658532;116…	+;+;+;+;+;+;+;+;+;+;+;+;+;+;+;+;+;+;+;+;+;+;+;+;+;+;+;+;+;+;+;+;+;+;+;+;+;+;+;+;+;+;+;+;+;+;+;+;+;+;+;+;+;+;+;+;+;+;+;+;+;+;+;+;+	5340	7	20	18	8	11	9	10	8	19	19	8	27	10	22	19	17	18	10	21	11	23	31	23	17
FBXO6	chr1;chr1;chr1;chr1;chr1;chr1;chr1;chr1;chr1;chr1;chr1;chr1;chr1;chr1;chr1;chr1;chr1;chr1;chr1	11664256;11664256;11664736;11664736;11664736;11668945;11668945;11668945;11668945;11671393;11671393;11671393;11671393;11672065;11672065;11672065;11673413;11673413;11673413	11664485;11664485;11668655;11668655;11668655;11671265;11671265;11671265;11671265;11671927;11671927;11671927;11671927;11673276;11673276;11673276;11673614;11673614;11673614	+;+;+;+;+;+;+;+;+;+;+;+;+;+;+;+;+;+;+	8420	13	9	18	41	41	33	11	9	12	38	25	63	15	25	15	31	46	33	14	9	23	32	33	49
MAD2L2	chr1;chr1;chr1;chr1;chr1;chr1;chr1;chr1;chr1;chr1;chr1;chr1;chr1;chr1;chr1;chr1;chr1;chr1;chr1;chr1;chr1;chr1;chr1;chr1;chr1;chr1;chr1;chr1;chr1;chr1;chr1;chr1;chr1;chr1;chr1;chr1;chr1;chr1;chr1;chr1;chr1	11674817;11674817;11674817;11674817;11674817;11674817;11675175;11675175;11675175;11675175;11675175;11675175;11676141;11676141;11676141;11676141;11676141;11676141;11676141;11676141;11676141;11677615;11677615;11677615;11677615;11677615;11677615;11677615;11677615;11677615;11677615;11681439;11681439;11681439;11681439;11681439;11682017;11682017;11682017;11682017;11682017	11675081;11675081;11675081;11675081;11675081;11675081;11675655;11675655;11675655;11675655;11675655;11675655;11676808;11676808;11676808;11676808;11676808;11676808;11676808;11676808;11676808;11680352;11680352;11680352;11680352;11680352;11680352;11680352;11680352;11680352;11680352;11681737;11681737;11681737;11681737;11681737;11691412;11691412;11691412;11691412;11691412	-;-;-;-;-;-;-;-;-;-;-;-;-;-;-;-;-;-;-;-;-;-;-;-;-;-;-;-;-;-;-;-;-;-;-;-;-;-;-;-;-	13847	19	14	15	20	11	9	11	8	10	19	2	9	14	12	7	10	18	7	19	19	14	11	8	15
DRAXIN	chr1;chr1;chr1;chr1;chr1;chr1;chr1;chr1;chr1;chr1;chr1;chr1	11691854;11691854;11706710;11706710;11709466;11709466;11711966;11711966;11712430;11712430;11715209;11715209	11706248;11706248;11709274;11709274;11711850;11711850;11712339;11712339;11715118;11715118;11719583;11719583	+;+;+;+;+;+;+;+;+;+;+;+	26783	2	1	2	1	6	2	2	2	1	7	6	10	3	4	7	5	8	8	5	3	7	6	5	9
AGTRAP	chr1;chr1;chr1;chr1;chr1;chr1;chr1;chr1;chr1;chr1;chr1;chr1;chr1;chr1;chr1;chr1;chr1;chr1;chr1;chr1;chr1;chr1;chr1;chr1;chr1;chr1;chr1;chr1;chr1;chr1;chr1;chr1;chr1;chr1;chr1;chr1;chr1;chr1;chr1;chr1;chr1;chr1;chr1;chr1;chr1;chr1;chr1;chr1;chr1;chr1;chr1;chr1;chr1;chr1;chr1;chr1;chr1;chr1;chr1;chr1;chr1;chr1;chr1;chr1;chr1	11736236;11736236;11736236;11736236;11736236;11736236;11736236;11736236;11736236;11736236;11736236;11744569;11744569;11744569;11744569;11744569;11744569;11744569;11744569;11744569;11744569;11744569;11746673;11746673;11746673;11746673;11746673;11746673;11746673;11746673;11746673;11746673;11746673;11746673;11746673;11747546;11747546;11747546;11747546;11747546;11747546;11747546;11747546;11747546;117…	11744532;11744532;11744532;11744532;11744532;11744532;11744532;11744532;11744532;11744532;11744532;11745800;11745800;11745800;11745800;11745800;11745800;11745800;11745800;11745800;11745800;11745800;11747439;11747439;11747439;11747439;11747439;11747439;11747439;11747439;11747439;11747439;11747439;11747439;11747439;11748414;11748414;11748414;11748414;11748414;11748414;11748414;11748414;11748414;117…	+;+;+;+;+;+;+;+;+;+;+;+;+;+;+;+;+;+;+;+;+;+;+;+;+;+;+;+;+;+;+;+;+;+;+;+;+;+;+;+;+;+;+;+;+;+;+;+;+;+;+;+;+;+;+;+;+;+;+;+;+;+;+;+;+	16284	151	142	138	109	113	122	66	73	77	118	123	118	129	154	123	106	115	112	130	99	100	86	87	112
C1orf167	chr1;chr1;chr1;chr1;chr1;chr1;chr1;chr1;chr1;chr1;chr1;chr1;chr1;chr1;chr1;chr1;chr1;chr1;chr1;chr1;chr1;chr1;chr1;chr1;chr1;chr1;chr1;chr1;chr1;chr1;chr1;chr1;chr1;chr1;chr1;chr1;chr1;chr1;chr1;chr1;chr1;chr1;chr1;chr1;chr1;chr1;chr1;chr1;chr1;chr1;chr1;chr1;chr1;chr1;chr1;chr1;chr1;chr1;chr1;chr1;chr1;chr1;chr1;chr1;chr1;chr1;chr1;chr1;chr1;chr1;chr1;chr1;chr1;chr1;chr1;chr1;chr1;chr1;chr1;chr1…	11762306;11762306;11762306;11764483;11764483;11764483;11767086;11767086;11767086;11767086;11767265;11767265;11767265;11767265;11768320;11768320;11768320;11768320;11769128;11769128;11769128;11769128;11771637;11771637;11771637;11771637;11772260;11772260;11772260;11772260;11772260;11775611;11775611;11775611;11775611;11775611;11776639;11776639;11776639;11776639;11776639;11778311;11778311;11778311;117…	11764330;11764330;11764330;11765856;11765856;11765856;11767220;11767220;11767220;11767220;11768076;11768076;11768076;11768076;11768972;11768972;11768972;11768972;11771523;11771523;11771523;11771523;11772081;11772081;11772081;11772081;11775434;11775434;11775434;11775434;11775434;11776463;11776463;11776463;11776463;11776463;11777076;11777076;11777076;11777076;11777076;11778644;11778644;11778644;117…	+;+;+;+;+;+;+;+;+;+;+;+;+;+;+;+;+;+;+;+;+;+;+;+;+;+;+;+;+;+;+;+;+;+;+;+;+;+;+;+;+;+;+;+;+;+;+;+;+;+;+;+;+;+;+;+;+;+;+;+;+;+;+;+;+;+;+;+;+;+;+;+;+;+;+;+;+;+;+;+;+;+;+;+;+;+;+;+;+;+;+;+;+;+;+;+;+	17978	0	0	0	4	0	2	0	0	0	1	4	2	0	2	0	2	2	1	0	0	2	3	2	5
C1orf167-AS1	chr1;chr1;chr1;chr1;chr1;chr1;chr1;chr1;chr1;chr1;chr1;chr1	11778311;11778311;11778311;11778311;11778817;11778817;11778817;11778817;11779081;11779081;11779081;11779081	11778644;11778644;11778644;11778644;11778925;11778925;11778925;11778925;11779122;11779122;11779122;11779122	-;-;-;-;-;-;-;-;-;-;-;-	485	0	0	0	0	0	0	0	0	0	0	0	0	0	0	0	0	0	0	0	0	0	0	0	0
MTHFR	chr1;chr1;chr1;chr1;chr1;chr1;chr1;chr1;chr1;chr1;chr1;chr1;chr1;chr1;chr1;chr1;chr1;chr1;chr1;chr1;chr1;chr1;chr1;chr1;chr1;chr1;chr1;chr1;chr1;chr1;chr1;chr1;chr1;chr1;chr1;chr1;chr1;chr1;chr1;chr1;chr1;chr1;chr1;chr1;chr1;chr1;chr1;chr1;chr1;chr1;chr1;chr1;chr1;chr1;chr1;chr1;chr1;chr1;chr1;chr1;chr1;chr1;chr1;chr1;chr1;chr1;chr1;chr1;chr1;chr1;chr1;chr1;chr1;chr1;chr1;chr1;chr1;chr1;chr1;chr1…	11790899;11790899;11790899;11790899;11790899;11790899;11790899;11790899;11790899;11790899;11790899;11790899;11791327;11791327;11791327;11791327;11791327;11791327;11791327;11791327;11791327;11791327;11791327;11791327;11791746;11791746;11791746;11791746;11791746;11791746;11791746;11791746;11791746;11791746;11791746;11791746;11792380;11792380;11792380;11792380;11792380;11792380;11792380;11792380;117…	11791206;11791206;11791206;11791206;11791206;11791206;11791206;11791206;11791206;11791206;11791206;11791206;11791636;11791636;11791636;11791636;11791636;11791636;11791636;11791636;11791636;11791636;11791636;11791636;11792277;11792277;11792277;11792277;11792277;11792277;11792277;11792277;11792277;11792277;11792277;11792277;11793906;11793906;11793906;11793906;11793906;11793906;11793906;11793906;117…	-;-;-;-;-;-;-;-;-;-;-;-;-;-;-;-;-;-;-;-;-;-;-;-;-;-;-;-;-;-;-;-;-;-;-;-;-;-;-;-;-;-;-;-;-;-;-;-;-;-;-;-;-;-;-;-;-;-;-;-;-;-;-;-;-;-;-;-;-;-;-;-;-;-;-;-;-;-;-;-;-;-;-;-;-;-;-;-;-;-;-;-;-;-;-;-;-;-;-;-;-;-;-;-;-;-;-;-;-;-;-;-;-;-;-;-;-;-;-;-;-;-;-;-;-;-;-;-;-;-;-;-;-;-;-;-;-;-;-	9220	69	64	46	49	57	65	96	81	90	77	80	48	71	77	61	58	69	56	246	169	185	99	100	119
CLCN6	chr1;chr1;chr1;chr1;chr1;chr1;chr1;chr1;chr1;chr1;chr1;chr1;chr1;chr1;chr1;chr1;chr1;chr1;chr1;chr1;chr1;chr1;chr1;chr1;chr1;chr1;chr1;chr1;chr1;chr1;chr1;chr1;chr1;chr1;chr1;chr1;chr1;chr1;chr1;chr1;chr1;chr1;chr1;chr1;chr1;chr1;chr1;chr1;chr1;chr1;chr1;chr1;chr1;chr1;chr1;chr1;chr1;chr1;chr1;chr1;chr1;chr1;chr1;chr1;chr1;chr1;chr1;chr1;chr1;chr1;chr1;chr1;chr1;chr1;chr1;chr1;chr1;chr1;chr1;chr1…	11806456;11806456;11806456;11806456;11806456;11806456;11806456;11806456;11806456;11807191;11807191;11807191;11807191;11807191;11807191;11807191;11807191;11807191;11815912;11815912;11815912;11815912;11815912;11815912;11815912;11815912;11815912;11816681;11816681;11816681;11816681;11816681;11816681;11816681;11816681;11816681;11819555;11819555;11819555;11819555;11819555;11819555;11819555;11819555;118…	11807130;11807130;11807130;11807130;11807130;11807130;11807130;11807130;11807130;11815845;11815845;11815845;11815845;11815845;11815845;11815845;11815845;11815845;11816614;11816614;11816614;11816614;11816614;11816614;11816614;11816614;11816614;11819487;11819487;11819487;11819487;11819487;11819487;11819487;11819487;11819487;11820361;11820361;11820361;11820361;11820361;11820361;11820361;11820361;118…	+;+;+;+;+;+;+;+;+;+;+;+;+;+;+;+;+;+;+;+;+;+;+;+;+;+;+;+;+;+;+;+;+;+;+;+;+;+;+;+;+;+;+;+;+;+;+;+;+;+;+;+;+;+;+;+;+;+;+;+;+;+;+;+;+;+;+;+;+;+;+;+;+;+;+;+;+;+;+;+;+;+;+;+;+;+;+;+;+;+;+;+;+;+;+;+;+;+;+;+;+;+;+;+;+;+;+;+;+;+;+;+;+;+;+;+;+;+;+;+;+;+;+;+;+;+;+;+;+;+;+;+;+;+;+;+;+;+;+;+;+;+;+;+;+;+;+;+;+;+;+;+;+;+;+;+;+;+;+;+;+;+;+;+;+;+;+;+;+;+;+;+;+;+	33136	106	107	115	191	143	172	91	139	86	214	135	117	193	146	94	281	315	251	246	169	233	300	257	241
NPPA	chr1;chr1;chr1;chr1;chr1;chr1;chr1;chr1	11846015;11846015;11846015;11846015;11846015;11846015;11848080;11848080	11847112;11847112;11847112;11847112;11847112;11847112;11848080;11848080	-;-;-;-;-;-;-;-	1099	0	0	0	0	0	0	0	0	0	0	0	0	0	0	0	0	0	0	0	0	0	0	0	0
NPPB	chr1;chr1;chr1;chr1	11857672;11857672;11858470;11858470	11858213;11858213;11858701;11858701	-;-;-;-	774	1	0	0	0	1	0	0	0	0	4	0	3	0	0	2	0	0	2	2	2	0	6	7	3
ENSG00000285646	chr1;chr1;chr1;chr1;chr1;chr1;chr1;chr1;chr1;chr1;chr1;chr1;chr1;chr1;chr1;chr1;chr1;chr1	11909331;11909331;11909331;11909331;11909331;11909331;11909928;11909928;11909928;11909928;11909928;11909928;11911590;11911590;11911590;11911590;11911590;11911590	11909807;11909807;11909807;11909807;11909807;11909807;11911506;11911506;11911506;11911506;11911506;11911506;11912701;11912701;11912701;11912701;11912701;11912701	+;+;+;+;+;+;+;+;+;+;+;+;+;+;+;+;+;+	3168	61	51	43	8	7	11	7	15	23	4	5	12	55	53	59	6	4	7	45	55	42	8	21	8
KIAA2013	chr1;chr1;chr1;chr1;chr1;chr1;chr1	11920333;11920333;11920333;11923490;11923490;11923490;11923490	11922174;11922174;11922174;11925204;11925204;11925204;11925204	-;-;-;-;-;-;-	3557	125	112	140	161	145	174	59	48	68	214	227	131	129	143	84	172	157	133	106	58	61	123	142	160
PLOD1	chr1;chr1;chr1;chr1;chr1;chr1;chr1;chr1;chr1;chr1;chr1;chr1;chr1;chr1;chr1;chr1;chr1;chr1;chr1;chr1;chr1;chr1;chr1;chr1;chr1;chr1;chr1;chr1;chr1;chr1;chr1;chr1;chr1;chr1;chr1;chr1;chr1;chr1;chr1;chr1;chr1;chr1;chr1;chr1;chr1;chr1;chr1;chr1;chr1;chr1;chr1;chr1;chr1;chr1;chr1;chr1;chr1;chr1;chr1;chr1;chr1;chr1;chr1;chr1;chr1;chr1;chr1;chr1;chr1;chr1;chr1;chr1;chr1;chr1;chr1;chr1;chr1;chr1;chr1;chr1…	11934324;11934324;11934856;11934856;11934856;11934856;11934856;11934856;11944663;11944663;11944663;11944663;11944663;11944663;11948068;11948068;11948068;11948068;11948068;11948068;11949907;11949907;11949907;11949907;11949907;11949907;11950521;11950521;11950521;11950521;11950521;11950521;11952736;11952736;11952736;11952736;11952736;11954894;11954894;11954894;11954894;11954894;11957015;11957015;119…	11934693;11934693;11944521;11944521;11944521;11944521;11944521;11944521;11947975;11947975;11947975;11947975;11947975;11947975;11949772;11949772;11949772;11949772;11949772;11949772;11950356;11950356;11950356;11950356;11950356;11950356;11952622;11952622;11952622;11952622;11952622;11952622;11954300;11954300;11954300;11954300;11954300;11956916;11956916;11956916;11956916;11956916;11957089;11957089;119…	+;+;+;+;+;+;+;+;+;+;+;+;+;+;+;+;+;+;+;+;+;+;+;+;+;+;+;+;+;+;+;+;+;+;+;+;+;+;+;+;+;+;+;+;+;+;+;+;+;+;+;+;+;+;+;+;+;+;+;+;+;+;+;+;+;+;+;+;+;+;+;+;+;+;+;+;+;+;+;+;+;+;+;+;+	36014	131	92	92	133	114	100	73	99	79	101	46	170	171	176	122	210	252	185	173	148	187	168	152	147
MFN2	chr1;chr1;chr1;chr1;chr1;chr1;chr1;chr1;chr1;chr1;chr1;chr1;chr1;chr1;chr1;chr1;chr1;chr1;chr1;chr1;chr1;chr1;chr1;chr1;chr1;chr1;chr1;chr1;chr1;chr1;chr1;chr1;chr1;chr1;chr1;chr1;chr1;chr1;chr1;chr1;chr1;chr1;chr1;chr1;chr1;chr1;chr1;chr1;chr1;chr1;chr1;chr1;chr1;chr1;chr1;chr1;chr1;chr1;chr1;chr1;chr1;chr1;chr1;chr1;chr1;chr1;chr1;chr1;chr1;chr1;chr1;chr1;chr1;chr1;chr1;chr1;chr1;chr1;chr1;chr1…	11980485;11980485;11980485;11980485;11980485;11980485;11980485;11980485;11980485;11980485;11980485;11980485;11980485;11980485;11980485;11980485;11980485;11980485;11980485;11980485;11980485;11980485;11980485;11980485;11980485;11980485;11980485;11980485;11982115;11982115;11982115;11982115;11982115;11982115;11982115;11982115;11982115;11982115;11982115;11982115;11982115;11982115;11982115;11982115;119…	11981809;11981809;11981809;11981809;11981809;11981809;11981809;11981809;11981809;11981809;11981809;11981809;11981809;11981809;11981809;11981809;11981809;11981809;11981809;11981809;11981809;11981809;11981809;11981809;11981809;11981809;11981809;11981809;11982522;11982522;11982522;11982522;11982522;11982522;11982522;11982522;11982522;11982522;11982522;11982522;11982522;11982522;11982522;11982522;119…	+;+;+;+;+;+;+;+;+;+;+;+;+;+;+;+;+;+;+;+;+;+;+;+;+;+;+;+;+;+;+;+;+;+;+;+;+;+;+;+;+;+;+;+;+;+;+;+;+;+;+;+;+;+;+;+;+;+;+;+;+;+;+;+;+;+;+;+;+;+;+;+;+;+;+;+;+;+;+;+;+;+;+;+;+;+;+;+;+;+;+;+;+;+;+;+;+;+;+;+;+;+;+;+;+;+;+;+;+;+;+;+;+;+;+;+;+;+;+;+;+;+;+;+;+;+;+;+;+;+;+;+;+;+;+;+;+;+;+;+;+;+;+;+;+;+;+;+;+;+;+;+;+;+;+;+;+;+;+;+;+;+;+;+;+;+;+;+;+;+;+;+;+;+;+;+;+;+;+;+;+;+;+;+;+;+;+;+;+;+;+;+;+;+;+;+;+;+;+;+…	24797	80	69	70	96	93	109	38	67	62	110	73	102	87	100	91	161	168	126	116	89	85	117	108	108
MIIP	chr1;chr1;chr1;chr1;chr1;chr1;chr1;chr1;chr1;chr1;chr1;chr1;chr1;chr1;chr1;chr1;chr1;chr1;chr1;chr1;chr1;chr1;chr1;chr1;chr1;chr1;chr1;chr1;chr1;chr1;chr1;chr1;chr1;chr1;chr1;chr1;chr1;chr1	12019553;12019553;12019553;12021841;12021841;12021841;12022443;12022443;12022443;12022443;12022918;12022918;12022918;12022918;12022918;12024125;12024125;12024125;12024125;12024125;12029142;12029142;12029142;12029142;12029142;12029142;12029142;12030125;12030125;12030125;12030125;12030125;12031404;12031404;12031404;12031404;12031404;12031404	12021644;12021644;12021644;12022094;12022094;12022094;12022832;12022832;12022832;12022832;12024011;12024011;12024011;12024011;12024011;12028720;12028720;12028720;12028720;12028720;12029157;12029157;12029157;12029157;12029157;12029157;12029157;12031126;12031126;12031126;12031126;12031126;12031540;12031540;12031540;12031540;12031540;12031540	+;+;+;+;+;+;+;+;+;+;+;+;+;+;+;+;+;+;+;+;+;+;+;+;+;+;+;+;+;+;+;+;+;+;+;+;+;+	9581	47	31	35	24	27	24	15	22	39	29	13	34	43	56	30	21	24	18	44	24	42	22	25	28
TNFRSF8	chr1;chr1;chr1;chr1;chr1;chr1;chr1;chr1;chr1;chr1;chr1;chr1;chr1;chr1;chr1;chr1;chr1;chr1;chr1;chr1;chr1;chr1;chr1;chr1;chr1;chr1;chr1;chr1;chr1;chr1;chr1;chr1;chr1;chr1;chr1;chr1;chr1;chr1;chr1;chr1;chr1;chr1;chr1;chr1;chr1;chr1;chr1;chr1;chr1;chr1;chr1;chr1;chr1;chr1;chr1;chr1;chr1;chr1;chr1;chr1;chr1;chr1;chr1;chr1;chr1;chr1;chr1;chr1;chr1;chr1;chr1;chr1;chr1;chr1;chr1;chr1;chr1;chr1;chr1;chr1…	12063662;12063662;12063662;12063662;12077985;12077985;12077985;12077985;12080548;12080548;12080548;12080548;12084552;12084552;12084552;12084552;12088753;12088753;12088753;12088753;12088753;12088753;12088753;12088753;12089494;12089494;12089494;12089494;12089494;12089494;12089494;12089494;12091254;12091254;12091254;12091254;12091254;12091254;12091254;12091254;12092265;12092265;12092265;12092265;120…	12077880;12077880;12077880;12077880;12080292;12080292;12080292;12080292;12084463;12084463;12084463;12084463;12088440;12088440;12088440;12088440;12089019;12089019;12089019;12089019;12089019;12089019;12089019;12089019;12091108;12091108;12091108;12091108;12091108;12091108;12091108;12091108;12091999;12091999;12091999;12091999;12091999;12091999;12091999;12091999;12097100;12097100;12097100;12097100;121…	+;+;+;+;+;+;+;+;+;+;+;+;+;+;+;+;+;+;+;+;+;+;+;+;+;+;+;+;+;+;+;+;+;+;+;+;+;+;+;+;+;+;+;+;+;+;+;+;+;+;+;+;+;+;+;+;+;+;+;+;+;+;+;+;+;+;+;+;+;+;+;+;+;+;+;+;+;+;+;+;+;+;+;+;+;+;+;+;+;+;+;+;+;+;+;+;+;+;+;+	75538	83	69	68	91	77	62	30	47	41	60	38	43	88	67	30	68	97	80	55	38	47	82	45	63
ENSG00000285604	chr1;chr1;chr1;chr1;chr1;chr1;chr1;chr1;chr1;chr1;chr1;chr1	12088753;12088753;12088753;12088753;12089494;12089494;12089494;12089494;12091254;12091254;12091254;12091254	12089019;12089019;12089019;12089019;12091108;12091108;12091108;12091108;12091999;12091999;12091999;12091999	-;-;-;-;-;-;-;-;-;-;-;-	2628	0	0	0	0	0	0	0	0	0	0	0	0	0	0	0	0	0	0	0	0	0	0	0	0
TNFRSF1B	chr1;chr1;chr1;chr1;chr1;chr1;chr1;chr1;chr1;chr1;chr1;chr1;chr1;chr1;chr1;chr1;chr1;chr1;chr1;chr1;chr1;chr1;chr1;chr1;chr1;chr1;chr1;chr1;chr1;chr1;chr1;chr1;chr1	12167170;12167170;12167170;12167170;12188896;12188896;12188896;12188896;12191086;12191086;12191086;12191086;12191924;12191924;12191924;12191924;12191924;12192525;12192525;12192525;12192525;12193099;12193099;12193099;12194033;12194033;12194033;12194619;12194619;12194619;12202172;12202172;12202172	12188795;12188795;12188795;12188795;12190956;12190956;12190956;12190956;12191712;12191712;12191712;12191712;12192347;12192347;12192347;12192347;12192347;12192862;12192862;12192862;12192862;12193954;12193954;12193954;12194583;12194583;12194583;12201966;12201966;12201966;12206739;12206739;12206739	+;+;+;+;+;+;+;+;+;+;+;+;+;+;+;+;+;+;+;+;+;+;+;+;+;+;+;+;+;+;+;+;+	38399	6	2	6	0	0	2	3	5	1	2	0	6	2	4	6	1	2	2	0	3	3	4	7	3
VPS13D	chr1;chr1;chr1;chr1;chr1;chr1;chr1;chr1;chr1;chr1;chr1;chr1;chr1;chr1;chr1;chr1;chr1;chr1;chr1;chr1;chr1;chr1;chr1;chr1;chr1;chr1;chr1;chr1;chr1;chr1;chr1;chr1;chr1;chr1;chr1;chr1;chr1;chr1;chr1;chr1;chr1;chr1;chr1;chr1;chr1;chr1;chr1;chr1;chr1;chr1;chr1;chr1;chr1;chr1;chr1;chr1;chr1;chr1;chr1;chr1;chr1;chr1;chr1;chr1;chr1;chr1;chr1;chr1;chr1;chr1;chr1;chr1;chr1;chr1;chr1;chr1;chr1;chr1;chr1;chr1…	12230121;12230121;12230121;12234364;12234364;12234364;12242591;12242591;12242591;12244437;12244437;12244437;12244437;12244618;12244618;12244618;12244618;12249604;12249604;12249604;12253827;12253827;12253827;12253827;12256504;12256504;12256504;12256504;12257088;12257088;12257088;12257088;12258104;12258104;12258104;12260795;12260795;12260795;12261150;12261150;12261150;12262081;12262081;12262081;122…	12234190;12234190;12234190;12242512;12242512;12242512;12244245;12244245;12244245;12244536;12244536;12244536;12244536;12249222;12249222;12249222;12249222;12253721;12253721;12253721;12256275;12256275;12256275;12256275;12256986;12256986;12256986;12256986;12257934;12257934;12257934;12257934;12260692;12260692;12260692;12260947;12260947;12260947;12261900;12261900;12261900;12266880;12266880;12266880;122…	+;+;+;+;+;+;+;+;+;+;+;+;+;+;+;+;+;+;+;+;+;+;+;+;+;+;+;+;+;+;+;+;+;+;+;+;+;+;+;+;+;+;+;+;+;+;+;+;+;+;+;+;+;+;+;+;+;+;+;+;+;+;+;+;+;+;+;+;+;+;+;+;+;+;+;+;+;+;+;+;+;+;+;+;+;+;+;+;+;+;+;+;+;+;+;+;+;+;+;+;+;+;+;+;+;+;+;+;+;+;+;+;+;+;+;+;+;+;+;+;+;+;+;+;+;+;+;+;+;+;+;+;+;+;+;+;+;+;+;+;+;+;+;+;+;+;+;+;+;+;+;+;+;+;+;+;+;+;+;+;+;+;+;+;+;+;+;+;+;+;+;+;+;+;+;+;+;+;+;+;+;+;+;+;+;+;+;+;+;+;+;+;+;+;+;+;+;+;+;+…	261098	457	374	400	1096	1150	1101	319	508	380	1058	657	602	574	491	309	1717	1907	1448	817	642	969	1381	1317	1008
LINC02766	chr1;chr1;chr1;chr1;chr1;chr1;chr1;chr1;chr1	12526002;12526002;12526002;12527793;12527793;12527793;12527793;12529292;12529292	12527444;12527444;12527444;12528049;12528049;12528049;12528049;12530353;12530353	+;+;+;+;+;+;+;+;+	2762	0	2	0	0	2	0	1	1	0	1	1	0	1	0	0	1	0	6	0	1	2	8	5	3
DHRS3	chr1;chr1;chr1;chr1;chr1;chr1;chr1;chr1;chr1;chr1;chr1;chr1;chr1;chr1;chr1;chr1;chr1;chr1;chr1;chr1;chr1;chr1;chr1;chr1;chr1;chr1;chr1;chr1	12568425;12568425;12568425;12570073;12570073;12570073;12572854;12572854;12572854;12579024;12579024;12579024;12579024;12579413;12579413;12579413;12579413;12580667;12580667;12580667;12580667;12580667;12596309;12596309;12596309;12596309;12616796;12616796	12569971;12569971;12569971;12572727;12572727;12572727;12578717;12578717;12578717;12579292;12579292;12579292;12579292;12579767;12579767;12579767;12579767;12595985;12595985;12595985;12595985;12595985;12616559;12616559;12616559;12616559;12617153;12617153	-;-;-;-;-;-;-;-;-;-;-;-;-;-;-;-;-;-;-;-;-;-;-;-;-;-;-;-	46618	29	35	27	65	53	48	20	31	22	41	45	40	44	56	12	50	58	48	47	33	39	40	50	57
AADACL4	chr1;chr1;chr1;chr1;chr1;chr1	12644715;12644715;12651340;12651340;12661855;12661855	12651122;12651122;12661790;12661790;12665960;12665960	+;+;+;+;+;+	20965	0	0	1	1	0	0	0	0	0	0	0	2	0	0	0	0	0	0	0	0	0	0	0	0
AADACL3	chr1;chr1;chr1;chr1;chr1;chr1;chr1;chr1;chr1	12716345;12716345;12716345;12719692;12719692;12719692;12720947;12720947;12720947	12719474;12719474;12719474;12720882;12720882;12720882;12725221;12725221;12725221	+;+;+;+;+;+;+;+;+	8596	0	0	0	0	0	1	0	0	0	0	0	0	0	0	0	0	0	0	0	0	0	0	0	0
CFAP107	chr1;chr1;chr1;chr1;chr1;chr1;chr1;chr1;chr1;chr1;chr1;chr1;chr1	12746542;12746542;12746542;12746542;12753927;12753927;12753927;12755814;12755814;12755814;12759488;12759488;12759488	12753357;12753357;12753357;12753357;12755699;12755699;12755699;12759309;12759309;12759309;12760769;12760769;12760769	+;+;+;+;+;+;+;+;+;+;+;+;+	13367	0	0	0	0	0	0	0	0	0	0	0	0	0	0	1	0	0	0	0	0	0	0	0	0
PRAMEF12	chr1;chr1;chr1;chr1	12775155;12775155;12776119;12776119	12775542;12775542;12777010;12777010	+;+;+;+	1280	0	0	0	0	0	0	0	0	0	0	0	0	0	0	0	0	0	0	0	0	0	0	0	0
PRAMEF1	chr1;chr1;chr1;chr1;chr1;chr1;chr1;chr1;chr1	12791475;12791475;12793515;12793515;12794494;12794494;12794970;12794970;12794970	12793202;12793202;12793914;12793914;12794690;12794690;12795437;12795437;12795437	+;+;+;+;+;+;+;+;+	2793	0	0	0	0	0	0	0	0	0	0	0	0	0	0	0	1	0	0	0	1	0	1	0	0
LINC01784	chr1;chr1	12822940;12822940	12823035;12823035	-;-	96	0	0	0	0	0	0	0	0	0	0	0	0	0	0	0	0	0	0	0	0	0	0	0	0
PRAMEF11	chr1;chr1;chr1;chr1;chr1;chr1	12825504;12825504;12827831;12827831;12828806;12828806	12827248;12827248;12828496;12828496;12831355;12831355	-;-;-;-;-;-	4961	0	0	0	0	0	0	0	0	0	0	0	0	1	0	0	0	0	0	0	0	0	0	0	0
PRAMEF30P	chr1;chr1;chr1;chr1;chr1;chr1	12838205;12838205;12838960;12838960;12840679;12840679	12838482;12838482;12840101;12840101;12841074;12841074	-;-;-;-;-;-	1816	0	0	0	0	0	0	0	0	0	0	0	0	0	0	0	0	0	0	0	0	0	0	0	0
HNRNPCL1	chr1;chr1	12848471;12848471	12848680;12848680	-;-	210	0	0	0	0	0	0	0	0	0	0	0	0	0	0	0	0	0	0	0	0	0	0	0	0
PRAMEF2	chr1;chr1;chr1;chr1;chr1;chr1	12857148;12857148;12859297;12859297;12860272;12860272	12858984;12858984;12859692;12859692;12861220;12861220	+;+;+;+;+;+	3182	0	0	0	0	0	0	0	0	0	0	0	0	0	0	0	0	1	0	0	0	0	0	0	0
PRAMEF4	chr1;chr1;chr1;chr1;chr1;chr1	12880106;12880106;12882436;12882436;12883411;12883411	12881853;12881853;12883101;12883101;12886146;12886146	-;-;-;-;-;-	5150	0	0	0	0	0	0	0	0	0	0	0	0	0	0	0	0	0	0	0	0	0	0	0	0
PRAMEF10	chr1;chr1;chr1;chr1;chr1;chr1	12893475;12893475;12895165;12895165;12895873;12895873	12894585;12894585;12895560;12895560;12898215;12898215	-;-;-;-;-;-	3850	0	0	0	0	0	0	0	0	0	0	0	0	0	0	0	0	0	0	0	0	0	0	0	0
PRAMEF7	chr1;chr1;chr1;chr1;chr1;chr1;chr1;chr1	12916708;12916708;12917980;12917980;12917980;12918938;12918938;12918938	12917624;12917624;12918361;12918361;12918361;12919851;12919851;12919851	+;+;+;+;+;+;+;+	2213	0	0	0	0	0	0	0	0	0	0	0	0	0	0	0	0	0	0	0	0	0	0	0	0
PRAMEF29P	chr1;chr1	12926742;12926742	12927694;12927694	+;+	953	0	0	0	0	0	0	0	0	0	0	0	0	0	0	0	0	0	0	0	0	0	0	0	0
PRAMEF6	chr1;chr1;chr1;chr1;chr1;chr1;chr1;chr1;chr1;chr1;chr1	12939237;12939237;12939237;12941566;12941566;12941566;12942541;12942541;12942541;12945417;12945417	12940983;12940983;12940983;12942231;12942231;12942231;12945352;12945352;12945352;12947516;12947516	-;-;-;-;-;-;-;-;-;-;-	7325	0	0	0	0	0	0	0	0	0	0	0	0	0	0	0	0	0	0	0	0	0	0	0	0
PRAMEF28P	chr1;chr1;chr1;chr1	13029651;13029651;13030626;13030626	13030046;13030046;13031571;13031571	+;+;+;+	1342	0	0	0	0	0	0	0	0	0	0	0	0	0	0	0	0	0	0	0	0	0	0	0	0
PRAMEF27	chr1;chr1;chr1;chr1;chr1;chr1	13050370;13050370;13052700;13052700;13053676;13053676	13052117;13052117;13053366;13053366;13056413;13056413	-;-;-;-;-;-	5153	0	0	0	0	0	0	0	0	0	0	0	0	0	0	0	0	0	0	0	0	0	0	0	0
HNRNPCL3	chr1;chr1	13060931;13060931	13061143;13061143	+;+	213	0	0	0	0	0	0	0	0	0	0	0	0	0	0	0	0	0	0	0	0	0	0	0	0
PRAMEF25	chr1;chr1;chr1;chr1;chr1;chr1;chr1;chr1;chr1;chr1;chr1	13068755;13068755;13070908;13070908;13070908;13073987;13073987;13073987;13075241;13075241;13075241	13070852;13070852;13073677;13073677;13073677;13074658;13074658;13074658;13076990;13076990;13076990	+;+;+;+;+;+;+;+;+;+;+	7290	0	0	0	0	0	0	0	0	0	0	0	0	0	0	0	0	0	0	0	0	0	0	0	0
PRAMEF34P	chr1;chr1;chr1;chr1	13095763;13095763;13097289;13097289	13096712;13096712;13097684;13097684	-;-;-;-	1346	0	0	0	0	0	0	0	0	0	0	0	0	0	0	0	0	0	0	0	0	0	0	0	0
PRAMEF35P	chr1;chr1	13104982;13104982	13105377;13105377	-;-	396	0	0	0	0	0	0	0	0	0	0	0	0	0	0	0	0	0	0	0	0	0	0	0	0
HNRNPCL2	chr1;chr1	13116582;13116582	13116792;13116792	-;-	211	0	0	0	0	0	0	0	0	0	0	0	0	0	0	0	0	0	0	0	0	0	0	0	0
PRAMEF36P	chr1;chr1;chr1;chr1;chr1	13129105;13129105;13130077;13130077;13130077	13129500;13129500;13131026;13131026;13131026	+;+;+;+;+	1346	0	0	0	0	0	0	0	0	0	0	0	0	0	0	0	0	0	0	0	0	0	0	0	0
ENSG00000233336	chr1;chr1	13147241;13147241	13147336;13147336	-;-	96	0	0	0	0	0	0	0	0	0	0	0	0	0	0	0	0	0	0	0	0	0	0	0	0
PRAMEF26	chr1;chr1;chr1;chr1;chr1;chr1	13149799;13149799;13152131;13152131;13153112;13153112	13151548;13151548;13152802;13152802;13155883;13155883	-;-;-;-;-;-	5194	0	0	0	0	0	0	0	0	0	0	0	0	0	0	0	0	0	1	0	0	0	0	0	0
PRAMEF9	chr1;chr1;chr1;chr1;chr1;chr1	13172533;13172533;13175574;13175574;13176823;13176823	13175264;13175264;13176240;13176240;13178570;13178570	+;+;+;+;+;+	5147	0	0	0	0	0	0	0	0	0	0	0	0	0	0	0	0	0	0	0	0	0	0	0	0
PRAMEF13	chr1;chr1;chr1;chr1;chr1;chr1;chr1;chr1;chr1	13197382;13197382;13197382;13198131;13198131;13198907;13198907;13199615;13199615	13197851;13197851;13197851;13198327;13198327;13199302;13199302;13201331;13201331	-;-;-;-;-;-;-;-;-	2780	0	0	0	0	0	0	0	0	0	0	0	0	0	0	0	0	0	0	0	0	0	0	0	0
PRAMEF18	chr1;chr1;chr1;chr1	13223906;13223906;13225434;13225434	13224854;13224854;13225819;13225819	-;-;-;-	1335	0	0	0	0	0	0	0	0	0	0	0	0	0	0	0	0	0	0	0	0	0	0	0	0
PRAMEF31P	chr1;chr1;chr1;chr1	13246150;13246150;13247122;13247122	13246545;13246545;13248144;13248144	+;+;+;+	1419	0	0	0	0	0	0	0	0	0	0	0	0	0	0	0	0	0	0	0	0	0	0	0	0
PRAMEF5	chr1;chr1;chr1;chr1;chr1;chr1	13254276;13254276;13259556;13259556;13260804;13260804	13259246;13259246;13260221;13260221;13262549;13262549	+;+;+;+;+;+	7383	0	0	0	0	0	0	0	0	0	0	0	0	0	0	0	0	0	0	0	0	0	0	0	0
PRAMEF32P	chr1;chr1	13274112;13274112	13275132;13275132	-;-	1021	0	0	0	0	0	0	0	0	0	0	0	0	0	0	0	0	0	0	0	0	0	0	0	0
PRAMEF8	chr1;chr1;chr1;chr1;chr1;chr1;chr1;chr1;chr1;chr1;chr1	13281933;13281933;13281933;13281933;13283423;13283423;13283423;13283423;13284170;13284170;13284170	13282846;13282846;13282846;13282846;13283804;13283804;13283804;13283804;13285076;13285076;13285076	-;-;-;-;-;-;-;-;-;-;-	2203	0	0	0	0	0	0	0	0	0	0	0	0	0	0	0	0	0	0	0	0	0	0	0	0
PRAMEF33	chr1;chr1;chr1;chr1;chr1;chr1	13303587;13303587;13306242;13306242;13307217;13307217	13305929;13305929;13306637;13306637;13308328;13308328	+;+;+;+;+;+	3851	0	0	0	0	0	0	0	0	0	0	0	0	0	0	0	0	0	0	0	0	0	0	0	0
PRAMEF15	chr1;chr1;chr1;chr1;chr1;chr1	13315659;13315659;13318701;13318701;13319954;13319954	13318391;13318391;13319371;13319371;13321702;13321702	+;+;+;+;+;+	5153	0	0	0	0	0	0	0	0	0	0	0	0	0	0	0	0	0	0	0	0	0	0	0	0
ENSG00000228229	chr1;chr1	13324163;13324163	13324258;13324258	+;+	96	0	0	0	0	0	0	0	0	0	0	0	0	0	0	0	0	0	0	0	0	0	0	0	0
PRAMEF14	chr1;chr1;chr1;chr1;chr1;chr1;chr1;chr1;chr1	13343087;13343087;13343087;13343841;13343841;13344617;13344617;13345340;13345340	13343561;13343561;13343561;13344037;13344037;13345027;13345027;13347056;13347056	-;-;-;-;-;-;-;-;-	2800	0	0	0	0	0	0	0	0	0	0	0	0	0	0	0	0	1	0	0	0	0	0	0	0
PRAMEF19	chr1;chr1;chr1;chr1	13369641;13369641;13371228;13371228	13370648;13370648;13371613;13371613	-;-;-;-	1394	0	0	0	0	0	0	0	0	0	0	0	0	0	0	0	0	0	0	0	0	0	0	0	0
PRAMEF17	chr1;chr1;chr1;chr1	13389945;13389945;13390920;13390920	13390340;13390340;13391943;13391943	+;+;+;+	1420	0	0	0	0	0	0	0	0	0	0	0	0	0	0	0	0	0	0	0	0	0	0	0	0
PRAMEF20	chr1;chr1;chr1;chr1	13416642;13416642;13418701;13418701	13418121;13418121;13420696;13420696	+;+;+;+	3476	0	0	0	1	0	0	0	0	0	0	0	0	0	0	0	0	0	0	2	0	0	0	0	0
LRRC38	chr1;chr1	13476100;13476100	13512962;13512962	-;-	36863	11	5	11	6	11	8	4	1	9	13	13	8	11	9	13	11	8	8	7	11	6	8	9	6
ENSG00000259961	chr1;chr1;chr1;chr1	13514004;13514004;13514545;13514545	13514290;13514290;13516169;13516169	+;+;+;+	1912	0	0	0	1	0	0	0	0	0	0	0	0	0	0	0	0	0	0	0	2	2	0	0	0
BRWD1P1	chr1;chr1	13555290;13555290	13555612;13555612	+;+	323	0	0	0	0	0	0	0	0	0	0	0	0	0	0	0	0	0	0	0	0	0	0	0	0
PDPN	chr1;chr1;chr1;chr1;chr1;chr1;chr1;chr1;chr1;chr1;chr1;chr1;chr1;chr1;chr1;chr1;chr1;chr1;chr1;chr1;chr1;chr1;chr1;chr1;chr1;chr1;chr1;chr1;chr1;chr1;chr1;chr1;chr1;chr1;chr1;chr1;chr1;chr1;chr1;chr1;chr1;chr1;chr1;chr1;chr1;chr1;chr1;chr1;chr1;chr1;chr1;chr1;chr1;chr1;chr1;chr1;chr1;chr1;chr1;chr1;chr1;chr1;chr1;chr1;chr1;chr1;chr1;chr1;chr1;chr1;chr1;chr1;chr1;chr1;chr1;chr1;chr1;chr1;chr1;chr1…	13584189;13584189;13584189;13584189;13584189;13584189;13584189;13584342;13584342;13584342;13584342;13584342;13584342;13584342;13584342;13584342;13585640;13585640;13585640;13585640;13585640;13585640;13585640;13585640;13585640;13585640;13585640;13585640;13595985;13595985;13595985;13595985;13595985;13595985;13595985;13595985;13595985;13595985;13595985;13595985;13607307;13607307;13607307;13607307;136…	13584266;13584266;13584266;13584266;13584266;13584266;13584266;13585460;13585460;13585460;13585460;13585460;13585460;13585460;13585460;13585460;13595826;13595826;13595826;13595826;13595826;13595826;13595826;13595826;13595826;13595826;13595826;13595826;13607172;13607172;13607172;13607172;13607172;13607172;13607172;13607172;13607172;13607172;13607172;13607172;13610386;13610386;13610386;13610386;136…	+;+;+;+;+;+;+;+;+;+;+;+;+;+;+;+;+;+;+;+;+;+;+;+;+;+;+;+;+;+;+;+;+;+;+;+;+;+;+;+;+;+;+;+;+;+;+;+;+;+;+;+;+;+;+;+;+;+;+;+;+;+;+;+;+;+;+;+;+;+;+;+;+;+;+;+;+;+;+;+;+;+;+	30786	33	27	29	20	38	34	19	33	23	23	20	21	32	55	18	49	32	40	31	11	22	22	24	15
ENSG00000237445	chr1;chr1	13657356;13657356	13659576;13659576	-;-	2221	0	0	0	0	4	0	0	0	0	1	0	0	0	0	0	0	0	0	2	0	0	0	0	1
PRDM2	chr1;chr1;chr1;chr1;chr1;chr1;chr1;chr1;chr1;chr1;chr1;chr1;chr1;chr1;chr1;chr1;chr1;chr1;chr1;chr1;chr1;chr1;chr1;chr1;chr1;chr1;chr1;chr1;chr1;chr1;chr1;chr1;chr1;chr1;chr1;chr1;chr1;chr1;chr1;chr1;chr1;chr1;chr1;chr1;chr1;chr1;chr1;chr1;chr1;chr1;chr1;chr1;chr1;chr1;chr1;chr1;chr1;chr1;chr1;chr1;chr1;chr1;chr1;chr1;chr1;chr1;chr1;chr1;chr1;chr1;chr1;chr1;chr1;chr1;chr1;chr1;chr1;chr1;chr1;chr1…	13700301;13700301;13700301;13700301;13705646;13705646;13705646;13705646;13705646;13715615;13715615;13715615;13715615;13715615;13731118;13731118;13731118;13731118;13731118;13731118;13732883;13732883;13732883;13732883;13732883;13732883;13738941;13738941;13738941;13738941;13738941;13738941;13738941;13738941;13742158;13742158;13742158;13742158;13742158;13742158;13742158;13742158;13749488;13749488;137…	13704854;13704854;13704854;13704854;13715540;13715540;13715540;13715540;13715540;13730999;13730999;13730999;13730999;13730999;13732778;13732778;13732778;13732778;13732778;13732778;13738749;13738749;13738749;13738749;13738749;13738749;13742004;13742004;13742004;13742004;13742004;13742004;13742004;13742004;13749360;13749360;13749360;13749360;13749360;13749360;13749360;13749360;13757777;13757777;137…	+;+;+;+;+;+;+;+;+;+;+;+;+;+;+;+;+;+;+;+;+;+;+;+;+;+;+;+;+;+;+;+;+;+;+;+;+;+;+;+;+;+;+;+;+;+;+;+;+;+;+;+;+;+;+;+;+;+;+;+;+;+;+;+;+;+;+;+;+;+;+;+;+;+;+;+;+;+;+;+;+;+;+;+;+;+;+;+;+;+;+;+;+;+;+;+;+;+;+;+;+;+;+;+;+;+;+;+;+;+;+;+;+;+;+;+;+;+;+;+;+;+;+;+;+;+;+	113271	817	552	627	1188	1129	1165	445	606	464	891	639	421	850	811	433	1161	1121	1004	1224	926	1630	1581	1731	1715
KAZN	chr1;chr1;chr1;chr1;chr1;chr1;chr1;chr1;chr1;chr1;chr1;chr1;chr1;chr1;chr1;chr1;chr1;chr1;chr1;chr1;chr1;chr1;chr1;chr1;chr1;chr1;chr1;chr1;chr1;chr1;chr1;chr1;chr1;chr1;chr1;chr1;chr1;chr1;chr1;chr1;chr1;chr1;chr1;chr1;chr1;chr1;chr1;chr1;chr1;chr1;chr1;chr1;chr1;chr1;chr1;chr1;chr1;chr1;chr1;chr1;chr1;chr1;chr1;chr1;chr1;chr1;chr1;chr1;chr1;chr1;chr1;chr1;chr1;chr1;chr1;chr1;chr1;chr1;chr1;chr1…	13893757;13893757;13893757;14124336;14124336;14124336;14180593;14180593;14180593;14222108;14222108;14222108;14222108;14222108;14222108;14223240;14223240;14223240;14223240;14223240;14223240;14259699;14259699;14259699;14259699;14259699;14259699;14282885;14282885;14282885;14282885;14282885;14282885;14304446;14304446;14304446;14304664;14304664;14339019;14339019;14339019;14339019;14346471;14346471;143…	14124232;14124232;14124232;14180434;14180434;14180434;14221886;14221886;14221886;14223053;14223053;14223053;14223053;14223053;14223053;14258866;14258866;14258866;14258866;14258866;14258866;14282635;14282635;14282635;14282635;14282635;14282635;14304384;14304384;14304384;14304384;14304384;14304384;14304589;14304589;14304589;14338824;14338824;14346235;14346235;14346235;14346235;14348474;14348474;143…	+;+;+;+;+;+;+;+;+;+;+;+;+;+;+;+;+;+;+;+;+;+;+;+;+;+;+;+;+;+;+;+;+;+;+;+;+;+;+;+;+;+;+;+;+;+;+;+;+;+;+;+;+;+;+;+;+;+;+;+;+;+;+;+;+;+;+;+;+;+;+;+;+;+;+;+;+;+;+;+;+;+;+;+;+;+;+;+;+;+;+;+;+;+;+;+;+;+;+;+;+;+;+;+;+;+;+;+;+;+;+;+;+;+;+;+;+;+;+;+;+;+;+;+;+;+;+;+;+;+;+;+;+;+;+;+;+;+;+;+;+;+;+;+;+;+;+;+;+;+;+;+;+;+;+;+;+;+;+;+;+;+;+;+;+;+;+;+;+;+;+;+;+;+;+;+;+;+;+;+;+;+;+;+;+;+;+	1202562	641	491	597	1825	1931	1782	386	694	480	2049	1346	1186	702	637	461	2735	3036	2245	758	566	939	2187	2245	1713
ENSG00000231606	chr1;chr1;chr1;chr1;chr1;chr1;chr1;chr1;chr1;chr1;chr1;chr1;chr1;chr1;chr1;chr1;chr1;chr1;chr1;chr1	14222108;14222108;14222108;14222108;14222108;14222108;14223240;14223240;14223240;14223240;14223240;14223240;14259699;14259699;14259699;14259699;14282885;14282885;14282885;14282885	14223053;14223053;14223053;14223053;14223053;14223053;14258866;14258866;14258866;14258866;14258866;14258866;14282635;14282635;14282635;14282635;14304384;14304384;14304384;14304384	-;-;-;-;-;-;-;-;-;-;-;-;-;-;-;-;-;-;-;-	81010	0	0	0	0	0	0	0	0	0	0	0	0	0	0	0	0	0	0	0	0	0	0	0	0
KAZN-AS1	chr1;chr1;chr1;chr1;chr1;chr1;chr1;chr1;chr1;chr1;chr1;chr1;chr1;chr1;chr1;chr1;chr1;chr1;chr1;chr1;chr1;chr1;chr1;chr1;chr1;chr1;chr1;chr1;chr1;chr1;chr1;chr1;chr1;chr1;chr1;chr1;chr1;chr1;chr1;chr1;chr1;chr1;chr1;chr1;chr1;chr1;chr1;chr1;chr1;chr1;chr1;chr1;chr1;chr1;chr1;chr1;chr1;chr1;chr1;chr1;chr1;chr1;chr1;chr1;chr1;chr1	14339019;14339019;14339019;14339019;14346471;14346471;14346471;14346471;14348566;14348566;14348566;14348566;14349379;14349379;14349379;14349379;14349379;14349379;14349379;14349379;14349379;14349379;14349379;14349379;14349379;14349379;14351325;14351325;14351325;14351325;14351325;14351325;14351325;14351325;14351325;14351325;14351325;14351325;14391579;14391579;14391579;14391579;14391579;14391579;143…	14346235;14346235;14346235;14346235;14348474;14348474;14348474;14348474;14348946;14348946;14348946;14348946;14350868;14350868;14350868;14350868;14350868;14350868;14350868;14350868;14350868;14350868;14350868;14350868;14350868;14350868;14390654;14390654;14390654;14390654;14390654;14390654;14390654;14390654;14390654;14390654;14390654;14390654;14409405;14409405;14409405;14409405;14409405;14409405;144…	-;-;-;-;-;-;-;-;-;-;-;-;-;-;-;-;-;-;-;-;-;-;-;-;-;-;-;-;-;-;-;-;-;-;-;-;-;-;-;-;-;-;-;-;-;-;-;-;-;-;-;-;-;-;-;-;-;-;-;-;-;-;-;-;-;-	78291	0	0	0	0	0	0	0	0	0	0	0	0	0	0	0	0	0	0	0	0	0	0	0	0
TBCAP2	chr1;chr1;chr1;chr1	14692408;14692408;14692408;14692408	14692566;14692566;14692566;14692566	-;-;-;-	159	0	0	0	0	0	0	0	0	0	0	0	0	0	0	0	0	0	0	0	0	0	0	0	0
ENSG00000287756	chr1;chr1;chr1;chr1	14775728;14775728;14775728;14775728	14777533;14777533;14777533;14777533	-;-;-;-	1806	0	0	0	0	0	0	0	0	0	0	0	0	0	0	0	0	0	0	0	0	0	0	0	0
TMEM51-AS1	chr1;chr1;chr1;chr1;chr1;chr1;chr1;chr1;chr1;chr1;chr1;chr1;chr1;chr1;chr1;chr1;chr1;chr1;chr1;chr1;chr1	15118044;15118044;15118044;15118044;15118905;15118905;15118905;15118905;15121060;15121060;15121060;15121060;15121060;15121060;15124374;15124374;15124374;15124374;15124374;15124374;15124374	15118326;15118326;15118326;15118326;15119407;15119407;15119407;15119407;15121951;15121951;15121951;15121951;15121951;15121951;15152290;15152290;15152290;15152290;15152290;15152290;15152290	-;-;-;-;-;-;-;-;-;-;-;-;-;-;-;-;-;-;-;-;-	29595	10	21	5	19	26	16	5	10	10	10	15	13	16	20	7	21	18	17	12	7	7	26	16	20
TMEM51	chr1;chr1;chr1;chr1;chr1;chr1;chr1;chr1;chr1;chr1;chr1;chr1;chr1;chr1;chr1;chr1;chr1;chr1;chr1;chr1;chr1;chr1;chr1;chr1;chr1;chr1;chr1;chr1;chr1;chr1;chr1;chr1;chr1;chr1;chr1;chr1;chr1;chr1;chr1;chr1;chr1;chr1;chr1;chr1;chr1;chr1;chr1;chr1;chr1;chr1;chr1;chr1;chr1;chr1;chr1;chr1;chr1;chr1;chr1;chr1;chr1;chr1;chr1;chr1;chr1;chr1;chr1;chr1;chr1;chr1;chr1;chr1;chr1;chr1;chr1;chr1;chr1;chr1;chr1;chr1…	15153619;15153619;15153619;15153619;15153955;15153955;15153955;15153955;15153955;15153955;15153955;15164462;15164462;15164462;15164462;15164462;15164462;15164462;15164462;15164462;15164462;15164462;15164462;15164462;15164462;15168778;15168778;15168778;15168778;15168778;15168778;15168778;15168778;15168778;15168778;15168778;15168778;15168778;15168778;15171318;15171318;15171318;15171318;15171318;151…	15153732;15153732;15153732;15153732;15164343;15164343;15164343;15164343;15164343;15164343;15164343;15168473;15168473;15168473;15168473;15168473;15168473;15168473;15168473;15168473;15168473;15168473;15168473;15168473;15168473;15171180;15171180;15171180;15171180;15171180;15171180;15171180;15171180;15171180;15171180;15171180;15171180;15171180;15171180;15191827;15191827;15191827;15191827;15191827;151…	+;+;+;+;+;+;+;+;+;+;+;+;+;+;+;+;+;+;+;+;+;+;+;+;+;+;+;+;+;+;+;+;+;+;+;+;+;+;+;+;+;+;+;+;+;+;+;+;+;+;+;+;+;+;+;+;+;+;+;+;+;+;+;+;+;+;+;+;+;+;+;+;+;+;+;+;+;+;+;+;+	63606	127	100	102	271	253	296	66	116	70	249	200	262	130	135	95	273	404	224	96	79	77	144	202	189
TMEM51-AS2	chr1;chr1;chr1;chr1;chr1;chr1;chr1;chr1;chr1;chr1	15164462;15164462;15164462;15164462;15168778;15168778;15168778;15168778;15168778;15168778	15168473;15168473;15168473;15168473;15171180;15171180;15171180;15171180;15171180;15171180	-;-;-;-;-;-;-;-;-;-	6415	0	0	0	0	0	0	0	0	0	0	0	0	0	0	0	0	0	0	0	0	0	0	0	0
MFFP1	chr1;chr1;chr1;chr1	15192442;15192442;15192442;15192442	15192749;15192749;15192749;15192749	-;-;-;-	308	0	0	0	0	0	0	0	0	0	0	0	0	0	0	0	0	0	0	0	0	0	0	0	0
ZBTB2P1	chr1;chr1	15227244;15227244	15227454;15227454	+;+	211	0	0	0	0	0	0	0	0	0	0	0	0	0	0	0	0	0	0	2	0	0	0	0	0
FHAD1	chr1;chr1;chr1;chr1;chr1;chr1;chr1;chr1;chr1;chr1;chr1;chr1;chr1;chr1;chr1;chr1;chr1;chr1;chr1;chr1;chr1;chr1;chr1;chr1;chr1;chr1;chr1;chr1;chr1;chr1;chr1;chr1;chr1;chr1;chr1;chr1;chr1;chr1;chr1;chr1;chr1;chr1;chr1;chr1;chr1;chr1;chr1;chr1;chr1;chr1;chr1;chr1;chr1;chr1;chr1;chr1;chr1;chr1;chr1;chr1;chr1;chr1;chr1;chr1;chr1;chr1;chr1;chr1;chr1;chr1;chr1;chr1;chr1;chr1;chr1;chr1;chr1;chr1;chr1;chr1…	15236762;15236762;15247396;15247396;15247396;15247396;15247396;15251878;15251878;15251878;15251878;15251878;15251878;15272530;15272530;15272530;15272530;15272530;15272530;15287158;15287158;15287158;15287158;15287158;15287158;15287158;15289667;15289667;15289667;15289667;15289667;15289667;15296794;15296794;15296794;15296794;15296794;15301442;15301442;15301442;15301442;15301442;15305820;15305820;153…	15247222;15247222;15251770;15251770;15251770;15251770;15251770;15272322;15272322;15272322;15272322;15272322;15272322;15287044;15287044;15287044;15287044;15287044;15287044;15289398;15289398;15289398;15289398;15289398;15289398;15289398;15296683;15296683;15296683;15296683;15296683;15296683;15301204;15301204;15301204;15301204;15301204;15305760;15305760;15305760;15305760;15305760;15308612;15308612;153…	+;+;+;+;+;+;+;+;+;+;+;+;+;+;+;+;+;+;+;+;+;+;+;+;+;+;+;+;+;+;+;+;+;+;+;+;+;+;+;+;+;+;+;+;+;+;+;+;+;+;+;+;+;+;+;+;+;+;+;+;+;+;+;+;+;+;+;+;+;+;+;+;+;+;+;+;+;+;+;+;+;+;+;+;+;+;+;+;+;+;+;+;+;+;+;+;+;+;+;+;+;+;+;+;+;+;+;+;+;+;+;+;+;+;+;+;+;+;+;+;+;+;+;+;+;+;+;+;+;+;+;+;+;+;+;+;+;+;+;+;+;+;+;+;+;+;+;+;+;+;+;+;+;+;+;+;+;+;+;+;+;+;+;+;+;+;+;+;+;+;+;+;+;+;+;+;+;+;+;+;+;+;+;+;+;+;+;+;+;+;+;+;+;+;+;+;+;+;+;+…	148505	38	38	46	44	35	43	27	42	44	62	31	43	69	67	60	63	72	39	91	68	70	84	70	54
FHAD1-AS1	chr1;chr1;chr1;chr1;chr1;chr1;chr1;chr1;chr1;chr1;chr1;chr1;chr1;chr1;chr1;chr1;chr1;chr1;chr1;chr1;chr1;chr1	15330060;15330060;15330060;15330060;15334700;15334700;15334700;15334700;15334700;15334700;15335465;15335465;15335465;15335465;15339552;15339552;15339552;15339552;15341894;15341894;15341894;15341894	15334165;15334165;15334165;15334165;15335271;15335271;15335271;15335271;15335271;15335271;15339480;15339480;15339480;15339480;15341735;15341735;15341735;15341735;15343775;15343775;15343775;15343775	-;-;-;-;-;-;-;-;-;-;-;-;-;-;-;-;-;-;-;-;-;-	12760	0	0	0	0	0	0	0	0	0	0	0	0	0	0	0	0	0	0	0	0	0	0	0	0
ENSG00000236045	chr1;chr1;chr1;chr1;chr1;chr1	15334700;15334700;15334700;15334700;15334700;15334700	15335271;15335271;15335271;15335271;15335271;15335271	-;-;-;-;-;-	572	0	0	0	0	0	0	0	0	0	0	0	0	0	0	0	0	0	0	0	0	0	0	0	0
EFHD2-AS1	chr1;chr1;chr1;chr1	15407908;15407908;15409172;15409172	15409069;15409069;15409286;15409286	-;-;-;-	1277	5	3	3	4	2	0	2	4	3	4	0	2	3	2	4	0	1	0	4	4	11	1	7	1
EFHD2	chr1;chr1;chr1;chr1;chr1;chr1;chr1;chr1;chr1;chr1;chr1;chr1	15410280;15410280;15410280;15426019;15426019;15426019;15427285;15427285;15427285;15428010;15428010;15428010	15425870;15425870;15425870;15427149;15427149;15427149;15427897;15427897;15427897;15428592;15428592;15428592	+;+;+;+;+;+;+;+;+;+;+;+	17918	66	46	46	59	54	42	33	48	48	40	24	28	79	75	51	52	69	53	48	41	77	48	44	57
CTRC	chr1;chr1;chr1;chr1;chr1;chr1;chr1;chr1;chr1;chr1;chr1;chr1;chr1;chr1;chr1;chr1;chr1;chr1;chr1;chr1;chr1;chr1;chr1;chr1;chr1;chr1;chr1;chr1;chr1;chr1;chr1	15438505;15438505;15438505;15438505;15440392;15440392;15440392;15440392;15440392;15440591;15440591;15440591;15440591;15440591;15442573;15442573;15442573;15442573;15442573;15443556;15443556;15443556;15443556;15444752;15444752;15444752;15444752;15445750;15445750;15445750;15445750	15440299;15440299;15440299;15440299;15440492;15440492;15440492;15440492;15440492;15442446;15442446;15442446;15442446;15442446;15443418;15443418;15443418;15443418;15443418;15444605;15444605;15444605;15444605;15445596;15445596;15445596;15445596;15446574;15446574;15446574;15446574	+;+;+;+;+;+;+;+;+;+;+;+;+;+;+;+;+;+;+;+;+;+;+;+;+;+;+;+;+;+;+	7318	0	2	0	4	0	1	0	1	0	5	2	1	1	4	0	3	3	1	3	2	2	13	6	7
CELA2A	chr1;chr1;chr1;chr1;chr1;chr1;chr1;chr1;chr1;chr1;chr1;chr1;chr1;chr1;chr1;chr1;chr1;chr1;chr1;chr1;chr1;chr1	15456794;15456794;15456794;15456794;15457624;15457624;15457624;15461659;15461659;15461659;15463012;15463012;15463523;15463523;15466145;15466145;15466145;15466145;15467539;15467539;15467539;15467539	15457085;15457085;15457085;15457085;15461560;15461560;15461560;15462732;15462732;15462732;15463385;15463385;15465908;15465908;15467385;15467385;15467385;15467385;15471989;15471989;15471989;15471989	+;+;+;+;+;+;+;+;+;+;+;+;+;+;+;+;+;+;+;+;+;+	13755	4	1	2	3	3	2	0	2	7	11	7	5	4	1	7	6	4	4	4	2	1	9	8	6
CELA2B	chr1;chr1;chr1;chr1;chr1;chr1;chr1;chr1;chr1;chr1;chr1;chr1;chr1;chr1;chr1;chr1;chr1;chr1;chr1;chr1;chr1;chr1;chr1;chr1;chr1;chr1;chr1;chr1;chr1;chr1;chr1;chr1;chr1;chr1;chr1;chr1	15466145;15466145;15466145;15466145;15467539;15467539;15467539;15467539;15472092;15472092;15476166;15476166;15476166;15476546;15476546;15476546;15476546;15481196;15481196;15481196;15481196;15481750;15481750;15481750;15481750;15482394;15482394;15482394;15483401;15483401;15486047;15486047;15486047;15487438;15487438;15487438	15467385;15467385;15467385;15467385;15471989;15471989;15471989;15471989;15476103;15476103;15476456;15476456;15476456;15481097;15481097;15481097;15481097;15481644;15481644;15481644;15481644;15482264;15482264;15482264;15482264;15483263;15483263;15483263;15485860;15485860;15487284;15487284;15487284;15490831;15490831;15490831	+;+;+;+;+;+;+;+;+;+;+;+;+;+;+;+;+;+;+;+;+;+;+;+;+;+;+;+;+;+;+;+;+;+;+;+	23473	32	12	26	20	25	20	18	19	29	36	29	58	32	26	28	13	35	19	28	10	41	34	56	35
CASP9	chr1;chr1;chr1;chr1;chr1;chr1;chr1;chr1;chr1;chr1;chr1;chr1;chr1;chr1;chr1;chr1;chr1;chr1;chr1;chr1;chr1;chr1;chr1;chr1;chr1;chr1;chr1;chr1;chr1;chr1;chr1;chr1;chr1;chr1;chr1;chr1;chr1;chr1;chr1;chr1;chr1;chr1;chr1;chr1;chr1;chr1;chr1;chr1;chr1;chr1;chr1;chr1;chr1;chr1;chr1;chr1;chr1;chr1;chr1;chr1;chr1;chr1;chr1;chr1;chr1;chr1;chr1;chr1;chr1;chr1;chr1;chr1;chr1;chr1;chr1;chr1;chr1;chr1;chr1;chr1…	15494002;15494002;15494002;15494002;15494002;15494002;15494002;15494002;15495453;15495453;15495453;15495453;15495453;15495453;15495453;15495453;15495453;15504759;15504759;15504759;15504759;15504759;15504759;15504759;15504759;15504759;15504759;15506080;15506080;15506080;15506080;15506080;15506080;15506080;15506080;15506080;15506080;15507134;15507134;15507134;15507134;15507134;15507134;15507134;155…	15495272;15495272;15495272;15495272;15495272;15495272;15495272;15495272;15504610;15504610;15504610;15504610;15504610;15504610;15504610;15504610;15504610;15505989;15505989;15505989;15505989;15505989;15505989;15505989;15505989;15505989;15505989;15506898;15506898;15506898;15506898;15506898;15506898;15506898;15506898;15506898;15506898;15507771;15507771;15507771;15507771;15507771;15507771;15507771;155…	-;-;-;-;-;-;-;-;-;-;-;-;-;-;-;-;-;-;-;-;-;-;-;-;-;-;-;-;-;-;-;-;-;-;-;-;-;-;-;-;-;-;-;-;-;-;-;-;-;-;-;-;-;-;-;-;-;-;-;-;-;-;-;-;-;-;-;-;-;-;-;-;-;-;-;-;-;-;-;-;-;-;-;-;-;-;-	30434	63	42	57	65	53	64	36	57	61	90	63	71	81	77	44	70	85	54	138	95	145	198	141	143
DNAJC16	chr1;chr1;chr1;chr1;chr1;chr1;chr1;chr1;chr1;chr1;chr1;chr1;chr1;chr1;chr1;chr1;chr1;chr1;chr1;chr1;chr1;chr1;chr1;chr1;chr1;chr1;chr1;chr1;chr1;chr1;chr1;chr1;chr1;chr1;chr1;chr1;chr1;chr1;chr1;chr1;chr1;chr1;chr1;chr1;chr1;chr1;chr1;chr1;chr1;chr1;chr1;chr1;chr1;chr1;chr1;chr1;chr1;chr1;chr1;chr1;chr1;chr1;chr1;chr1;chr1;chr1;chr1;chr1;chr1;chr1;chr1;chr1;chr1;chr1;chr1;chr1;chr1;chr1;chr1;chr1…	15526959;15526959;15526959;15526959;15526959;15526959;15529273;15529273;15529273;15529273;15529273;15529273;15534304;15534304;15534304;15534304;15534304;15534304;15536815;15536815;15536815;15536815;15536815;15536815;15542305;15542305;15542305;15542305;15542305;15542305;15544584;15544584;15544584;15544584;15544584;15544584;15546872;15546872;15546872;15546872;15546872;15546872;15548429;15548429;155…	15529087;15529087;15529087;15529087;15529087;15529087;15534236;15534236;15534236;15534236;15534236;15534236;15536474;15536474;15536474;15536474;15536474;15536474;15542164;15542164;15542164;15542164;15542164;15542164;15544398;15544398;15544398;15544398;15544398;15544398;15546766;15546766;15546766;15546766;15546766;15546766;15548269;15548269;15548269;15548269;15548269;15548269;15559525;15559525;155…	+;+;+;+;+;+;+;+;+;+;+;+;+;+;+;+;+;+;+;+;+;+;+;+;+;+;+;+;+;+;+;+;+;+;+;+;+;+;+;+;+;+;+;+;+;+;+;+;+;+;+;+;+;+;+;+;+;+;+;+;+;+;+;+;+;+;+;+;+;+;+;+;+;+;+;+;+;+;+;+;+;+;+;+;+;+;+;+;+;+;+;+;+;+;+;+;+;+;+;+;+;+;+;+;+;+;+;+;+;+;+;+;+;+;+;+;+;+;+;+;+;+;+;+;+;+;+;+;+;+;+;+;+;+;+;+;+;+;+;+;+;+;+;+;+;+;+;+	51372	122	91	99	143	117	131	54	95	64	93	66	110	121	85	69	118	117	125	103	86	88	89	70	77
AGMAT	chr1;chr1;chr1;chr1;chr1;chr1;chr1;chr1;chr1;chr1;chr1;chr1;chr1;chr1;chr1;chr1;chr1;chr1;chr1;chr1;chr1;chr1;chr1;chr1	15573725;15573725;15573725;15573725;15576093;15576093;15576093;15576093;15577865;15577865;15577865;15577865;15579055;15579055;15579055;15579055;15580143;15580143;15580143;15580143;15583396;15583396;15583396;15583396	15574756;15574756;15574756;15574756;15577684;15577684;15577684;15577684;15578858;15578858;15578858;15578858;15580093;15580093;15580093;15580093;15583192;15583192;15583192;15583192;15584695;15584695;15584695;15584695	-;-;-;-;-;-;-;-;-;-;-;-;-;-;-;-;-;-;-;-;-;-;-;-	9007	0	0	0	0	0	0	0	0	0	0	0	0	0	0	0	0	0	0	0	0	0	0	0	0
ENSG00000237301	chr1;chr1;chr1;chr1;chr1;chr1	15588443;15588443;15588443;15588443;15592380;15592380	15592258;15592258;15592258;15592258;15603088;15603088	-;-;-;-;-;-	14525	7	0	1	3	0	0	1	1	4	2	0	1	5	4	4	1	2	3	7	2	12	4	4	2
DDI2	chr1;chr1;chr1;chr1;chr1;chr1;chr1;chr1;chr1;chr1;chr1;chr1;chr1;chr1;chr1;chr1;chr1;chr1;chr1;chr1;chr1;chr1;chr1;chr1;chr1;chr1;chr1;chr1;chr1;chr1;chr1;chr1;chr1;chr1	15617809;15617809;15617809;15617809;15627067;15627067;15627067;15630562;15630562;15630562;15630562;15630562;15634307;15634307;15634307;15634307;15638435;15638435;15638435;15638435;15643651;15643651;15643651;15643651;15649824;15649824;15649824;15651896;15651896;15651896;15651896;15656986;15656986;15656986	15626668;15626668;15626668;15626668;15630324;15630324;15630324;15633438;15633438;15633438;15633438;15633438;15638306;15638306;15638306;15638306;15643521;15643521;15643521;15643521;15649719;15649719;15649719;15649719;15651705;15651705;15651705;15656420;15656420;15656420;15656420;15659712;15659712;15659712	+;+;+;+;+;+;+;+;+;+;+;+;+;+;+;+;+;+;+;+;+;+;+;+;+;+;+;+;+;+;+;+;+;+	39285	176	139	158	232	194	202	81	101	88	157	71	155	211	154	128	204	211	192	146	126	161	119	118	129
PLEKHM2	chr1;chr1;chr1;chr1;chr1;chr1;chr1;chr1;chr1;chr1;chr1;chr1;chr1;chr1;chr1;chr1;chr1;chr1;chr1;chr1;chr1;chr1;chr1;chr1;chr1;chr1;chr1;chr1;chr1;chr1;chr1;chr1;chr1;chr1;chr1;chr1;chr1;chr1;chr1;chr1;chr1;chr1;chr1;chr1;chr1;chr1;chr1;chr1;chr1;chr1;chr1;chr1;chr1;chr1;chr1;chr1;chr1;chr1;chr1;chr1;chr1;chr1;chr1;chr1;chr1;chr1;chr1;chr1;chr1;chr1;chr1;chr1;chr1;chr1;chr1;chr1;chr1;chr1;chr1;chr1…	15684619;15684619;15684619;15684619;15684619;15716344;15716344;15716344;15716344;15716344;15716817;15716817;15716817;15716817;15716817;15717993;15717993;15717993;15717993;15717993;15718626;15718626;15718626;15718626;15718626;15719921;15719921;15719921;15719921;15720596;15720596;15720596;15720596;15720596;15720596;15720596;15720596;15720995;15720995;15720995;15720995;15720995;15720995;15720995;157…	15716236;15716236;15716236;15716236;15716236;15716706;15716706;15716706;15716706;15716706;15717892;15717892;15717892;15717892;15717892;15718537;15718537;15718537;15718537;15718537;15719733;15719733;15719733;15719733;15719733;15720311;15720311;15720311;15720311;15720736;15720736;15720736;15720736;15720736;15720736;15720736;15720736;15721328;15721328;15721328;15721328;15721328;15721328;15721328;157…	+;+;+;+;+;+;+;+;+;+;+;+;+;+;+;+;+;+;+;+;+;+;+;+;+;+;+;+;+;+;+;+;+;+;+;+;+;+;+;+;+;+;+;+;+;+;+;+;+;+;+;+;+;+;+;+;+;+;+;+;+;+;+;+;+;+;+;+;+;+;+;+;+;+;+;+;+;+;+;+;+;+;+;+;+;+;+;+;+;+;+;+;+;+;+;+;+;+;+;+;+;+;+;+;+;+;+;+;+;+;+;+;+;+;+;+;+;+;+;+;+;+;+;+;+;+;+;+;+;+;+;+;+;+;+;+;+;+;+;+;+;+;+;+;+;+;+;+;+;+;+;+;+;+;+;+;+;+;+;+;+;+;+;+;+;+;+;+;+;+;+;+;+;+;+;+;+;+;+;+;+;+;+;+;+	44962	143	123	118	99	109	79	140	144	135	107	66	107	156	173	158	138	161	116	205	148	133	105	123	126
ENSG00000237938	chr1;chr1;chr1;chr1;chr1;chr1;chr1;chr1;chr1;chr1;chr1;chr1;chr1;chr1;chr1;chr1;chr1;chr1;chr1;chr1;chr1;chr1;chr1;chr1;chr1;chr1;chr1;chr1;chr1;chr1;chr1;chr1;chr1;chr1;chr1;chr1;chr1;chr1;chr1;chr1;chr1;chr1;chr1;chr1;chr1;chr1;chr1;chr1;chr1;chr1;chr1;chr1;chr1;chr1;chr1;chr1;chr1;chr1;chr1;chr1;chr1;chr1;chr1;chr1;chr1;chr1;chr1;chr1;chr1;chr1;chr1;chr1;chr1;chr1;chr1;chr1;chr1;chr1;chr1;chr1…	15720596;15720596;15720596;15720596;15720995;15720995;15720995;15720995;15720995;15720995;15721389;15721389;15721389;15721389;15721389;15721389;15723068;15723068;15723068;15723068;15723068;15723068;15723068;15723068;15723354;15723354;15723354;15723354;15723354;15723354;15723354;15723354;15725546;15725546;15725546;15725546;15725546;15725546;15725546;15725546;15725873;15725873;15725873;15725873;157…	15720736;15720736;15720736;15720736;15721328;15721328;15721328;15721328;15721328;15721328;15722718;15722718;15722718;15722718;15722718;15722718;15723202;15723202;15723202;15723202;15723202;15723202;15723202;15723202;15725316;15725316;15725316;15725316;15725316;15725316;15725316;15725316;15725592;15725592;15725592;15725592;15725592;15725592;15725592;15725592;15727013;15727013;15727013;15727013;157…	-;-;-;-;-;-;-;-;-;-;-;-;-;-;-;-;-;-;-;-;-;-;-;-;-;-;-;-;-;-;-;-;-;-;-;-;-;-;-;-;-;-;-;-;-;-;-;-;-;-;-;-;-;-;-;-;-;-;-;-;-;-;-;-;-;-;-;-;-;-;-;-;-;-;-;-;-;-;-;-;-;-;-;-;-;-;-;-;-;-;-;-;-;-;-;-;-;-;-;-;-;-;-;-;-;-;-;-;-;-;-;-;-;-;-;-;-;-;-;-;-;-;-;-;-;-;-;-;-;-	11349	0	0	1	3	4	1	1	1	0	11	5	2	0	3	3	0	6	5	0	2	3	5	12	0
SLC25A34	chr1;chr1;chr1;chr1;chr1;chr1;chr1;chr1;chr1;chr1;chr1;chr1;chr1;chr1;chr1	15736897;15736897;15737995;15737995;15737995;15738246;15738246;15738246;15738729;15738729;15738729;15739098;15739098;15739098;15739098	15737782;15737782;15738092;15738092;15738092;15738593;15738593;15738593;15739034;15739034;15739034;15739223;15739223;15739223;15739223	+;+;+;+;+;+;+;+;+;+;+;+;+;+;+	1764	0	0	0	1	0	0	0	3	0	1	3	1	1	2	0	2	6	5	1	1	3	5	2	1
SLC25A34-AS1	chr1;chr1;chr1;chr1;chr1;chr1;chr1;chr1;chr1;chr1;chr1;chr1;chr1;chr1;chr1;chr1;chr1;chr1;chr1;chr1;chr1;chr1;chr1;chr1	15741393;15741393;15742648;15742648;15742648;15742648;15742908;15742908;15742908;15742908;15743195;15743195;15743195;15743195;15744581;15744581;15744581;15744581;15747055;15747055;15747055;15747055;15747983;15747983	15742498;15742498;15742834;15742834;15742834;15742834;15743019;15743019;15743019;15743019;15744159;15744159;15744159;15744159;15746866;15746866;15746866;15746866;15747545;15747545;15747545;15747545;15749429;15749429	-;-;-;-;-;-;-;-;-;-;-;-;-;-;-;-;-;-;-;-;-;-;-;-	6594	1	1	3	0	0	1	0	2	0	1	2	0	3	0	3	3	2	1	1	0	5	0	2	4
TMEM82	chr1;chr1;chr1;chr1;chr1;chr1;chr1;chr1;chr1;chr1;chr1;chr1;chr1;chr1;chr1;chr1;chr1;chr1;chr1;chr1;chr1;chr1;chr1;chr1;chr1;chr1	15742648;15742648;15742648;15742648;15742648;15742648;15742908;15742908;15742908;15742908;15742908;15742908;15743195;15743195;15743195;15743195;15743195;15743195;15744581;15744581;15744581;15744581;15747055;15747055;15747055;15747055	15742834;15742834;15742834;15742834;15742834;15742834;15743019;15743019;15743019;15743019;15743019;15743019;15744159;15744159;15744159;15744159;15744159;15744159;15746866;15746866;15746866;15746866;15747545;15747545;15747545;15747545	+;+;+;+;+;+;+;+;+;+;+;+;+;+;+;+;+;+;+;+;+;+;+;+;+;+	4041	0	0	0	0	0	0	0	0	0	0	0	0	0	0	0	0	0	0	0	0	0	0	0	0
FBLIM1	chr1;chr1;chr1;chr1;chr1;chr1;chr1;chr1;chr1;chr1;chr1;chr1;chr1;chr1;chr1;chr1;chr1;chr1;chr1;chr1;chr1;chr1;chr1;chr1;chr1;chr1;chr1;chr1;chr1;chr1;chr1;chr1;chr1;chr1;chr1;chr1;chr1;chr1;chr1;chr1;chr1;chr1;chr1;chr1;chr1;chr1;chr1;chr1;chr1;chr1;chr1;chr1;chr1;chr1;chr1;chr1;chr1;chr1;chr1;chr1;chr1;chr1;chr1;chr1;chr1;chr1;chr1;chr1;chr1;chr1;chr1;chr1;chr1;chr1;chr1;chr1;chr1;chr1;chr1;chr1…	15756733;15756733;15756733;15756733;15756733;15756733;15758044;15758044;15758044;15758044;15758044;15758044;15758044;15758044;15758356;15758356;15758356;15758356;15758356;15758356;15758356;15758356;15758849;15758849;15758849;15758849;15758849;15758849;15758849;15758849;15758849;15758849;15758849;15758849;15764686;15764686;15764686;15764686;15764686;15764686;15764686;15764686;15764686;15764686;157…	15757945;15757945;15757945;15757945;15757945;15757945;15758173;15758173;15758173;15758173;15758173;15758173;15758173;15758173;15758783;15758783;15758783;15758783;15758783;15758783;15758783;15758783;15764492;15764492;15764492;15764492;15764492;15764492;15764492;15764492;15764492;15764492;15764492;15764492;15764952;15764952;15764952;15764952;15764952;15764952;15764952;15764952;15764952;15764952;157…	+;+;+;+;+;+;+;+;+;+;+;+;+;+;+;+;+;+;+;+;+;+;+;+;+;+;+;+;+;+;+;+;+;+;+;+;+;+;+;+;+;+;+;+;+;+;+;+;+;+;+;+;+;+;+;+;+;+;+;+;+;+;+;+;+;+;+;+;+;+;+;+;+;+;+;+;+;+;+;+;+;+;+	25637	126	85	91	104	102	83	57	93	73	149	87	180	125	139	84	92	121	104	106	77	94	166	127	140
FLJ37453	chr1;chr1;chr1;chr1	15836907;15836907;15836907;15836907	15847706;15847706;15847706;15847706	-;-;-;-	10800	0	0	0	0	0	0	0	0	0	0	0	0	0	0	0	0	0	0	0	0	0	0	0	0
SPEN	chr1;chr1;chr1;chr1;chr1;chr1;chr1;chr1;chr1;chr1;chr1;chr1;chr1;chr1;chr1;chr1;chr1;chr1;chr1;chr1;chr1;chr1;chr1;chr1;chr1;chr1;chr1;chr1;chr1;chr1;chr1;chr1;chr1;chr1;chr1;chr1;chr1;chr1;chr1;chr1;chr1;chr1;chr1;chr1;chr1;chr1;chr1;chr1;chr1;chr1;chr1;chr1;chr1;chr1;chr1;chr1;chr1;chr1;chr1;chr1;chr1;chr1;chr1	15836907;15836907;15836907;15836907;15848151;15848151;15848151;15867977;15867977;15867977;15873137;15873137;15873137;15874396;15874396;15874396;15874396;15874396;15876712;15876712;15876712;15876712;15876712;15909482;15909482;15909482;15909482;15909482;15911302;15911302;15911302;15911302;15916280;15916280;15916280;15916280;15917909;15917909;15917909;15917909;15919052;15919052;15919052;15919052;159…	15847706;15847706;15847706;15847706;15867878;15867878;15867878;15872815;15872815;15872815;15873501;15873501;15873501;15876201;15876201;15876201;15876201;15876201;15909320;15909320;15909320;15909320;15909320;15911100;15911100;15911100;15911100;15911100;15916127;15916127;15916127;15916127;15917697;15917697;15917697;15917697;15918925;15918925;15918925;15918925;15919403;15919403;15919403;15919403;159…	+;+;+;+;+;+;+;+;+;+;+;+;+;+;+;+;+;+;+;+;+;+;+;+;+;+;+;+;+;+;+;+;+;+;+;+;+;+;+;+;+;+;+;+;+;+;+;+;+;+;+;+;+;+;+;+;+;+;+;+;+;+;+	89794	279	257	257	411	340	324	180	217	195	431	314	405	250	239	201	384	428	315	227	185	252	292	329	349
ZBTB17	chr1;chr1;chr1;chr1;chr1;chr1;chr1;chr1;chr1;chr1;chr1;chr1;chr1;chr1;chr1;chr1;chr1;chr1;chr1;chr1;chr1;chr1;chr1;chr1;chr1;chr1;chr1;chr1;chr1;chr1;chr1;chr1;chr1;chr1;chr1;chr1;chr1;chr1;chr1;chr1;chr1;chr1;chr1;chr1;chr1;chr1;chr1;chr1;chr1;chr1;chr1;chr1;chr1;chr1;chr1;chr1;chr1;chr1;chr1;chr1;chr1;chr1;chr1;chr1;chr1;chr1;chr1;chr1;chr1;chr1;chr1;chr1;chr1;chr1;chr1;chr1;chr1;chr1;chr1;chr1…	15942253;15942253;15942253;15942253;15942253;15942253;15942739;15942739;15942739;15942739;15942739;15942739;15942902;15942902;15942902;15942902;15942902;15942902;15942902;15943520;15943520;15943520;15943520;15943520;15943520;15943520;15943520;15944601;15944601;15944601;15944601;15944601;15944840;15944840;15944840;15944840;15944840;15945203;15945203;15945203;15945203;15945203;15945203;15946317;159…	15942330;15942330;15942330;15942330;15942330;15942330;15942755;15942755;15942755;15942755;15942755;15942755;15943063;15943063;15943063;15943063;15943063;15943063;15943063;15943598;15943598;15943598;15943598;15943598;15943598;15943598;15943598;15944696;15944696;15944696;15944696;15944696;15944936;15944936;15944936;15944936;15944936;15945714;15945714;15945714;15945714;15945714;15945714;15946934;159…	-;-;-;-;-;-;-;-;-;-;-;-;-;-;-;-;-;-;-;-;-;-;-;-;-;-;-;-;-;-;-;-;-;-;-;-;-;-;-;-;-;-;-;-;-;-;-;-;-;-;-;-;-;-;-;-;-;-;-;-;-;-;-;-;-;-;-;-;-;-;-;-;-;-;-;-;-;-;-;-;-;-;-;-;-	29461	144	113	153	199	171	173	149	116	102	209	161	141	182	209	153	227	288	204	211	127	183	193	203	185
TBC1D3P6	chr1;chr1;chr1;chr1;chr1;chr1;chr1;chr1;chr1;chr1;chr1;chr1;chr1;chr1	15989992;15989992;15990766;15990766;15991217;15991217;15991778;15991778;15992311;15992311;15993477;15993477;15993742;15993742	15990670;15990670;15991150;15991150;15991677;15991677;15992162;15992162;15993295;15993295;15993560;15993560;15994681;15994681	+;+;+;+;+;+;+;+;+;+;+;+;+;+	3919	0	0	0	0	1	0	0	0	0	0	0	0	0	0	0	0	0	0	0	0	0	1	0	0
SRARP	chr1;chr1	16004386;16004386	16005918;16005918	+;+	1533	0	0	0	0	0	0	0	0	0	0	1	1	0	0	0	0	0	0	0	0	0	0	0	0
HSPB7	chr1;chr1;chr1;chr1;chr1;chr1;chr1;chr1;chr1;chr1;chr1;chr1;chr1;chr1	16015760;16015760;16015760;16015760;16015760;16015760;16015760;16015760;16018074;16018074;16018975;16018975;16018975;16018975	16017073;16017073;16017073;16017073;16017073;16017073;16017073;16017073;16018874;16018874;16019133;16019133;16019133;16019133	-;-;-;-;-;-;-;-;-;-;-;-;-;-	2274	25	20	17	19	19	17	12	12	8	22	22	13	21	24	22	23	22	13	25	10	21	16	20	29
CLCNKA	chr1;chr1;chr1;chr1;chr1;chr1;chr1;chr1;chr1;chr1;chr1;chr1;chr1;chr1;chr1;chr1;chr1;chr1;chr1;chr1;chr1;chr1;chr1;chr1;chr1;chr1;chr1;chr1;chr1;chr1;chr1;chr1;chr1;chr1;chr1;chr1;chr1;chr1;chr1;chr1;chr1;chr1;chr1;chr1;chr1;chr1;chr1;chr1;chr1;chr1;chr1;chr1;chr1;chr1;chr1;chr1;chr1;chr1;chr1;chr1;chr1;chr1;chr1;chr1;chr1;chr1;chr1;chr1;chr1;chr1;chr1;chr1;chr1;chr1;chr1;chr1;chr1;chr1;chr1;chr1…	16018975;16018975;16018975;16018975;16019595;16019595;16020234;16020234;16021095;16021095;16021095;16021514;16021514;16021514;16021738;16021738;16022064;16022064;16022064;16022064;16022064;16022064;16022720;16022720;16022720;16022720;16022720;16022720;16023929;16023929;16023929;16023929;16023929;16023929;16024892;16024892;16024892;16024892;16024892;16024892;16026258;16026258;16026258;16026258;160…	16019133;16019133;16019133;16019133;16020035;16020035;16021029;16021029;16021296;16021296;16021296;16021619;16021619;16021619;16021870;16021870;16022612;16022612;16022612;16022612;16022612;16022612;16023799;16023799;16023799;16023799;16023799;16023799;16024762;16024762;16024762;16024762;16024762;16024762;16026107;16026107;16026107;16026107;16026107;16026107;16026535;16026535;16026535;16026535;160…	+;+;+;+;+;+;+;+;+;+;+;+;+;+;+;+;+;+;+;+;+;+;+;+;+;+;+;+;+;+;+;+;+;+;+;+;+;+;+;+;+;+;+;+;+;+;+;+;+;+;+;+;+;+;+;+;+;+;+;+;+;+;+;+;+;+;+;+;+;+;+;+;+;+;+;+;+;+;+;+;+;+;+;+;+;+;+;+;+;+;+;+;+;+;+;+;+;+;+;+;+;+;+;+;+;+;+;+;+;+;+;+;+;+;+;+;+;+;+;+;+;+;+;+;+;+;+;+	11239	10	7	8	18	8	19	5	5	2	16	11	16	5	14	8	21	31	24	10	6	8	16	28	31
ENSG00000232456	chr1;chr1;chr1;chr1;chr1;chr1;chr1;chr1	16035459;16035459;16036347;16036347;16036794;16036794;16039697;16039697	16036235;16036235;16036611;16036611;16039602;16039602;16039993;16039993	-;-;-;-;-;-;-;-	4148	0	1	0	5	0	0	0	0	0	0	0	0	0	0	0	0	2	1	1	0	1	1	1	1
CLCNKB	chr1;chr1;chr1;chr1;chr1;chr1;chr1;chr1;chr1;chr1;chr1;chr1;chr1;chr1;chr1;chr1;chr1;chr1;chr1;chr1;chr1;chr1;chr1;chr1;chr1;chr1;chr1;chr1;chr1;chr1;chr1;chr1;chr1;chr1;chr1;chr1;chr1;chr1;chr1;chr1;chr1;chr1;chr1;chr1;chr1;chr1;chr1;chr1;chr1;chr1;chr1;chr1;chr1;chr1;chr1;chr1;chr1;chr1;chr1;chr1;chr1;chr1;chr1;chr1;chr1;chr1;chr1;chr1;chr1;chr1;chr1;chr1;chr1;chr1;chr1;chr1;chr1;chr1;chr1;chr1…	16040461;16040461;16040461;16040461;16040461;16041658;16041658;16041658;16041658;16041658;16041658;16041658;16041658;16043349;16043349;16043349;16043349;16043349;16043349;16043349;16043349;16043881;16043881;16043881;16043881;16043881;16043881;16043881;16043881;16043881;16044593;16044593;16044593;16044593;16044593;16044593;16044593;16044593;16044593;16045687;16045687;16045687;16045687;16045687;160…	16040984;16040984;16040984;16040984;16040984;16043131;16043131;16043131;16043131;16043131;16043131;16043131;16043131;16043781;16043781;16043781;16043781;16043781;16043781;16043781;16043781;16044485;16044485;16044485;16044485;16044485;16044485;16044485;16044485;16044485;16045557;16045557;16045557;16045557;16045557;16045557;16045557;16045557;16045557;16045822;16045822;16045822;16045822;16045822;160…	+;+;+;+;+;+;+;+;+;+;+;+;+;+;+;+;+;+;+;+;+;+;+;+;+;+;+;+;+;+;+;+;+;+;+;+;+;+;+;+;+;+;+;+;+;+;+;+;+;+;+;+;+;+;+;+;+;+;+;+;+;+;+;+;+;+;+;+;+;+;+;+;+;+;+;+;+;+;+;+;+;+;+;+;+;+;+;+;+;+;+;+;+;+;+;+;+;+;+;+;+;+;+;+;+;+;+;+;+;+;+;+;+;+;+;+;+;+;+;+;+;+;+;+;+;+;+;+;+;+;+;+;+;+;+;+;+;+;+;+;+;+;+;+;+;+;+;+;+;+;+;+;+;+;+;+;+;+;+;+;+;+;+;+;+;+;+;+;+;+;+;+;+;+;+;+;+;+;+;+;+;+;+;+;+;+;+;+;+;+;+;+;+;+;+;+;+;+;+;+…	11173	2	2	0	3	0	1	1	1	1	1	4	5	0	0	2	2	2	0	1	0	0	5	2	2
FAM131C	chr1;chr1;chr1;chr1;chr1;chr1;chr1;chr1;chr1;chr1;chr1;chr1;chr1;chr1;chr1;chr1;chr1;chr1	16058718;16058718;16058718;16059605;16059605;16059605;16060052;16060052;16060052;16062193;16062193;16062193;16062535;16062535;16062535;16063637;16063637;16063637	16059493;16059493;16059493;16059868;16059868;16059868;16062098;16062098;16062098;16062498;16062498;16062498;16063520;16063520;16063520;16073420;16073420;16073420	-;-;-;-;-;-;-;-;-;-;-;-;-;-;-;-;-;-	14163	6	0	2	4	4	3	0	5	2	2	5	2	7	4	6	2	1	3	3	1	2	1	0	1
EPHA2	chr1;chr1;chr1;chr1;chr1;chr1;chr1;chr1;chr1;chr1;chr1;chr1;chr1;chr1;chr1;chr1;chr1;chr1;chr1;chr1;chr1;chr1;chr1;chr1;chr1;chr1;chr1;chr1;chr1;chr1;chr1;chr1;chr1;chr1;chr1;chr1;chr1;chr1;chr1;chr1;chr1;chr1;chr1;chr1;chr1;chr1;chr1;chr1	16125321;16125321;16129590;16129590;16130420;16130420;16131871;16131871;16132274;16132274;16132440;16132440;16133369;16133369;16133369;16133607;16133607;16133916;16133916;16134568;16134568;16134568;16135190;16135190;16135190;16135771;16135771;16135771;16138186;16138186;16138186;16138431;16138431;16138431;16146451;16146451;16149048;16149048;16149048;16150964;16150964;16150964;16155756;16155756;161…	16129433;16129433;16130225;16130225;16131720;16131720;16132063;16132063;16132377;16132377;16133012;16133012;16133480;16133480;16133480;16133859;16133859;16134467;16134467;16135035;16135035;16135035;16135654;16135654;16135654;16137852;16137852;16137852;16138274;16138274;16138274;16146422;16146422;16146422;16148377;16148377;16150895;16150895;16150895;16155175;16155175;16155175;16155847;16155847;161…	-;-;-;-;-;-;-;-;-;-;-;-;-;-;-;-;-;-;-;-;-;-;-;-;-;-;-;-;-;-;-;-;-;-;-;-;-;-;-;-;-;-;-;-;-;-;-;-	27012	698	598	503	631	557	476	435	440	457	549	391	701	673	693	534	593	791	510	715	557	684	754	665	775
EPHA2-AS1	chr1;chr1;chr1;chr1;chr1;chr1	16155756;16155756;16155756;16155756;16156070;16156070	16155847;16155847;16155847;16155847;16156970;16156970	+;+;+;+;+;+	993	14	16	11	8	6	3	12	22	11	14	9	5	11	17	10	7	18	12	37	35	16	12	11	16
ENSG00000224621	chr1;chr1	16159427;16159427	16161500;16161500	+;+	2074	31	24	16	26	27	21	8	18	15	12	14	31	34	35	17	22	16	23	13	14	17	15	16	19
ARHGEF19	chr1;chr1;chr1;chr1;chr1;chr1;chr1;chr1;chr1;chr1;chr1;chr1;chr1;chr1;chr1;chr1;chr1;chr1;chr1;chr1;chr1;chr1;chr1;chr1;chr1;chr1;chr1;chr1;chr1;chr1;chr1;chr1;chr1;chr1;chr1;chr1;chr1;chr1;chr1;chr1;chr1;chr1;chr1;chr1;chr1;chr1;chr1;chr1	16198745;16198745;16198745;16199255;16199255;16199255;16201862;16201862;16201862;16202575;16202575;16202575;16204920;16204920;16204920;16204920;16204920;16205177;16205177;16205177;16205177;16205177;16205426;16205426;16205426;16205426;16205426;16206084;16206084;16206084;16206084;16206084;16206084;16206084;16206544;16206544;16206544;16206544;16207211;16207211;16207599;16207599;16207778;16207778;162…	16199149;16199149;16199149;16201781;16201781;16201781;16202415;16202415;16202415;16204758;16204758;16204758;16205086;16205086;16205086;16205086;16205086;16205350;16205350;16205350;16205350;16205350;16205537;16205537;16205537;16205537;16205537;16206179;16206179;16206179;16206179;16206179;16206179;16206179;16206947;16206947;16206947;16206947;16207521;16207521;16207674;16207674;16207943;16207943;162…	-;-;-;-;-;-;-;-;-;-;-;-;-;-;-;-;-;-;-;-;-;-;-;-;-;-;-;-;-;-;-;-;-;-;-;-;-;-;-;-;-;-;-;-;-;-;-;-	11011	89	66	58	54	56	73	56	51	63	86	51	76	101	120	76	61	68	65	127	90	100	71	71	103
ANO7L1	chr1;chr1;chr1;chr1;chr1;chr1;chr1;chr1;chr1;chr1;chr1;chr1;chr1;chr1;chr1;chr1;chr1;chr1;chr1;chr1;chr1;chr1;chr1;chr1;chr1;chr1;chr1;chr1;chr1;chr1;chr1;chr1;chr1;chr1	16216610;16216610;16216610;16216610;16217422;16217422;16217818;16217818;16218269;16218269;16218504;16218504;16218618;16218618;16219163;16219163;16219427;16219427;16220281;16220281;16220888;16220888;16221120;16221120;16225490;16225490;16225655;16225655;16225863;16225863;16226070;16226070;16226344;16226344	16217126;16217126;16217126;16217126;16217699;16217699;16218127;16218127;16218377;16218377;16218580;16218580;16219067;16219067;16219405;16219405;16220213;16220213;16220822;16220822;16221056;16221056;16225186;16225186;16225589;16225589;16225806;16225806;16225949;16225949;16226244;16226244;16227921;16227921	-;-;-;-;-;-;-;-;-;-;-;-;-;-;-;-;-;-;-;-;-;-;-;-;-;-;-;-;-;-;-;-;-;-	9641	10	8	3	9	11	5	8	6	7	23	21	16	14	14	8	16	15	11	13	6	8	13	18	7
CPLANE2	chr1;chr1;chr1;chr1;chr1;chr1;chr1;chr1;chr1;chr1;chr1;chr1	16232298;16232298;16232298;16232647;16232647;16232647;16233018;16233018;16233018;16233765;16233765;16233765	16232509;16232509;16232509;16232892;16232892;16232892;16233611;16233611;16233611;16236630;16236630;16236630	-;-;-;-;-;-;-;-;-;-;-;-	3918	9	1	5	4	0	5	1	3	3	0	3	1	4	6	2	3	3	0	6	8	4	2	1	1
FBXO42	chr1;chr1;chr1;chr1;chr1;chr1;chr1;chr1;chr1;chr1;chr1;chr1;chr1;chr1;chr1;chr1;chr1;chr1;chr1;chr1;chr1;chr1;chr1;chr1;chr1;chr1;chr1	16251786;16251786;16251786;16251786;16252405;16252405;16252405;16252405;16253428;16253428;16253428;16253594;16253594;16253732;16253732;16255822;16255822;16256760;16256760;16294918;16294918;16294918;16305920;16305920;16305920;16315436;16315436	16252287;16252287;16252287;16252287;16253095;16253095;16253095;16253095;16253555;16253555;16253555;16253634;16253634;16255710;16255710;16256605;16256605;16292313;16292313;16305802;16305802;16305802;16315168;16315168;16315168;16352254;16352254	-;-;-;-;-;-;-;-;-;-;-;-;-;-;-;-;-;-;-;-;-;-;-;-;-;-;-	96632	234	144	171	248	240	244	95	141	106	165	130	247	181	188	144	234	242	197	150	130	132	161	139	198
SZRD1	chr1;chr1;chr1;chr1;chr1;chr1;chr1;chr1;chr1;chr1;chr1;chr1;chr1;chr1;chr1;chr1;chr1;chr1;chr1;chr1;chr1;chr1;chr1;chr1;chr1;chr1;chr1;chr1;chr1;chr1;chr1;chr1;chr1;chr1;chr1;chr1;chr1;chr1;chr1;chr1;chr1;chr1;chr1;chr1;chr1;chr1;chr1;chr1;chr1;chr1;chr1;chr1;chr1;chr1;chr1;chr1;chr1;chr1;chr1;chr1;chr1;chr1;chr1;chr1;chr1;chr1;chr1;chr1;chr1;chr1;chr1;chr1;chr1;chr1;chr1;chr1;chr1;chr1;chr1;chr1…	16352813;16352813;16353424;16353424;16367309;16367309;16367309;16367309;16367309;16367309;16367309;16367309;16367309;16367309;16368016;16368016;16368016;16368016;16368016;16368016;16368016;16368016;16368016;16368016;16368016;16369531;16369531;16369531;16369531;16369531;16369531;16369531;16369531;16369531;16369531;16369531;16387302;16387302;16387302;16387302;16387302;16387302;16387302;16387302;163…	16353299;16353299;16367087;16367087;16367710;16367710;16367710;16367710;16367710;16367710;16367710;16367710;16367710;16367710;16369149;16369149;16369149;16369149;16369149;16369149;16369149;16369149;16369149;16369149;16369149;16387054;16387054;16387054;16387054;16387054;16387054;16387054;16387054;16387054;16387054;16387054;16387501;16387501;16387501;16387501;16387501;16387501;16387501;16387501;163…	+;+;+;+;+;+;+;+;+;+;+;+;+;+;+;+;+;+;+;+;+;+;+;+;+;+;+;+;+;+;+;+;+;+;+;+;+;+;+;+;+;+;+;+;+;+;+;+;+;+;+;+;+;+;+;+;+;+;+;+;+;+;+;+;+;+;+;+;+;+;+;+;+;+;+;+;+;+;+;+;+;+;+;+;+;+;+;+;+;+;+;+;+;+;+;+;+;+;+;+;+;+;+;+;+;+;+;+;+;+;+;+;+;+;+;+;+;+;+;+;+;+;+;+;+;+;+;+;+;+;+;+;+;+;+;+;+;+;+;+;+;+	40272	254	163	173	259	228	237	96	153	111	168	155	257	243	252	176	240	265	206	134	104	162	150	164	192
SPATA21	chr1;chr1;chr1;chr1;chr1;chr1;chr1;chr1;chr1;chr1;chr1;chr1;chr1;chr1;chr1;chr1;chr1;chr1;chr1;chr1;chr1;chr1;chr1;chr1;chr1;chr1;chr1;chr1;chr1;chr1;chr1;chr1;chr1;chr1;chr1;chr1;chr1;chr1;chr1;chr1;chr1;chr1;chr1;chr1;chr1;chr1;chr1;chr1;chr1;chr1;chr1;chr1;chr1;chr1;chr1;chr1;chr1;chr1;chr1;chr1;chr1;chr1;chr1;chr1;chr1;chr1;chr1;chr1;chr1;chr1;chr1;chr1;chr1;chr1;chr1;chr1;chr1;chr1;chr1;chr1…	16387302;16387302;16387302;16387302;16387795;16387795;16387795;16387795;16390627;16390627;16390627;16390627;16391425;16391425;16391425;16391425;16393483;16393483;16393483;16393483;16398146;16398146;16398146;16398823;16398823;16398823;16398823;16398823;16399522;16399522;16399522;16399522;16399522;16400636;16400636;16400636;16400636;16400636;16400893;16400893;16400893;16400893;16400893;16403845;164…	16387501;16387501;16387501;16387501;16390549;16390549;16390549;16390549;16391374;16391374;16391374;16391374;16393227;16393227;16393227;16393227;16395037;16395037;16395037;16395037;16398642;16398642;16398642;16399343;16399343;16399343;16399343;16399343;16400481;16400481;16400481;16400481;16400481;16400719;16400719;16400719;16400719;16400719;16403726;16403726;16403726;16403726;16403726;16403967;164…	-;-;-;-;-;-;-;-;-;-;-;-;-;-;-;-;-;-;-;-;-;-;-;-;-;-;-;-;-;-;-;-;-;-;-;-;-;-;-;-;-;-;-;-;-;-;-;-;-;-;-;-;-;-;-;-;-;-;-;-;-;-;-;-;-;-;-;-;-;-;-;-;-;-;-;-;-;-;-;-;-;-;-;-;-;-;-;-;-;-;-;-;-;-;-;-;-;-;-;-;-;-;-;-;-;-;-;-	42840	6	9	15	39	29	17	22	33	25	67	32	68	9	23	9	33	54	24	35	30	47	51	68	51
NECAP2	chr1;chr1;chr1;chr1;chr1;chr1;chr1;chr1;chr1;chr1;chr1;chr1;chr1;chr1;chr1;chr1;chr1;chr1;chr1;chr1;chr1;chr1;chr1;chr1;chr1;chr1;chr1;chr1;chr1;chr1;chr1;chr1;chr1;chr1;chr1;chr1;chr1;chr1;chr1;chr1;chr1;chr1;chr1;chr1;chr1;chr1;chr1;chr1;chr1;chr1;chr1;chr1;chr1;chr1;chr1;chr1;chr1;chr1;chr1;chr1;chr1;chr1;chr1;chr1;chr1;chr1;chr1;chr1;chr1;chr1;chr1;chr1;chr1;chr1;chr1;chr1;chr1;chr1;chr1;chr1…	16440854;16440854;16440854;16440854;16440854;16440854;16440854;16440854;16440854;16440854;16440854;16440854;16441620;16441620;16441620;16441620;16441620;16441620;16441620;16441620;16441620;16441620;16441620;16443733;16443733;16443733;16443733;16443733;16443733;16443733;16443733;16443733;16443733;16443733;16447975;16447975;16447975;16447975;16447975;16447975;16447975;16447975;16447975;16447975;164…	16441165;16441165;16441165;16441165;16441165;16441165;16441165;16441165;16441165;16441165;16441165;16441165;16443631;16443631;16443631;16443631;16443631;16443631;16443631;16443631;16443631;16443631;16443631;16447869;16447869;16447869;16447869;16447869;16447869;16447869;16447869;16447869;16447869;16447869;16448059;16448059;16448059;16448059;16448059;16448059;16448059;16448059;16448059;16448059;164…	+;+;+;+;+;+;+;+;+;+;+;+;+;+;+;+;+;+;+;+;+;+;+;+;+;+;+;+;+;+;+;+;+;+;+;+;+;+;+;+;+;+;+;+;+;+;+;+;+;+;+;+;+;+;+;+;+;+;+;+;+;+;+;+;+;+;+;+;+;+;+;+;+;+;+;+;+;+;+;+;+;+;+;+;+	13848	53	44	64	82	75	69	25	49	34	53	39	89	99	78	54	87	108	90	88	45	52	54	50	77
LINC01772	chr1;chr1	16463288;16463288	16467435;16467435	+;+	4148	29	24	25	44	28	48	14	20	20	49	30	61	28	42	20	44	76	51	30	16	25	50	37	41
CROCCP3	chr1;chr1;chr1;chr1;chr1;chr1;chr1;chr1;chr1;chr1;chr1;chr1;chr1;chr1;chr1;chr1;chr1;chr1;chr1;chr1;chr1;chr1;chr1;chr1;chr1;chr1;chr1;chr1;chr1;chr1;chr1;chr1;chr1;chr1;chr1;chr1;chr1;chr1;chr1;chr1;chr1;chr1;chr1;chr1;chr1;chr1;chr1;chr1;chr1;chr1;chr1;chr1;chr1;chr1;chr1;chr1;chr1;chr1;chr1;chr1;chr1;chr1;chr1	16470128;16470128;16470128;16474490;16474490;16474490;16474490;16476063;16476063;16476063;16476063;16476505;16476505;16476505;16476505;16478438;16478438;16478438;16478438;16478438;16483487;16483487;16483487;16483487;16484465;16484465;16484465;16484465;16484907;16484907;16484907;16484907;16485666;16485666;16485666;16485666;16486662;16486662;16486662;16486662;16489792;16489792;16489792;16489792;164…	16474395;16474395;16474395;16475824;16475824;16475824;16475824;16476398;16476398;16476398;16476398;16476929;16476929;16476929;16476929;16483286;16483286;16483286;16483286;16483286;16484232;16484232;16484232;16484232;16484822;16484822;16484822;16484822;16485568;16485568;16485568;16485568;16486425;16486425;16486425;16486425;16489684;16489684;16489684;16489684;16490617;16490617;16490617;16490617;164…	-;-;-;-;-;-;-;-;-;-;-;-;-;-;-;-;-;-;-;-;-;-;-;-;-;-;-;-;-;-;-;-;-;-;-;-;-;-;-;-;-;-;-;-;-;-;-;-;-;-;-;-;-;-;-;-;-;-;-;-;-;-;-	24917	116	89	115	139	150	138	46	76	79	136	111	145	106	118	75	164	158	163	99	92	108	135	111	114
ENSG00000285853	chr1;chr1;chr1;chr1;chr1;chr1	16516311;16516311;16520788;16520788;16520788;16520788	16520693;16520693;16521563;16521563;16521563;16521563	+;+;+;+;+;+	5159	0	0	0	1	0	0	0	0	0	2	0	0	0	0	0	0	0	0	1	0	1	1	0	1
ENSG00000224174	chr1;chr1;chr1;chr1	16520788;16520788;16520788;16520788	16521563;16521563;16521563;16521563	+;+;+;+	776	0	0	0	0	0	0	0	0	0	0	0	0	0	0	0	0	0	0	0	0	0	0	0	0
LINC01783	chr1;chr1	16534225;16534225	16534425;16534425	-;-	201	0	0	0	0	0	1	2	0	1	0	2	0	0	0	0	2	0	0	2	2	0	0	0	1
PDE4DIPP8	chr1;chr1;chr1;chr1	16548887;16548887;16551230;16551230	16550700;16550700;16552414;16552414	-;-;-;-	2999	0	0	0	0	0	0	0	0	0	0	0	0	0	0	0	0	0	0	0	0	0	0	0	0
NBPF1	chr1;chr1;chr1;chr1;chr1;chr1;chr1;chr1;chr1;chr1;chr1;chr1;chr1;chr1;chr1;chr1;chr1;chr1;chr1;chr1;chr1;chr1;chr1;chr1;chr1;chr1;chr1;chr1;chr1;chr1;chr1;chr1;chr1;chr1;chr1;chr1;chr1;chr1;chr1;chr1;chr1;chr1;chr1;chr1;chr1;chr1;chr1;chr1;chr1;chr1;chr1;chr1;chr1;chr1;chr1;chr1;chr1;chr1;chr1;chr1;chr1;chr1;chr1;chr1;chr1;chr1;chr1;chr1;chr1;chr1;chr1;chr1;chr1;chr1;chr1;chr1;chr1;chr1;chr1;chr1…	16564187;16564187;16564919;16564919;16564919;16565806;16565806;16565806;16566460;16566460;16566460;16567352;16567352;16567352;16568031;16568031;16568031;16569237;16569237;16569237;16573194;16573194;16573194;16574693;16574693;16574693;16575230;16575230;16575230;16576482;16576482;16576482;16577420;16577420;16577420;16579403;16579403;16579403;16580957;16580957;16580957;16581493;16581493;16581493;165…	16564806;16564806;16565632;16565632;16565632;16566407;16566407;16566407;16567178;16567178;16567178;16567978;16567978;16567978;16569072;16569072;16569072;16573141;16573141;16573141;16574486;16574486;16574486;16575156;16575156;16575156;16576266;16576266;16576266;16577316;16577316;16577316;16579192;16579192;16579192;16580744;16580744;16580744;16581419;16581419;16581419;16582543;16582543;16582543;165…	-;-;-;-;-;-;-;-;-;-;-;-;-;-;-;-;-;-;-;-;-;-;-;-;-;-;-;-;-;-;-;-;-;-;-;-;-;-;-;-;-;-;-;-;-;-;-;-;-;-;-;-;-;-;-;-;-;-;-;-;-;-;-;-;-;-;-;-;-;-;-;-;-;-;-;-;-;-;-;-;-;-;-;-;-;-;-;-;-;-;-;-;-;-;-;-;-;-;-;-;-;-;-;-;-;-	39032	268	226	210	504	503	514	175	239	201	506	343	157	277	287	163	523	591	465	269	225	187	369	384	231
CROCCP2	chr1;chr1;chr1;chr1;chr1;chr1;chr1;chr1;chr1;chr1;chr1;chr1;chr1;chr1;chr1;chr1;chr1;chr1;chr1;chr1;chr1;chr1;chr1;chr1;chr1;chr1;chr1;chr1;chr1;chr1;chr1;chr1;chr1;chr1;chr1;chr1;chr1;chr1;chr1;chr1;chr1;chr1;chr1;chr1;chr1;chr1;chr1;chr1;chr1;chr1;chr1;chr1;chr1;chr1;chr1;chr1;chr1;chr1;chr1;chr1;chr1;chr1;chr1;chr1;chr1;chr1;chr1;chr1;chr1;chr1;chr1;chr1;chr1;chr1;chr1;chr1;chr1;chr1;chr1;chr1…	16619104;16619104;16619104;16619104;16619104;16619104;16620246;16620246;16620246;16620246;16620246;16620246;16622116;16622116;16622116;16622116;16622116;16622116;16623998;16623998;16623998;16623998;16623998;16623998;16624468;16624468;16624468;16624468;16624468;16624468;16626006;16626006;16626006;16626006;16626006;16626006;16626006;16626500;16626500;16626500;16626500;16626500;16626500;16627290;166…	16619844;16619844;16619844;16619844;16619844;16619844;16621945;16621945;16621945;16621945;16621945;16621945;16623869;16623869;16623869;16623869;16623869;16623869;16624272;16624272;16624272;16624272;16624272;16624272;16625374;16625374;16625374;16625374;16625374;16625374;16626352;16626352;16626352;16626352;16626352;16626352;16626352;16627144;16627144;16627144;16627144;16627144;16627144;16628467;166…	-;-;-;-;-;-;-;-;-;-;-;-;-;-;-;-;-;-;-;-;-;-;-;-;-;-;-;-;-;-;-;-;-;-;-;-;-;-;-;-;-;-;-;-;-;-;-;-;-;-;-;-;-;-;-;-;-;-;-;-;-;-;-;-;-;-;-;-;-;-;-;-;-;-;-;-;-;-;-;-;-;-;-;-;-;-;-;-;-;-;-;-;-;-;-;-;-;-;-;-;-;-;-;-;-;-;-;-;-;-;-;-;-;-;-;-;-;-;-;-;-;-;-;-;-;-;-;-;-;-;-;-;-;-;-;-;-;-;-;-;-;-;-;-;-;-;-;-;-;-;-;-;-;-;-;-;-;-;-;-;-;-;-;-;-;-;-;-;-;-;-;-;-;-	31063	485	357	366	471	386	405	236	278	284	308	265	398	573	573	433	512	580	555	423	349	367	304	289	360
ENSG00000283773	chr1;chr1;chr1;chr1	16642851;16642851;16642851;16642851	16643027;16643027;16643027;16643027	-;-;-;-	177	0	0	0	0	0	0	0	0	0	0	0	0	0	0	0	0	0	0	0	0	0	0	0	0
MST1P2	chr1;chr1;chr1;chr1;chr1;chr1;chr1;chr1;chr1;chr1;chr1;chr1;chr1;chr1;chr1;chr1;chr1;chr1;chr1;chr1;chr1;chr1;chr1;chr1;chr1;chr1;chr1;chr1;chr1;chr1;chr1;chr1;chr1;chr1;chr1;chr1;chr1;chr1;chr1;chr1;chr1;chr1;chr1;chr1;chr1;chr1;chr1;chr1;chr1;chr1;chr1;chr1;chr1;chr1;chr1;chr1;chr1;chr1;chr1;chr1;chr1;chr1;chr1;chr1;chr1;chr1;chr1;chr1	16645679;16645679;16645679;16645679;16646516;16646516;16646516;16646516;16646710;16646710;16646710;16646710;16646902;16646902;16646902;16646902;16647117;16647117;16647117;16647117;16647319;16647319;16647319;16647319;16647582;16647582;16647582;16647582;16647953;16647953;16647953;16647953;16648199;16648199;16648199;16648199;16648402;16648402;16648402;16648402;16648665;16648665;16648665;16648665;166…	16646368;16646368;16646368;16646368;16646596;16646596;16646596;16646596;16646786;16646786;16646786;16646786;16646979;16646979;16646979;16646979;16647197;16647197;16647197;16647197;16647462;16647462;16647462;16647462;16647783;16647783;16647783;16647783;16648067;16648067;16648067;16648067;16648298;16648298;16648298;16648298;16648431;16648431;16648431;16648431;16648755;16648755;16648755;16648755;166…	+;+;+;+;+;+;+;+;+;+;+;+;+;+;+;+;+;+;+;+;+;+;+;+;+;+;+;+;+;+;+;+;+;+;+;+;+;+;+;+;+;+;+;+;+;+;+;+;+;+;+;+;+;+;+;+;+;+;+;+;+;+;+;+;+;+;+;+	2377	0	0	0	0	0	0	0	0	0	0	0	0	0	0	0	0	0	0	0	0	0	0	0	0
ENSG00000282143	chr1;chr1;chr1;chr1;chr1;chr1;chr1;chr1	16656975;16656975;16656975;16656975;16657233;16657233;16665528;16665528	16657046;16657046;16657046;16657046;16665390;16665390;16666784;16666784	+;+;+;+;+;+;+;+	9487	22	22	13	15	4	4	13	24	38	3	7	3	27	36	22	6	8	15	95	75	78	15	17	11
ENSG00000280114	chr1;chr1;chr1;chr1;chr1;chr1;chr1;chr1;chr1;chr1;chr1;chr1	16681228;16681228;16682245;16682245;16686056;16686056;16686756;16686756;16687523;16687523;16687523;16687523	16681711;16681711;16685620;16685620;16686638;16686638;16687326;16687326;16688375;16688375;16688375;16688375	-;-;-;-;-;-;-;-;-;-;-;-	5867	39	44	26	17	9	27	31	28	52	38	33	4	24	26	23	24	13	13	50	43	39	32	34	29
ESPNP	chr1;chr1;chr1;chr1;chr1;chr1;chr1;chr1;chr1;chr1;chr1;chr1;chr1;chr1;chr1;chr1;chr1;chr1;chr1;chr1;chr1;chr1;chr1;chr1;chr1;chr1;chr1;chr1;chr1;chr1;chr1;chr1;chr1;chr1;chr1;chr1;chr1;chr1;chr1;chr1	16687523;16687523;16687523;16687523;16688750;16688750;16691295;16691295;16694035;16694035;16696695;16696695;16696925;16696925;16699622;16699622;16700021;16700021;16701696;16701696;16701696;16701696;16703075;16703075;16703075;16703075;16704145;16704145;16704145;16704145;16705595;16705595;16707728;16707728;16707728;16708079;16708079;16708079;16710620;16710620	16688375;16688375;16688375;16688375;16691112;16691112;16692104;16692104;16696430;16696430;16696778;16696778;16699425;16699425;16699858;16699858;16701545;16701545;16702700;16702700;16702700;16702700;16703942;16703942;16703942;16703942;16705458;16705458;16705458;16705458;16706923;16706923;16707891;16707891;16707891;16710439;16710439;16710439;16719963;16719963	-;-;-;-;-;-;-;-;-;-;-;-;-;-;-;-;-;-;-;-;-;-;-;-;-;-;-;-;-;-;-;-;-;-;-;-;-;-;-;-	27154	14	13	14	15	10	13	10	12	14	16	27	29	16	17	13	20	19	28	20	11	18	24	23	27
ENSG00000279151	chr1;chr1;chr1;chr1;chr1;chr1;chr1;chr1;chr1;chr1;chr1;chr1	16701696;16701696;16701696;16701696;16703075;16703075;16703075;16703075;16704145;16704145;16704145;16704145	16702700;16702700;16702700;16702700;16703942;16703942;16703942;16703942;16705458;16705458;16705458;16705458	+;+;+;+;+;+;+;+;+;+;+;+	3187	0	0	0	0	0	0	0	0	0	0	0	0	0	0	0	0	0	0	0	0	0	0	0	0
ENSG00000282740	chr1;chr1;chr1;chr1;chr1;chr1;chr1;chr1;chr1;chr1;chr1;chr1;chr1;chr1;chr1;chr1;chr1;chr1	16740680;16740680;16740680;16740680;16740680;16740680;16742074;16742074;16742074;16742074;16742074;16742074;16750422;16750422;16750422;16750422;16750422;16750422	16741936;16741936;16741936;16741936;16741936;16741936;16750232;16750232;16750232;16750232;16750232;16750232;16750493;16750493;16750493;16750493;16750493;16750493	-;-;-;-;-;-;-;-;-;-;-;-;-;-;-;-;-;-	9488	0	0	0	0	0	0	0	0	0	0	0	0	0	0	0	0	0	0	0	0	0	0	0	0
CROCC	chr1;chr1;chr1;chr1;chr1;chr1;chr1;chr1;chr1;chr1;chr1;chr1;chr1;chr1;chr1;chr1;chr1;chr1;chr1;chr1;chr1;chr1;chr1;chr1;chr1;chr1;chr1;chr1;chr1;chr1;chr1;chr1;chr1;chr1;chr1;chr1;chr1;chr1;chr1;chr1;chr1;chr1;chr1;chr1;chr1;chr1;chr1;chr1;chr1;chr1;chr1;chr1;chr1;chr1;chr1;chr1;chr1;chr1;chr1;chr1;chr1;chr1;chr1;chr1;chr1;chr1;chr1;chr1;chr1;chr1;chr1;chr1;chr1;chr1;chr1;chr1;chr1;chr1;chr1;chr1…	16740680;16740680;16740680;16740680;16740680;16740680;16742074;16742074;16742074;16742074;16742074;16742074;16750422;16750422;16750422;16750422;16750422;16750422;16750969;16750969;16757394;16757394;16757394;16757394;16757658;16757658;16757658;16757658;16757861;16757861;16757861;16757861;16758712;16758712;16758712;16758712;16759169;16759169;16759169;16759169;16759400;16759400;16759400;16759400;167…	16741936;16741936;16741936;16741936;16741936;16741936;16750232;16750232;16750232;16750232;16750232;16750232;16750493;16750493;16750493;16750493;16750493;16750493;16754909;16754909;16757517;16757517;16757517;16757517;16757753;16757753;16757753;16757753;16757941;16757941;16757941;16757941;16758802;16758802;16758802;16758802;16759268;16759268;16759268;16759268;16759475;16759475;16759475;16759475;167…	+;+;+;+;+;+;+;+;+;+;+;+;+;+;+;+;+;+;+;+;+;+;+;+;+;+;+;+;+;+;+;+;+;+;+;+;+;+;+;+;+;+;+;+;+;+;+;+;+;+;+;+;+;+;+;+;+;+;+;+;+;+;+;+;+;+;+;+;+;+;+;+;+;+;+;+;+;+;+;+;+;+;+;+;+;+;+;+;+;+;+;+;+;+;+;+;+;+;+;+;+;+;+;+;+;+;+;+;+;+;+;+;+;+;+;+;+;+;+;+;+;+;+;+;+;+;+;+;+;+;+;+;+;+;+;+;+;+;+;+;+;+;+;+;+;+;+;+;+;+;+;+;+;+;+;+;+;+;+;+;+;+;+;+;+;+;+;+;+;+;+;+;+;+;+;+;+;+;+;+;+;+;+;+;+;+;+;+;+;+;+;+;+;+;+;+;+;+;+;+…	209600	320	290	258	207	203	230	204	221	270	253	174	328	291	338	298	273	302	248	569	488	494	334	322	344
CROCCP4	chr1;chr1;chr1;chr1;chr1;chr1;chr1;chr1;chr1;chr1;chr1;chr1;chr1;chr1;chr1;chr1;chr1;chr1;chr1;chr1;chr1	16740680;16740680;16740680;16740680;16740680;16740680;16742074;16742074;16742074;16742074;16742074;16742074;16750422;16750422;16750422;16750422;16750422;16750422;16750422;16750422;16750422	16741936;16741936;16741936;16741936;16741936;16741936;16750232;16750232;16750232;16750232;16750232;16750232;16750493;16750493;16750493;16750493;16750493;16750493;16750493;16750493;16750493	+;+;+;+;+;+;+;+;+;+;+;+;+;+;+;+;+;+;+;+;+	9488	0	0	0	0	0	0	0	0	0	0	0	0	0	0	0	0	0	0	0	0	0	0	0	0
MST1L	chr1;chr1;chr1;chr1;chr1;chr1;chr1;chr1;chr1;chr1;chr1;chr1;chr1;chr1;chr1;chr1;chr1;chr1;chr1;chr1;chr1;chr1;chr1;chr1;chr1;chr1;chr1;chr1;chr1;chr1;chr1;chr1;chr1;chr1;chr1;chr1;chr1;chr1;chr1;chr1;chr1;chr1;chr1;chr1;chr1;chr1;chr1;chr1;chr1;chr1;chr1;chr1;chr1;chr1;chr1;chr1;chr1;chr1;chr1;chr1;chr1;chr1;chr1;chr1;chr1;chr1;chr1;chr1;chr1;chr1;chr1;chr1;chr1;chr1;chr1;chr1;chr1;chr1;chr1;chr1…	16757394;16757394;16757394;16757394;16757394;16757394;16757394;16757394;16757394;16757394;16757658;16757658;16757658;16757658;16757658;16757658;16757658;16757658;16757658;16757658;16757861;16757861;16757861;16757861;16757861;16757861;16757861;16757861;16757861;16757861;16758712;16758712;16758712;16758712;16758712;16758712;16758712;16758712;16758712;16758712;16758712;16758712;16759169;16759169;167…	16757517;16757517;16757517;16757517;16757517;16757517;16757517;16757517;16757517;16757517;16757753;16757753;16757753;16757753;16757753;16757753;16757753;16757753;16757753;16757753;16757941;16757941;16757941;16757941;16757941;16757941;16757941;16757941;16757941;16757941;16758802;16758802;16758802;16758802;16758802;16758802;16758802;16758802;16758802;16758802;16758802;16758802;16759268;16759268;167…	-;-;-;-;-;-;-;-;-;-;-;-;-;-;-;-;-;-;-;-;-;-;-;-;-;-;-;-;-;-;-;-;-;-;-;-;-;-;-;-;-;-;-;-;-;-;-;-;-;-;-;-;-;-;-;-;-;-;-;-;-;-;-;-;-;-;-;-;-;-;-;-;-;-;-;-;-;-;-;-;-;-;-;-;-;-;-;-;-;-;-;-;-;-;-;-;-;-;-;-;-;-;-;-	10030	0	0	0	0	0	0	0	0	0	0	0	0	0	0	0	0	0	0	0	0	0	0	0	0
ENSG00000223643	chr1;chr1;chr1;chr1;chr1;chr1;chr1;chr1;chr1;chr1;chr1;chr1;chr1;chr1;chr1;chr1;chr1;chr1;chr1;chr1;chr1;chr1	16851478;16851478;16851478;16851478;16851478;16851478;16851724;16851724;16851724;16851724;16851724;16851724;16852370;16852370;16852370;16852370;16852370;16852370;16852800;16852800;16852800;16852800	16851573;16851573;16851573;16851573;16851573;16851573;16852074;16852074;16852074;16852074;16852074;16852074;16852761;16852761;16852761;16852761;16852761;16852761;16852996;16852996;16852996;16852996	-;-;-;-;-;-;-;-;-;-;-;-;-;-;-;-;-;-;-;-;-;-	1036	0	0	0	0	0	0	0	0	0	0	0	0	0	0	0	0	0	0	0	0	0	0	0	0
PDE4DIPP9	chr1;chr1;chr1;chr1;chr1;chr1;chr1;chr1;chr1;chr1;chr1;chr1	16855524;16855524;16855524;16855524;16857241;16857241;16857241;16857241;16859022;16859022;16859022;16859022	16856711;16856711;16856711;16856711;16858948;16858948;16858948;16858948;16859048;16859048;16859048;16859048	+;+;+;+;+;+;+;+;+;+;+;+	2923	0	0	0	0	0	0	0	0	0	0	0	0	0	0	0	0	0	0	0	0	0	0	0	0
ENSG00000228549	chr1;chr1;chr1;chr1;chr1;chr1;chr1;chr1;chr1;chr1;chr1;chr1;chr1;chr1;chr1;chr1;chr1;chr1;chr1;chr1;chr1;chr1;chr1;chr1	16873508;16873508;16873508;16873508;16873508;16873508;16873508;16873508;16873508;16873508;16873508;16873508;16873508;16873508;16873508;16873508;16873508;16873508;16873508;16873508;16874093;16874093;16874093;16874093	16873692;16873692;16873692;16873692;16873692;16873692;16873692;16873692;16873692;16873692;16873692;16873692;16873692;16873692;16873692;16873692;16873692;16873692;16873692;16873692;16883329;16883329;16883329;16883329	+;+;+;+;+;+;+;+;+;+;+;+;+;+;+;+;+;+;+;+;+;+;+;+	9422	0	0	0	0	0	0	0	0	0	0	0	0	0	0	0	0	0	0	0	0	0	0	0	0
MFAP2	chr1;chr1;chr1;chr1;chr1;chr1;chr1;chr1;chr1;chr1;chr1;chr1;chr1;chr1;chr1;chr1;chr1;chr1;chr1;chr1;chr1;chr1;chr1;chr1;chr1;chr1;chr1;chr1;chr1;chr1;chr1;chr1;chr1;chr1;chr1;chr1;chr1;chr1;chr1	16975024;16975024;16975024;16975024;16975343;16975343;16975343;16975343;16975731;16975731;16975731;16975731;16975731;16976563;16976563;16976563;16976563;16976563;16976563;16976563;16976563;16976563;16976563;16976563;16976563;16976563;16976563;16978315;16978315;16978315;16978315;16979113;16979113;16979113;16979113;16979113;16979113;16979113;16979113	16975268;16975268;16975268;16975268;16975642;16975642;16975642;16975642;16976170;16976170;16976170;16976170;16976170;16976707;16976707;16976707;16976707;16976707;16976707;16976707;16976707;16976707;16976707;16976707;16976707;16976707;16976707;16978925;16978925;16978925;16978925;16980586;16980586;16980586;16980586;16980586;16980586;16980586;16980586	-;-;-;-;-;-;-;-;-;-;-;-;-;-;-;-;-;-;-;-;-;-;-;-;-;-;-;-;-;-;-;-;-;-;-;-;-;-;-	3215	41	26	25	38	23	36	17	27	19	29	19	47	45	46	31	36	61	33	30	13	19	24	26	36
ENSG00000286898	chr1;chr1;chr1;chr1	16976563;16976563;16976563;16976563	16976707;16976707;16976707;16976707	+;+;+;+	145	0	0	0	0	0	0	0	0	0	0	0	0	0	0	0	0	0	0	0	0	0	0	0	0
ENSG00000226526	chr1;chr1;chr1;chr1;chr1;chr1;chr1;chr1;chr1;chr1;chr1;chr1;chr1;chr1;chr1;chr1;chr1;chr1;chr1;chr1;chr1;chr1;chr1;chr1;chr1;chr1;chr1;chr1;chr1;chr1;chr1;chr1;chr1;chr1;chr1;chr1;chr1;chr1;chr1;chr1;chr1;chr1;chr1;chr1;chr1;chr1;chr1;chr1;chr1;chr1;chr1;chr1;chr1;chr1;chr1;chr1;chr1;chr1;chr1;chr1;chr1;chr1;chr1;chr1;chr1;chr1;chr1;chr1;chr1;chr1;chr1;chr1;chr1;chr1;chr1;chr1;chr1;chr1;chr1;chr1…	16979113;16979113;16979113;16979113;16980633;16980633;16986359;16986359;16986359;16986359;16986957;16986957;16986957;16986957;16987270;16987270;16987270;16987270;16988235;16988235;16988235;16988235;16988475;16988475;16988475;16988475;16989771;16989771;16989771;16989771;16990004;16990004;16990004;16990004;16990288;16990288;16990288;16990288;16991859;16991859;16991859;16991859;16992130;16992130;169…	16980586;16980586;16980586;16980586;16985957;16985957;16986462;16986462;16986462;16986462;16987045;16987045;16987045;16987045;16988137;16988137;16988137;16988137;16988321;16988321;16988321;16988321;16989690;16989690;16989690;16989690;16989886;16989886;16989886;16989886;16990126;16990126;16990126;16990126;16991733;16991733;16991733;16991733;16992008;16992008;16992008;16992008;16992242;16992242;169…	+;+;+;+;+;+;+;+;+;+;+;+;+;+;+;+;+;+;+;+;+;+;+;+;+;+;+;+;+;+;+;+;+;+;+;+;+;+;+;+;+;+;+;+;+;+;+;+;+;+;+;+;+;+;+;+;+;+;+;+;+;+;+;+;+;+;+;+;+;+;+;+;+;+;+;+;+;+;+;+;+;+;+;+;+;+;+;+;+;+;+;+;+;+	20898	78	99	101	49	52	52	56	82	81	53	48	123	92	161	127	45	35	42	144	71	106	77	62	112
ATP13A2	chr1;chr1;chr1;chr1;chr1;chr1;chr1;chr1;chr1;chr1;chr1;chr1;chr1;chr1;chr1;chr1;chr1;chr1;chr1;chr1;chr1;chr1;chr1;chr1;chr1;chr1;chr1;chr1;chr1;chr1;chr1;chr1;chr1;chr1;chr1;chr1;chr1;chr1;chr1;chr1;chr1;chr1;chr1;chr1;chr1;chr1;chr1;chr1;chr1;chr1;chr1;chr1;chr1;chr1;chr1;chr1;chr1;chr1;chr1;chr1;chr1;chr1;chr1;chr1;chr1;chr1;chr1;chr1;chr1;chr1;chr1;chr1;chr1;chr1;chr1;chr1;chr1;chr1;chr1;chr1…	16986359;16986359;16986359;16986359;16986359;16986359;16986359;16986359;16986359;16986359;16986359;16986359;16986957;16986957;16986957;16986957;16986957;16986957;16986957;16986957;16986957;16986957;16986957;16986957;16987270;16987270;16987270;16987270;16987270;16987270;16987270;16987270;16987270;16987270;16987270;16987270;16988235;16988235;16988235;16988235;16988235;16988235;16988235;16988235;169…	16986462;16986462;16986462;16986462;16986462;16986462;16986462;16986462;16986462;16986462;16986462;16986462;16987045;16987045;16987045;16987045;16987045;16987045;16987045;16987045;16987045;16987045;16987045;16987045;16988137;16988137;16988137;16988137;16988137;16988137;16988137;16988137;16988137;16988137;16988137;16988137;16988321;16988321;16988321;16988321;16988321;16988321;16988321;16988321;169…	-;-;-;-;-;-;-;-;-;-;-;-;-;-;-;-;-;-;-;-;-;-;-;-;-;-;-;-;-;-;-;-;-;-;-;-;-;-;-;-;-;-;-;-;-;-;-;-;-;-;-;-;-;-;-;-;-;-;-;-;-;-;-;-;-;-;-;-;-;-;-;-;-;-;-;-;-;-;-;-;-;-;-;-;-;-;-;-;-;-;-;-;-;-;-;-;-;-;-;-;-;-;-;-;-;-;-;-;-;-;-;-;-;-;-;-;-;-;-;-;-;-;-;-;-;-;-;-;-;-;-;-;-;-;-;-;-;-;-;-;-;-;-;-;-;-;-;-;-;-;-;-;-;-;-;-;-;-;-;-;-;-;-;-;-;-;-;-;-;-;-;-;-;-;-;-;-;-;-;-;-;-;-;-;-;-;-;-;-;-;-;-;-;-;-;-;-;-;-;-…	20458	0	0	0	0	0	0	0	0	0	0	0	0	0	0	0	0	0	0	0	0	0	0	0	0
ENSG00000288636	chr1;chr1;chr1;chr1;chr1;chr1;chr1;chr1;chr1;chr1;chr1;chr1	17005092;17005092;17005092;17005092;17005557;17005557;17005557;17005557;17005779;17005779;17005779;17005779	17005373;17005373;17005373;17005373;17005683;17005683;17005683;17005683;17011728;17011728;17011728;17011728	-;-;-;-;-;-;-;-;-;-;-;-	6359	0	0	0	0	0	0	0	0	0	0	0	0	0	0	0	0	0	0	0	0	0	0	0	0
SDHB	chr1;chr1;chr1;chr1;chr1;chr1;chr1;chr1;chr1;chr1;chr1;chr1;chr1;chr1;chr1;chr1;chr1;chr1;chr1;chr1;chr1;chr1;chr1;chr1;chr1;chr1;chr1;chr1;chr1;chr1;chr1;chr1;chr1;chr1;chr1;chr1;chr1;chr1;chr1;chr1;chr1;chr1;chr1;chr1;chr1;chr1;chr1;chr1;chr1	17018959;17018959;17018959;17018959;17023037;17023037;17023037;17023037;17023161;17023161;17023161;17024075;17024075;17024075;17024075;17027866;17027866;17027866;17027866;17027866;17027866;17028737;17028737;17028737;17028737;17028737;17028737;17033146;17033146;17033146;17033146;17033146;17033146;17033146;17044889;17044889;17044889;17044889;17044889;17044889;17045220;17045220;17045220;17045220;170…	17022607;17022607;17022607;17022607;17023093;17023093;17023093;17023093;17023972;17023972;17023972;17027655;17027655;17027655;17027655;17028599;17028599;17028599;17028599;17028599;17028599;17032529;17032529;17032529;17032529;17032529;17032529;17044760;17044760;17044760;17044760;17044760;17044760;17044760;17045140;17045140;17045140;17045140;17045140;17045140;17052254;17052254;17052254;17052254;170…	-;-;-;-;-;-;-;-;-;-;-;-;-;-;-;-;-;-;-;-;-;-;-;-;-;-;-;-;-;-;-;-;-;-;-;-;-;-;-;-;-;-;-;-;-;-;-;-;-	32987	187	142	144	136	138	131	89	110	81	70	68	102	211	230	113	158	141	142	124	95	93	67	65	69
PADI2	chr1;chr1;chr1;chr1;chr1;chr1;chr1;chr1;chr1;chr1;chr1;chr1;chr1;chr1;chr1;chr1;chr1;chr1;chr1;chr1;chr1;chr1;chr1;chr1;chr1;chr1;chr1;chr1;chr1;chr1;chr1;chr1;chr1;chr1;chr1;chr1;chr1;chr1;chr1;chr1;chr1;chr1;chr1;chr1;chr1;chr1;chr1;chr1;chr1;chr1	17069278;17069278;17069278;17069278;17070217;17070217;17070217;17070217;17071492;17071492;17071492;17071492;17075824;17075824;17075824;17079416;17079416;17079416;17079416;17083139;17083139;17083139;17083139;17083427;17083427;17083427;17083838;17083838;17083838;17084703;17084703;17084703;17086700;17086700;17086700;17092534;17092534;17092534;17093685;17093685;17093685;17095971;17095971;17095971;171…	17070087;17070087;17070087;17070087;17071405;17071405;17071405;17071405;17074855;17074855;17074855;17074855;17079030;17079030;17079030;17082544;17082544;17082544;17082544;17083235;17083235;17083235;17083235;17083725;17083725;17083725;17084598;17084598;17084598;17086520;17086520;17086520;17092407;17092407;17092407;17093566;17093566;17093566;17095908;17095908;17095908;17102986;17102986;17102986;171…	-;-;-;-;-;-;-;-;-;-;-;-;-;-;-;-;-;-;-;-;-;-;-;-;-;-;-;-;-;-;-;-;-;-;-;-;-;-;-;-;-;-;-;-;-;-;-;-;-;-	46691	0	0	0	0	0	0	0	4	2	1	3	2	0	0	0	2	1	1	2	2	1	0	1	1
LINC02783	chr1;chr1;chr1;chr1;chr1;chr1	17189931;17189931;17189931;17193166;17193166;17193166	17192964;17192964;17192964;17193231;17193231;17193231	+;+;+;+;+;+	3100	11	9	9	6	4	6	7	5	4	1	2	0	17	12	12	1	1	1	16	6	7	2	3	3
ENSG00000282843	chr1;chr1	17197618;17197618	17201455;17201455	-;-	3838	1	1	1	0	0	0	1	1	0	0	1	2	2	0	2	0	0	0	2	3	1	1	3	3
PADI1	chr1;chr1;chr1;chr1;chr1;chr1;chr1;chr1;chr1;chr1;chr1;chr1;chr1;chr1;chr1;chr1;chr1;chr1;chr1;chr1;chr1;chr1;chr1;chr1;chr1;chr1;chr1;chr1;chr1;chr1;chr1;chr1;chr1	17205310;17205310;17222471;17222471;17223694;17223694;17223694;17224429;17224429;17224429;17225929;17225929;17225929;17226159;17226159;17228798;17228798;17229052;17229052;17230209;17230209;17230680;17230680;17232971;17232971;17237459;17237459;17238710;17238710;17240761;17240761;17240761;17240761	17222289;17222289;17223486;17223486;17224366;17224366;17224366;17225810;17225810;17225810;17226032;17226032;17226032;17228624;17228624;17228947;17228947;17230084;17230084;17230571;17230571;17232818;17232818;17237313;17237313;17238615;17238615;17239631;17239631;17244009;17244009;17244009;17244009	+;+;+;+;+;+;+;+;+;+;+;+;+;+;+;+;+;+;+;+;+;+;+;+;+;+;+;+;+;+;+;+;+	35977	75	88	54	33	33	22	43	53	44	19	26	25	100	141	85	43	28	42	108	72	73	53	31	46
PADI3	chr1;chr1;chr1;chr1;chr1;chr1;chr1;chr1;chr1;chr1;chr1;chr1;chr1;chr1;chr1;chr1;chr1;chr1;chr1;chr1;chr1;chr1;chr1;chr1;chr1;chr1;chr1;chr1;chr1;chr1;chr1;chr1	17249230;17249230;17259759;17259759;17262206;17262206;17265721;17265721;17266837;17266837;17267963;17267963;17270412;17270412;17270983;17270983;17271179;17271179;17273448;17273448;17274787;17274787;17276664;17276664;17276877;17276877;17277976;17277976;17280430;17280430;17280797;17280797	17259577;17259577;17262132;17262132;17265658;17265658;17266718;17266718;17267836;17267836;17270232;17270232;17270878;17270878;17271066;17271066;17273339;17273339;17274634;17274634;17276518;17276518;17276773;17276773;17277888;17277888;17280349;17280349;17280670;17280670;17282845;17282845	+;+;+;+;+;+;+;+;+;+;+;+;+;+;+;+;+;+;+;+;+;+;+;+;+;+;+;+;+;+;+;+	31860	11	6	9	13	5	13	9	9	6	10	5	10	11	20	10	6	4	9	8	4	10	10	8	6
PADI4	chr1;chr1;chr1;chr1;chr1;chr1;chr1;chr1;chr1;chr1;chr1;chr1;chr1;chr1;chr1;chr1;chr1;chr1;chr1;chr1;chr1;chr1;chr1;chr1;chr1;chr1;chr1;chr1;chr1;chr1;chr1;chr1;chr1;chr1;chr1;chr1;chr1;chr1;chr1;chr1;chr1;chr1;chr1;chr1;chr1;chr1	17308315;17308315;17308315;17331150;17331150;17331150;17334010;17334010;17334010;17334797;17334797;17336227;17336227;17338156;17338156;17339814;17339814;17342122;17342122;17342403;17342403;17346140;17346140;17346140;17348208;17348208;17348208;17348786;17348786;17348786;17348786;17354688;17354688;17354688;17354688;17356128;17356128;17356128;17356128;17356460;17356460;17356460;17358909;17358909;173…	17330968;17330968;17330968;17333942;17333942;17333942;17334323;17334323;17334323;17336158;17336158;17338037;17338037;17339687;17339687;17341942;17341942;17342298;17342298;17346027;17346027;17347926;17347926;17347926;17348729;17348729;17348729;17354532;17354532;17354532;17354532;17355982;17355982;17355982;17355982;17356356;17356356;17356356;17356356;17358837;17358837;17358837;17359279;17359279;173…	+;+;+;+;+;+;+;+;+;+;+;+;+;+;+;+;+;+;+;+;+;+;+;+;+;+;+;+;+;+;+;+;+;+;+;+;+;+;+;+;+;+;+;+;+;+	52839	9	11	9	4	7	6	4	5	9	3	3	8	10	13	8	8	4	1	6	5	9	1	4	3
PADI6	chr1;chr1;chr1;chr1;chr1;chr1;chr1;chr1;chr1;chr1;chr1;chr1;chr1;chr1;chr1;chr1;chr1;chr1;chr1;chr1;chr1;chr1;chr1;chr1;chr1;chr1;chr1;chr1;chr1;chr1	17372362;17372362;17373234;17373234;17375500;17375500;17379988;17379988;17381165;17381165;17382093;17382093;17388560;17388560;17388881;17388881;17392226;17392226;17394083;17394083;17394455;17394455;17395108;17395108;17395664;17395664;17397142;17397142;17398848;17398848	17373055;17373055;17375426;17375426;17379919;17379919;17381046;17381046;17381966;17381966;17388380;17388380;17388776;17388776;17392113;17392113;17393974;17393974;17394299;17394299;17394950;17394950;17395539;17395539;17397070;17397070;17398685;17398685;17401204;17401204	+;+;+;+;+;+;+;+;+;+;+;+;+;+;+;+;+;+;+;+;+;+;+;+;+;+;+;+;+;+	27108	1	0	0	0	1	2	1	2	1	1	2	3	2	0	1	5	0	0	7	0	4	1	1	1
RCC2	chr1;chr1;chr1;chr1;chr1;chr1;chr1;chr1;chr1;chr1;chr1;chr1;chr1;chr1;chr1;chr1;chr1;chr1;chr1;chr1;chr1;chr1;chr1;chr1;chr1;chr1;chr1;chr1;chr1;chr1;chr1;chr1;chr1;chr1;chr1	17409195;17409195;17409195;17410052;17410052;17410052;17412195;17412195;17412195;17413179;17413179;17413179;17413718;17413718;17413718;17416647;17416647;17416647;17420829;17420829;17420829;17422292;17422292;17422292;17422837;17422837;17422837;17425685;17425685;17425685;17429200;17429200;17429200;17438562;17438562	17409973;17409973;17409973;17412121;17412121;17412121;17413072;17413072;17413072;17413536;17413536;17413536;17416479;17416479;17416479;17420713;17420713;17420713;17422202;17422202;17422202;17422704;17422704;17422704;17425540;17425540;17425540;17429105;17429105;17429105;17438229;17438229;17438229;17439544;17439544	-;-;-;-;-;-;-;-;-;-;-;-;-;-;-;-;-;-;-;-;-;-;-;-;-;-;-;-;-;-;-;-;-;-;-	28839	946	679	741	929	936	976	543	652	658	832	659	924	1165	1071	675	1082	1296	999	966	758	813	705	703	852
ARHGEF10L	chr1;chr1;chr1;chr1;chr1;chr1;chr1;chr1;chr1;chr1;chr1;chr1;chr1;chr1;chr1;chr1;chr1;chr1;chr1;chr1;chr1;chr1;chr1;chr1;chr1;chr1;chr1;chr1;chr1;chr1;chr1;chr1;chr1;chr1;chr1;chr1;chr1;chr1;chr1;chr1;chr1;chr1;chr1;chr1;chr1;chr1;chr1;chr1;chr1;chr1;chr1;chr1;chr1;chr1;chr1;chr1;chr1;chr1;chr1;chr1;chr1;chr1;chr1;chr1;chr1;chr1;chr1;chr1;chr1;chr1;chr1;chr1;chr1;chr1;chr1;chr1;chr1;chr1;chr1;chr1…	17539951;17539951;17580633;17580633;17580633;17587646;17587646;17587646;17588480;17588480;17588480;17602219;17602219;17602219;17602219;17603592;17603592;17603592;17603592;17604883;17604883;17604883;17607978;17607978;17607978;17613175;17613175;17613175;17616203;17616203;17616203;17616203;17618523;17618523;17618523;17618523;17618523;17619446;17619446;17619446;17619446;17619446;17621942;17621942;176…	17580552;17580552;17587459;17587459;17587459;17588445;17588445;17588445;17602126;17602126;17602126;17603507;17603507;17603507;17603507;17604475;17604475;17604475;17604475;17607801;17607801;17607801;17613057;17613057;17613057;17615087;17615087;17615087;17618315;17618315;17618315;17618315;17619338;17619338;17619338;17619338;17619338;17621863;17621863;17621863;17621863;17621863;17622995;17622995;176…	+;+;+;+;+;+;+;+;+;+;+;+;+;+;+;+;+;+;+;+;+;+;+;+;+;+;+;+;+;+;+;+;+;+;+;+;+;+;+;+;+;+;+;+;+;+;+;+;+;+;+;+;+;+;+;+;+;+;+;+;+;+;+;+;+;+;+;+;+;+;+;+;+;+;+;+;+;+;+;+;+;+;+;+;+;+;+;+;+;+;+;+;+;+;+;+;+;+;+;+;+;+;+;+;+;+;+;+;+;+;+;+;+;+;+;+;+;+;+;+;+;+;+;+;+;+;+;+;+;+;+;+;+;+;+;+;+;+;+;+;+;+;+;+;+;+;+;+;+;+;+;+;+;+;+;+;+;+;+;+;+;+;+;+;+	150223	597	517	471	960	960	880	414	513	487	1056	782	1172	744	715	531	1292	1547	1215	831	600	650	1008	886	1065
LINC02810	chr1;chr1;chr1;chr1;chr1;chr1;chr1;chr1;chr1;chr1;chr1;chr1	17717745;17717745;17717745;17717745;17717745;17718792;17718792;17718792;17718792;17718792;17722354;17722354	17718559;17718559;17718559;17718559;17718559;17721679;17721679;17721679;17721679;17721679;17749676;17749676	+;+;+;+;+;+;+;+;+;+;+;+	31026	0	0	1	0	2	0	1	1	1	0	0	0	1	0	0	0	0	0	1	1	1	1	2	0
ACTL8	chr1;chr1;chr1;chr1;chr1	17755505;17755505;17823357;17823357;17823357	17822981;17822981;17825766;17825766;17825766	+;+;+;+;+	69887	9	7	15	8	6	2	10	9	6	6	0	6	20	13	11	5	4	7	12	8	6	5	1	3
ENSG00000284653	chr1;chr1;chr1;chr1;chr1;chr1	18016372;18016372;18035901;18035901;18038818;18038818	18035788;18035788;18038304;18038304;18044884;18044884	+;+;+;+;+;+	27888	0	0	0	0	0	0	0	0	0	0	0	3	0	1	0	0	0	0	0	0	0	0	0	0
LINC01654	chr1;chr1;chr1;chr1	18065848;18065848;18068279;18068279	18068191;18068191;18072219;18072219	+;+;+;+	6285	0	0	0	0	0	0	0	0	0	0	0	0	0	0	0	1	0	0	0	0	0	0	0	0
IGSF21	chr1;chr1;chr1;chr1;chr1;chr1;chr1;chr1;chr1;chr1;chr1;chr1;chr1;chr1;chr1;chr1;chr1;chr1;chr1;chr1;chr1;chr1;chr1;chr1;chr1;chr1;chr1;chr1;chr1;chr1;chr1;chr1;chr1;chr1;chr1;chr1;chr1;chr1;chr1;chr1;chr1;chr1;chr1;chr1;chr1;chr1;chr1	18108199;18108199;18115862;18115862;18167025;18167025;18167025;18167025;18167764;18167764;18167764;18167764;18176175;18176175;18176175;18176175;18179347;18179347;18228011;18228011;18278885;18278885;18278885;18291988;18291988;18291988;18335011;18335011;18335011;18362231;18362231;18362231;18362231;18365698;18365698;18365698;18365698;18376396;18376396;18376396;18376396;18376993;18376993;18376993;183…	18109388;18109388;18166928;18166928;18167746;18167746;18167746;18167746;18176152;18176152;18176152;18176152;18179051;18179051;18179051;18179051;18227897;18227897;18278844;18278844;18291865;18291865;18291865;18334891;18334891;18334891;18361366;18361366;18361366;18365222;18365222;18365222;18365222;18375956;18375956;18375956;18375956;18376799;18376799;18376799;18376799;18377392;18377392;18377392;183…	+;+;+;+;+;+;+;+;+;+;+;+;+;+;+;+;+;+;+;+;+;+;+;+;+;+;+;+;+;+;+;+;+;+;+;+;+;+;+;+;+;+;+;+;+;+;+	260750	5	6	6	10	13	12	1	7	4	7	4	7	3	7	4	18	13	6	10	6	22	15	21	11
IGSF21-AS1	chr1;chr1;chr1;chr1;chr1;chr1;chr1;chr1;chr1;chr1;chr1;chr1	18167025;18167025;18167025;18167025;18167764;18167764;18167764;18167764;18176175;18176175;18176175;18176175	18167746;18167746;18167746;18167746;18176152;18176152;18176152;18176152;18179051;18179051;18179051;18179051	-;-;-;-;-;-;-;-;-;-;-;-	11988	0	0	0	0	0	0	0	0	0	0	0	0	0	0	0	0	0	0	0	0	0	0	0	0
ENSG00000225387	chr1;chr1	18386221;18386221	18388415;18388415	+;+	2195	0	0	0	0	0	0	0	0	0	0	0	0	0	0	0	0	0	0	0	0	0	0	0	0
PAX7	chr1;chr1;chr1;chr1;chr1;chr1;chr1;chr1;chr1;chr1;chr1;chr1;chr1;chr1;chr1;chr1;chr1;chr1;chr1;chr1;chr1;chr1;chr1;chr1;chr1;chr1;chr1;chr1;chr1;chr1	18631689;18631689;18631689;18631689;18634539;18634539;18634539;18634539;18635241;18635241;18635241;18635241;18636372;18636372;18636372;18636372;18691954;18691954;18691954;18691954;18700819;18700819;18700819;18700819;18703297;18703297;18703297;18703297;18736139;18736139	18634302;18634302;18634302;18634302;18635110;18635110;18635110;18635110;18636236;18636236;18636236;18636236;18691753;18691753;18691753;18691753;18700652;18700652;18700652;18700652;18703093;18703093;18703093;18703093;18735631;18735631;18735631;18735631;18744813;18744813	+;+;+;+;+;+;+;+;+;+;+;+;+;+;+;+;+;+;+;+;+;+;+;+;+;+;+;+;+;+	111548	71	45	56	127	109	130	37	72	61	134	113	111	64	80	54	156	178	130	84	50	102	204	152	176
TAS1R2	chr1;chr1;chr1;chr1;chr1;chr1;chr1;chr1;chr1;chr1	18840528;18840528;18841853;18841853;18849551;18849551;18854987;18854987;18857632;18857632	18841728;18841728;18849340;18849340;18854212;18854212;18857330;18857330;18859478;18859478	-;-;-;-;-;-;-;-;-;-	17542	1	0	0	0	1	0	0	0	0	2	3	0	0	1	0	1	0	1	0	0	0	10	7	2
ALDH4A1	chr1;chr1;chr1;chr1;chr1;chr1;chr1;chr1;chr1;chr1;chr1;chr1;chr1;chr1;chr1;chr1;chr1;chr1;chr1;chr1;chr1;chr1;chr1;chr1;chr1;chr1;chr1;chr1;chr1;chr1;chr1;chr1;chr1;chr1;chr1;chr1;chr1;chr1;chr1;chr1;chr1;chr1;chr1;chr1;chr1;chr1;chr1;chr1;chr1;chr1;chr1;chr1;chr1;chr1;chr1;chr1;chr1;chr1;chr1;chr1;chr1;chr1;chr1;chr1;chr1;chr1;chr1;chr1;chr1;chr1;chr1;chr1;chr1;chr1;chr1;chr1;chr1;chr1;chr1;chr1…	18872958;18872958;18872958;18872958;18872958;18874582;18874582;18874582;18874582;18874582;18875504;18875504;18875504;18875504;18875504;18876468;18876468;18876468;18876468;18876468;18877256;18877256;18877256;18877256;18877256;18877613;18877613;18877613;18877613;18877613;18879374;18879374;18879374;18879374;18879374;18881888;18881888;18881888;18881888;18881888;18882673;18882673;18882673;18882673;188…	18874462;18874462;18874462;18874462;18874462;18875381;18875381;18875381;18875381;18875381;18876314;18876314;18876314;18876314;18876314;18877207;18877207;18877207;18877207;18877207;18877415;18877415;18877415;18877415;18877415;18879299;18879299;18879299;18879299;18879299;18881699;18881699;18881699;18881699;18881699;18882559;18882559;18882559;18882559;18882559;18883110;18883110;18883110;18883110;188…	-;-;-;-;-;-;-;-;-;-;-;-;-;-;-;-;-;-;-;-;-;-;-;-;-;-;-;-;-;-;-;-;-;-;-;-;-;-;-;-;-;-;-;-;-;-;-;-;-;-;-;-;-;-;-;-;-;-;-;-;-;-;-;-;-;-;-;-;-;-;-;-;-;-;-;-;-;-;-;-;-;-;-;-;-;-;-;-;-;-;-;-;-;-;-;-;-;-;-;-;-	27511	51	30	40	66	67	72	57	41	61	92	62	99	86	60	63	101	106	81	201	133	171	197	171	191
IFFO2	chr1;chr1;chr1;chr1;chr1;chr1;chr1;chr1;chr1;chr1;chr1;chr1;chr1;chr1;chr1;chr1;chr1;chr1;chr1;chr1;chr1;chr1;chr1;chr1;chr1;chr1;chr1	18908667;18908667;18908667;18908667;18910473;18910473;18910473;18910473;18911477;18911477;18911477;18911477;18912084;18912084;18912084;18917043;18917043;18917043;18918503;18918503;18918503;18919774;18919774;18919774;18921122;18921122;18921122	18910341;18910341;18910341;18910341;18911383;18911383;18911383;18911383;18911962;18911962;18911962;18911962;18916902;18916902;18916902;18918361;18918361;18918361;18919677;18919677;18919677;18921060;18921060;18921060;18955667;18955667;18955667	-;-;-;-;-;-;-;-;-;-;-;-;-;-;-;-;-;-;-;-;-;-;-;-;-;-;-	46218	285	243	211	427	416	410	99	149	120	371	249	345	302	314	191	465	518	393	249	198	271	461	477	610
UBR4	chr1;chr1;chr1;chr1;chr1;chr1;chr1;chr1;chr1;chr1;chr1;chr1;chr1;chr1;chr1;chr1;chr1;chr1;chr1;chr1;chr1;chr1;chr1;chr1;chr1;chr1;chr1;chr1;chr1;chr1;chr1;chr1;chr1;chr1;chr1;chr1;chr1;chr1;chr1;chr1;chr1;chr1;chr1;chr1;chr1;chr1;chr1;chr1;chr1;chr1;chr1;chr1;chr1;chr1;chr1;chr1;chr1;chr1;chr1;chr1;chr1;chr1;chr1;chr1;chr1;chr1;chr1;chr1;chr1;chr1;chr1;chr1;chr1;chr1;chr1;chr1;chr1;chr1;chr1;chr1…	19075512;19075512;19075512;19075512;19075512;19075512;19076903;19076903;19076903;19076903;19076903;19076903;19077828;19077828;19077828;19077828;19077828;19081307;19081307;19081307;19081307;19082241;19082241;19082241;19084699;19084699;19084699;19086271;19086271;19086271;19086822;19086822;19086822;19087930;19087930;19087930;19088978;19088978;19088978;19092919;19092919;19092919;19092919;19093487;190…	19076739;19076739;19076739;19076739;19076739;19076739;19077784;19077784;19077784;19077784;19077784;19077784;19077975;19077975;19077975;19077975;19077975;19081348;19081348;19081348;19081348;19084503;19084503;19084503;19086144;19086144;19086144;19086678;19086678;19086678;19087815;19087815;19087815;19088758;19088758;19088758;19092732;19092732;19092732;19093312;19093312;19093312;19093312;19093948;190…	-;-;-;-;-;-;-;-;-;-;-;-;-;-;-;-;-;-;-;-;-;-;-;-;-;-;-;-;-;-;-;-;-;-;-;-;-;-;-;-;-;-;-;-;-;-;-;-;-;-;-;-;-;-;-;-;-;-;-;-;-;-;-;-;-;-;-;-;-;-;-;-;-;-;-;-;-;-;-;-;-;-;-;-;-;-;-;-;-;-;-;-;-;-;-;-;-;-;-;-;-;-;-;-;-;-;-;-;-;-;-;-;-;-;-;-;-;-;-;-;-;-;-;-;-;-;-;-;-;-;-;-;-;-;-;-;-;-;-;-;-;-;-;-;-;-;-;-;-;-;-;-;-;-;-;-;-;-;-;-;-;-;-;-;-;-;-;-;-;-;-;-;-;-;-;-;-;-;-;-;-;-;-;-;-;-;-;-;-;-;-;-;-;-;-;-;-;-;-;-…	110481	328	319	279	746	805	710	284	344	347	791	406	442	396	369	276	1099	1314	849	574	453	459	821	777	443
EMC1-AS1	chr1;chr1;chr1;chr1;chr1;chr1;chr1;chr1;chr1;chr1;chr1;chr1;chr1;chr1;chr1;chr1;chr1;chr1;chr1;chr1;chr1;chr1;chr1;chr1;chr1;chr1;chr1;chr1;chr1;chr1;chr1;chr1;chr1;chr1;chr1;chr1;chr1;chr1;chr1;chr1;chr1;chr1;chr1;chr1;chr1;chr1;chr1;chr1;chr1;chr1;chr1;chr1;chr1;chr1;chr1;chr1;chr1	19210560;19210560;19210560;19213719;19213719;19219483;19219483;19219483;19219483;19223570;19223570;19223570;19223570;19228191;19228191;19228191;19228191;19229555;19229555;19229555;19229555;19232317;19232317;19232317;19232317;19232774;19232774;19232774;19232774;19233136;19233136;19233136;19233136;19234309;19234309;19234309;19234309;19235253;19235253;19235253;19235253;19237239;19237239;19237239;192…	19213621;19213621;19213621;19215659;19215659;19219568;19219568;19219568;19219568;19227312;19227312;19227312;19227312;19229354;19229354;19229354;19229354;19230843;19230843;19230843;19230843;19232623;19232623;19232623;19232623;19232935;19232935;19232935;19232935;19234179;19234179;19234179;19234179;19235129;19235129;19235129;19235129;19237141;19237141;19237141;19237141;19238016;19238016;19238016;192…	+;+;+;+;+;+;+;+;+;+;+;+;+;+;+;+;+;+;+;+;+;+;+;+;+;+;+;+;+;+;+;+;+;+;+;+;+;+;+;+;+;+;+;+;+;+;+;+;+;+;+;+;+;+;+;+;+	17585	105	78	89	80	65	62	38	49	36	49	36	35	80	87	61	56	55	57	114	104	146	84	97	67
EMC1	chr1;chr1;chr1;chr1;chr1;chr1;chr1;chr1;chr1;chr1;chr1;chr1;chr1;chr1;chr1;chr1;chr1;chr1;chr1;chr1;chr1;chr1;chr1;chr1;chr1;chr1;chr1;chr1;chr1;chr1;chr1;chr1;chr1;chr1;chr1;chr1;chr1;chr1;chr1;chr1;chr1;chr1;chr1;chr1;chr1;chr1;chr1;chr1;chr1;chr1;chr1;chr1;chr1;chr1;chr1;chr1;chr1;chr1;chr1;chr1;chr1;chr1;chr1;chr1;chr1;chr1;chr1;chr1;chr1;chr1;chr1;chr1;chr1;chr1;chr1;chr1;chr1;chr1;chr1;chr1…	19219483;19219483;19219483;19219483;19219483;19219483;19219483;19219483;19219483;19219483;19219483;19219483;19219483;19219483;19219483;19219483;19219483;19219483;19219483;19219483;19219483;19219483;19219483;19219483;19219483;19219483;19219483;19219483;19219483;19219483;19219483;19219483;19219483;19219483;19219483;19219483;19219483;19219483;19219483;19219483;19223570;19223570;19223570;19223570;192…	19219568;19219568;19219568;19219568;19219568;19219568;19219568;19219568;19219568;19219568;19219568;19219568;19219568;19219568;19219568;19219568;19219568;19219568;19219568;19219568;19219568;19219568;19219568;19219568;19219568;19219568;19219568;19219568;19219568;19219568;19219568;19219568;19219568;19219568;19219568;19219568;19219568;19219568;19219568;19219568;19227312;19227312;19227312;19227312;192…	-;-;-;-;-;-;-;-;-;-;-;-;-;-;-;-;-;-;-;-;-;-;-;-;-;-;-;-;-;-;-;-;-;-;-;-;-;-;-;-;-;-;-;-;-;-;-;-;-;-;-;-;-;-;-;-;-;-;-;-;-;-;-;-;-;-;-;-;-;-;-;-;-;-;-;-;-;-;-;-;-;-;-;-;-;-;-;-;-;-;-;-;-;-;-;-;-;-;-;-;-;-;-;-;-;-;-;-;-;-;-;-;-;-;-;-;-;-;-;-;-;-;-;-;-;-;-;-;-;-;-;-;-;-;-;-;-;-;-;-;-;-;-;-;-;-;-;-;-;-;-;-;-;-;-;-;-;-;-;-;-;-;-;-;-;-;-;-;-;-;-;-;-;-;-;-;-;-;-;-;-;-;-;-;-;-;-;-;-;-;-;-;-;-;-;-;-;-;-;-…	20687	32	21	27	31	27	35	16	17	13	11	9	13	16	21	10	26	37	19	16	16	20	37	48	20
MRTO4	chr1;chr1;chr1;chr1;chr1;chr1;chr1;chr1;chr1;chr1;chr1;chr1;chr1;chr1;chr1;chr1;chr1;chr1	19252249;19252249;19252249;19254841;19254841;19254841;19256053;19256053;19257146;19257146;19257522;19257522;19257985;19257985;19257985;19258554;19258554;19258554	19254781;19254781;19254781;19255947;19255947;19255947;19257063;19257063;19257453;19257453;19257711;19257711;19258476;19258476;19258476;19258680;19258680;19258680	+;+;+;+;+;+;+;+;+;+;+;+;+;+;+;+;+;+	5768	96	98	76	88	68	68	27	42	41	35	27	50	96	102	62	69	81	53	63	48	39	46	34	33
ENSG00000286064	chr1;chr1	19260734;19260734	19262181;19262181	-;-	1448	22	32	25	11	24	27	19	21	26	40	52	21	27	44	26	34	27	30	50	46	40	47	55	40
AKR7L	chr1;chr1;chr1;chr1;chr1;chr1;chr1;chr1;chr1;chr1;chr1;chr1;chr1;chr1;chr1;chr1;chr1;chr1;chr1	19267462;19267462;19267462;19268702;19268702;19268702;19269372;19269372;19269372;19269680;19269680;19269680;19270556;19270556;19270556;19270556;19271270;19271270;19271270	19268571;19268571;19268571;19269271;19269271;19269271;19269582;19269582;19269582;19270450;19270450;19270450;19270747;19270747;19270747;19270747;19273860;19273860;19273860	-;-;-;-;-;-;-;-;-;-;-;-;-;-;-;-;-;-;-	5445	6	5	5	12	5	9	5	8	7	13	6	15	11	4	2	16	12	12	13	5	7	17	14	15
AKR7A3	chr1;chr1;chr1;chr1;chr1;chr1;chr1;chr1;chr1;chr1;chr1;chr1	19282893;19282893;19284126;19284126;19284786;19284786;19285115;19285115;19285993;19285993;19286373;19286373	19283995;19283995;19284685;19284685;19285017;19285017;19285887;19285887;19286184;19286184;19288495;19288495	-;-;-;-;-;-;-;-;-;-;-;-	4983	4	10	3	10	13	23	4	3	2	14	9	13	8	12	10	11	23	13	10	7	8	25	19	20
ENSG00000270728	chr1;chr1	19297190;19297190	19297488;19297488	+;+	299	8	5	7	5	7	15	1	6	5	12	22	8	16	14	3	9	11	10	7	16	9	14	8	5
AKR7A2	chr1;chr1;chr1;chr1;chr1;chr1;chr1;chr1;chr1;chr1;chr1;chr1;chr1;chr1;chr1;chr1;chr1;chr1;chr1;chr1;chr1;chr1;chr1;chr1;chr1;chr1;chr1;chr1;chr1;chr1;chr1;chr1;chr1;chr1;chr1;chr1	19304387;19304387;19304387;19304387;19304387;19305183;19305183;19305183;19305183;19305183;19306148;19306148;19306148;19306148;19306148;19307102;19307102;19307102;19307102;19307102;19307411;19307411;19307411;19307411;19307411;19308263;19308263;19308263;19308263;19308263;19308263;19308643;19308643;19308643;19308643;19308643	19305075;19305075;19305075;19305075;19305075;19306017;19306017;19306017;19306017;19306017;19307001;19307001;19307001;19307001;19307001;19307313;19307313;19307313;19307313;19307313;19307738;19307738;19307738;19307738;19307738;19308454;19308454;19308454;19308454;19308454;19308454;19311826;19311826;19311826;19311826;19311826	-;-;-;-;-;-;-;-;-;-;-;-;-;-;-;-;-;-;-;-;-;-;-;-;-;-;-;-;-;-;-;-;-;-;-;-	6294	49	55	56	59	56	53	31	28	27	45	22	49	61	56	34	44	61	42	72	70	70	52	39	43
SLC66A1	chr1;chr1;chr1;chr1;chr1;chr1;chr1;chr1;chr1;chr1;chr1;chr1;chr1;chr1;chr1;chr1;chr1;chr1;chr1;chr1;chr1;chr1;chr1;chr1;chr1;chr1;chr1;chr1;chr1;chr1;chr1;chr1;chr1;chr1;chr1;chr1;chr1;chr1;chr1;chr1;chr1;chr1;chr1;chr1;chr1;chr1;chr1;chr1;chr1;chr1;chr1;chr1;chr1	19312890;19312890;19312890;19312890;19312890;19312890;19317842;19317842;19317842;19317842;19317842;19317842;19324763;19324763;19324763;19324763;19324763;19324763;19324763;19325583;19325583;19325583;19325583;19325583;19325583;19325583;19326388;19326388;19326388;19326388;19326388;19326388;19326388;19326624;19326624;19326624;19326624;19326624;19326624;19326624;19327413;19327413;19327413;19327413;193…	19317599;19317599;19317599;19317599;19317599;19317599;19324632;19324632;19324632;19324632;19324632;19324632;19325494;19325494;19325494;19325494;19325494;19325494;19325494;19326244;19326244;19326244;19326244;19326244;19326244;19326244;19326530;19326530;19326530;19326530;19326530;19326530;19326530;19327226;19327226;19327226;19327226;19327226;19327226;19327226;19327570;19327570;19327570;19327570;193…	+;+;+;+;+;+;+;+;+;+;+;+;+;+;+;+;+;+;+;+;+;+;+;+;+;+;+;+;+;+;+;+;+;+;+;+;+;+;+;+;+;+;+;+;+;+;+;+;+;+;+;+;+	14289	107	76	84	99	95	87	70	78	72	87	82	71	122	135	101	95	107	83	214	170	169	107	91	118
CAPZB	chr1;chr1;chr1;chr1;chr1;chr1;chr1;chr1;chr1;chr1;chr1;chr1;chr1;chr1;chr1;chr1;chr1;chr1;chr1;chr1;chr1;chr1;chr1;chr1;chr1;chr1;chr1;chr1;chr1;chr1;chr1;chr1;chr1;chr1;chr1;chr1;chr1;chr1;chr1;chr1;chr1;chr1;chr1;chr1;chr1;chr1;chr1;chr1;chr1;chr1;chr1;chr1;chr1;chr1;chr1;chr1;chr1;chr1;chr1;chr1;chr1;chr1;chr1;chr1;chr1;chr1;chr1;chr1;chr1;chr1;chr1;chr1;chr1;chr1;chr1;chr1;chr1;chr1;chr1;chr1…	19346363;19346363;19346363;19346363;19346363;19346363;19346363;19346363;19346363;19346363;19346363;19356752;19356752;19356752;19356752;19356752;19356752;19356752;19356752;19356752;19356752;19356752;19356752;19356752;19357564;19357564;19357564;19357564;19357564;19357564;19357564;19357564;19357564;19357564;19357564;19357564;19357564;19357564;19378654;19378654;19378654;19378654;19378654;19378654;193…	19356634;19356634;19356634;19356634;19356634;19356634;19356634;19356634;19356634;19356634;19356634;19357421;19357421;19357421;19357421;19357421;19357421;19357421;19357421;19357421;19357421;19357421;19357421;19357421;19374047;19374047;19374047;19374047;19374047;19374047;19374047;19374047;19374047;19374047;19374047;19374047;19374047;19374047;19385504;19385504;19385504;19385504;19385504;19385504;193…	-;-;-;-;-;-;-;-;-;-;-;-;-;-;-;-;-;-;-;-;-;-;-;-;-;-;-;-;-;-;-;-;-;-;-;-;-;-;-;-;-;-;-;-;-;-;-;-;-;-;-;-;-;-;-;-;-;-;-;-;-;-;-;-;-;-;-;-;-;-;-;-;-;-;-;-;-;-;-;-;-;-;-;-;-;-;-;-;-;-;-;-;-;-;-;-;-;-;-;-;-;-;-;-;-;-;-;-;-;-;-;-;-;-;-;-;-;-;-;-;-;-;-;-;-;-;-;-;-;-;-;-;-;-;-;-;-;-;-;-;-;-;-;-;-;-;-;-;-;-;-;-;-;-;-;-	127383	573	439	510	1205	1098	1271	309	458	395	1191	977	841	695	617	414	1578	2016	1582	738	561	731	1282	1209	1468
MICOS10	chr1;chr1;chr1;chr1;chr1;chr1;chr1;chr1;chr1;chr1;chr1;chr1;chr1;chr1;chr1;chr1;chr1;chr1;chr1;chr1;chr1;chr1;chr1;chr1;chr1;chr1;chr1;chr1;chr1;chr1;chr1;chr1;chr1;chr1;chr1;chr1;chr1;chr1;chr1;chr1;chr1;chr1;chr1;chr1;chr1;chr1;chr1;chr1;chr1;chr1;chr1;chr1;chr1;chr1;chr1;chr1;chr1;chr1;chr1;chr1;chr1;chr1;chr1;chr1;chr1;chr1;chr1;chr1;chr1;chr1;chr1;chr1;chr1;chr1;chr1;chr1;chr1;chr1;chr1;chr1…	19484892;19484892;19484892;19484892;19485540;19485540;19510734;19510734;19591886;19591886;19591886;19591886;19596833;19596833;19597110;19597110;19597110;19597110;19597110;19597110;19597110;19597110;19597110;19597110;19597110;19597110;19597110;19597110;19597110;19597110;19597110;19597110;19597110;19597110;19597110;19597110;19597110;19597110;19597110;19597110;19597110;19597110;19597110;19597110;195…	19485435;19485435;19485435;19485435;19510592;19510592;19591801;19591801;19596709;19596709;19596709;19596709;19596976;19596976;19597833;19597833;19597833;19597833;19597833;19597833;19597833;19597833;19597833;19597833;19597833;19597833;19597833;19597833;19597833;19597833;19597833;19597833;19597833;19597833;19597833;19597833;19597833;19597833;19597833;19597833;19597833;19597833;19597833;19597833;195…	+;+;+;+;+;+;+;+;+;+;+;+;+;+;+;+;+;+;+;+;+;+;+;+;+;+;+;+;+;+;+;+;+;+;+;+;+;+;+;+;+;+;+;+;+;+;+;+;+;+;+;+;+;+;+;+;+;+;+;+;+;+;+;+;+;+;+;+;+;+;+;+;+;+;+;+;+;+;+;+;+;+;+;+;+;+;+;+;+;+;+;+;+;+;+;+;+;+;+;+;+;+;+;+;+;+;+;+;+;+;+;+;+;+;+;+;+;+;+;+;+;+;+;+;+;+;+;+;+;+;+;+;+;+;+;+;+;+;+;+;+;+;+;+;+;+;+;+;+;+;+;+;+;+;+;+;+;+;+;+;+;+;+;+;+;+;+;+;+;+;+;+;+;+;+;+;+;+;+;+;+;+;+;+;+;+;+;+;+;+;+;+;+;+;+;+;+;+;+;+…	138796	18	20	21	12	15	9	10	13	11	10	5	10	20	16	15	15	7	5	32	24	27	11	8	17
MICOS10-DT	chr1;chr1;chr1;chr1	19591886;19591886;19591886;19591886	19596709;19596709;19596709;19596709	-;-;-;-	4824	0	0	0	0	0	0	0	0	0	0	0	0	0	0	0	0	0	0	0	0	0	0	0	0
NBL1	chr1;chr1;chr1;chr1;chr1;chr1;chr1;chr1;chr1;chr1;chr1;chr1;chr1;chr1;chr1;chr1;chr1;chr1;chr1;chr1;chr1;chr1;chr1;chr1;chr1;chr1;chr1;chr1;chr1;chr1;chr1;chr1;chr1;chr1;chr1;chr1;chr1;chr1;chr1;chr1;chr1;chr1;chr1;chr1;chr1;chr1;chr1;chr1;chr1;chr1;chr1;chr1;chr1;chr1;chr1;chr1;chr1;chr1;chr1;chr1;chr1;chr1;chr1;chr1;chr1;chr1;chr1;chr1;chr1;chr1;chr1;chr1;chr1;chr1;chr1;chr1;chr1;chr1;chr1;chr1…	19597110;19597110;19597110;19597110;19597110;19597110;19598196;19598196;19598196;19598196;19598196;19598196;19601305;19601305;19601305;19601305;19601305;19601305;19608569;19608569;19608569;19608569;19608569;19608569;19614595;19614595;19614595;19614595;19614595;19614595;19617337;19617337;19617337;19617337;19617337;19617337;19622148;19622148;19622148;19622148;19622148;19622148;19623791;19623791;196…	19597833;19597833;19597833;19597833;19597833;19597833;19600786;19600786;19600786;19600786;19600786;19600786;19608113;19608113;19608113;19608113;19608113;19608113;19614500;19614500;19614500;19614500;19614500;19614500;19617257;19617257;19617257;19617257;19617257;19617257;19622099;19622099;19622099;19622099;19622099;19622099;19623473;19623473;19623473;19623473;19623473;19623473;19625391;19625391;196…	+;+;+;+;+;+;+;+;+;+;+;+;+;+;+;+;+;+;+;+;+;+;+;+;+;+;+;+;+;+;+;+;+;+;+;+;+;+;+;+;+;+;+;+;+;+;+;+;+;+;+;+;+;+;+;+;+;+;+;+;+;+;+;+;+;+;+;+;+;+;+;+;+;+;+;+;+;+;+;+;+;+;+;+;+;+;+;+;+;+;+;+;+;+;+;+;+;+;+;+;+;+;+;+;+;+;+;+;+;+;+;+;+;+;+;+;+;+;+;+;+;+;+;+;+;+;+;+;+;+;+;+;+;+;+;+;+;+;+;+;+;+;+;+;+;+;+;+;+;+;+;+;+;+;+;+;+;+;+;+;+;+;+;+;+;+;+;+;+;+;+;+;+;+;+;+;+;+;+;+;+;+;+;+;+;+;+;+;+;+;+;+;+;+;+;+;+;+;+;+…	52269	0	0	0	0	0	0	0	0	0	0	0	0	0	0	0	0	0	0	0	0	0	0	0	0
MICOS10-NBL1	chr1;chr1;chr1;chr1;chr1;chr1;chr1;chr1;chr1;chr1;chr1;chr1;chr1;chr1;chr1;chr1;chr1;chr1;chr1;chr1;chr1;chr1;chr1;chr1;chr1;chr1;chr1;chr1;chr1;chr1;chr1;chr1;chr1;chr1;chr1;chr1;chr1;chr1;chr1;chr1;chr1;chr1;chr1;chr1;chr1;chr1;chr1;chr1;chr1;chr1;chr1;chr1;chr1;chr1;chr1;chr1;chr1;chr1;chr1;chr1;chr1;chr1;chr1;chr1;chr1;chr1;chr1;chr1;chr1;chr1;chr1;chr1;chr1;chr1;chr1;chr1;chr1;chr1;chr1;chr1…	19597110;19597110;19597110;19597110;19597110;19597110;19597110;19597110;19597110;19597110;19597110;19597110;19598196;19598196;19598196;19598196;19598196;19598196;19598196;19598196;19598196;19598196;19598196;19598196;19601305;19601305;19601305;19601305;19601305;19601305;19601305;19601305;19601305;19601305;19601305;19601305;19608569;19608569;19608569;19608569;19608569;19608569;19608569;19608569;196…	19597833;19597833;19597833;19597833;19597833;19597833;19597833;19597833;19597833;19597833;19597833;19597833;19600786;19600786;19600786;19600786;19600786;19600786;19600786;19600786;19600786;19600786;19600786;19600786;19608113;19608113;19608113;19608113;19608113;19608113;19608113;19608113;19608113;19608113;19608113;19608113;19614500;19614500;19614500;19614500;19614500;19614500;19614500;19614500;196…	+;+;+;+;+;+;+;+;+;+;+;+;+;+;+;+;+;+;+;+;+;+;+;+;+;+;+;+;+;+;+;+;+;+;+;+;+;+;+;+;+;+;+;+;+;+;+;+;+;+;+;+;+;+;+;+;+;+;+;+;+;+;+;+;+;+;+;+;+;+;+;+;+;+;+;+;+;+;+;+;+;+;+;+;+;+;+;+;+;+;+;+;+;+;+;+;+;+;+;+;+;+;+;+;+;+;+;+;+;+;+;+;+;+;+;+;+;+;+;+;+;+;+;+;+;+;+;+;+;+;+;+;+;+;+;+;+;+;+;+;+;+;+;+;+;+;+;+;+;+;+;+;+;+;+;+;+;+;+;+;+;+;+;+;+;+;+;+;+;+;+;+;+;+;+;+;+;+;+;+;+;+;+;+;+;+;+;+;+;+;+;+;+;+;+;+;+;+;+;+…	52269	0	0	0	0	0	0	0	0	0	0	0	0	0	0	0	0	0	0	0	0	0	0	0	0
HTR6	chr1;chr1;chr1;chr1	19666468;19666468;19678726;19678726	19678566;19678566;19678918;19678918	+;+;+;+	12292	1	0	4	1	4	3	2	2	1	13	6	8	0	0	2	1	1	2	3	4	13	18	23	14
TMCO4	chr1;chr1;chr1;chr1;chr1;chr1;chr1;chr1;chr1;chr1;chr1;chr1;chr1;chr1;chr1;chr1;chr1;chr1;chr1;chr1;chr1;chr1;chr1;chr1;chr1;chr1;chr1;chr1;chr1;chr1;chr1;chr1;chr1;chr1;chr1;chr1;chr1;chr1;chr1;chr1;chr1;chr1;chr1;chr1;chr1;chr1;chr1;chr1;chr1;chr1;chr1;chr1;chr1;chr1;chr1;chr1;chr1;chr1;chr1;chr1;chr1;chr1;chr1;chr1;chr1;chr1;chr1;chr1;chr1;chr1;chr1;chr1;chr1;chr1;chr1;chr1;chr1;chr1;chr1;chr1…	19683445;19683445;19683445;19683445;19694552;19694552;19694552;19694552;19694552;19701211;19701211;19701211;19701211;19737457;19737457;19737457;19737457;19737457;19738420;19738420;19738420;19738420;19739961;19739961;19739961;19739961;19740942;19740942;19740942;19740942;19745652;19745652;19745652;19745652;19746600;19746600;19746600;19746600;19747261;19747261;19747261;19747261;19747261;19750373;197…	19694433;19694433;19694433;19694433;19700767;19700767;19700767;19700767;19700767;19737371;19737371;19737371;19737371;19738221;19738221;19738221;19738221;19738221;19739823;19739823;19739823;19739823;19740776;19740776;19740776;19740776;19745531;19745531;19745531;19745531;19746455;19746455;19746455;19746455;19747162;19747162;19747162;19747162;19750080;19750080;19750080;19750080;19750080;19755633;197…	-;-;-;-;-;-;-;-;-;-;-;-;-;-;-;-;-;-;-;-;-;-;-;-;-;-;-;-;-;-;-;-;-;-;-;-;-;-;-;-;-;-;-;-;-;-;-;-;-;-;-;-;-;-;-;-;-;-;-;-;-;-;-;-;-;-;-;-;-;-;-;-;-;-;-;-;-;-;-;-;-;-;-;-;-;-	113679	200	138	172	273	283	256	101	139	113	258	172	228	189	171	120	332	394	310	190	171	248	357	336	327
RNF186-AS1	chr1;chr1	19815284;19815284	19819242;19819242	+;+	3959	0	0	0	0	0	0	0	0	0	0	0	0	0	0	0	0	0	0	0	0	0	0	0	0
OTUD3	chr1;chr1;chr1;chr1;chr1;chr1;chr1;chr1;chr1;chr1;chr1;chr1;chr1;chr1;chr1;chr1;chr1;chr1;chr1	19882735;19882735;19890534;19890534;19890534;19894481;19894481;19894481;19897816;19897816;19904399;19904399;19904988;19904988;19906617;19906617;19906617;19906945;19906945	19890384;19890384;19894367;19894367;19894367;19897539;19897539;19897539;19904266;19904266;19904890;19904890;19906431;19906431;19906727;19906727;19906727;19907569;19907569	+;+;+;+;+;+;+;+;+;+;+;+;+;+;+;+;+;+;+	23666	298	197	208	361	364	372	107	151	132	236	194	82	290	269	126	370	374	360	210	147	255	256	277	198
PLA2G2E	chr1;chr1;chr1;chr1;chr1;chr1	19920450;19920450;19922405;19922405;19922756;19922756	19922297;19922297;19922616;19922616;19923519;19923519	-;-;-;-;-;-	2824	1	0	0	1	3	2	0	0	1	0	1	1	1	1	0	0	0	0	4	3	1	3	9	6
PLA2G2A	chr1;chr1;chr1;chr1;chr1;chr1;chr1;chr1;chr1;chr1;chr1;chr1;chr1;chr1	19975844;19975844;19975844;19975844;19975844;19975844;19979068;19979068;19979068;19979068;19979068;19979068;19979691;19979691	19978014;19978014;19978014;19978014;19978014;19978014;19979579;19979579;19979579;19979579;19979579;19979579;19980361;19980361	-;-;-;-;-;-;-;-;-;-;-;-;-;-	3354	0	0	0	0	0	0	0	0	0	0	0	0	0	0	0	0	0	0	0	0	0	1	0	0
PLA2G5	chr1;chr1;chr1;chr1;chr1;chr1;chr1;chr1;chr1;chr1;chr1;chr1;chr1;chr1;chr1;chr1;chr1;chr1;chr1;chr1;chr1;chr1;chr1;chr1;chr1;chr1;chr1;chr1;chr1;chr1;chr1;chr1;chr1;chr1;chr1;chr1;chr1;chr1;chr1;chr1;chr1;chr1;chr1;chr1;chr1;chr1;chr1;chr1;chr1;chr1;chr1;chr1;chr1;chr1;chr1;chr1;chr1;chr1;chr1;chr1;chr1;chr1;chr1;chr1;chr1;chr1;chr1;chr1;chr1;chr1;chr1;chr1;chr1;chr1;chr1;chr1;chr1;chr1;chr1;chr1…	20028710;20028710;20028710;20028710;20028710;20028710;20028710;20046142;20046142;20046142;20046142;20046142;20046142;20046142;20054840;20054840;20054840;20054840;20054840;20054840;20054840;20059693;20059693;20059693;20059693;20059693;20059693;20059693;20063603;20063603;20063603;20063603;20063603;20063603;20063603;20066130;20066130;20066130;20066130;20066130;20066130;20066130;20069035;20069035;200…	20046101;20046101;20046101;20046101;20046101;20046101;20046101;20054791;20054791;20054791;20054791;20054791;20054791;20054791;20059631;20059631;20059631;20059631;20059631;20059631;20059631;20063483;20063483;20063483;20063483;20063483;20063483;20063483;20066023;20066023;20066023;20066023;20066023;20066023;20066023;20068872;20068872;20068872;20068872;20068872;20068872;20068872;20070193;20070193;200…	+;+;+;+;+;+;+;+;+;+;+;+;+;+;+;+;+;+;+;+;+;+;+;+;+;+;+;+;+;+;+;+;+;+;+;+;+;+;+;+;+;+;+;+;+;+;+;+;+;+;+;+;+;+;+;+;+;+;+;+;+;+;+;+;+;+;+;+;+;+;+;+;+;+;+;+;+;+;+;+;+;+;+;+;+;+;+;+;+;+;+;+;+;+;+;+;+;+;+;+;+	60391	13	1	4	7	14	7	1	1	1	9	6	2	4	3	3	6	6	4	6	3	5	9	3	4
PLA2G2D	chr1;chr1;chr1;chr1;chr1;chr1;chr1;chr1;chr1	20114260;20114260;20114260;20115614;20115614;20115614;20116478;20116478;20116478	20115506;20115506;20115506;20116332;20116332;20116332;20119458;20119458;20119458	-;-;-;-;-;-;-;-;-	4947	0	0	0	0	0	0	0	1	0	0	0	0	0	0	0	0	0	0	1	0	0	0	0	0
PLA2G2F	chr1;chr1;chr1;chr1;chr1;chr1;chr1	20139544;20139544;20139544;20144081;20144081;20144690;20144690	20140165;20140165;20140165;20144579;20144579;20148189;20148189	+;+;+;+;+;+;+	4621	0	0	0	0	0	0	0	0	0	0	0	0	0	0	0	0	0	0	0	0	0	0	0	0
ENSG00000227066	chr1;chr1;chr1;chr1;chr1;chr1;chr1;chr1;chr1	20154588;20154588;20154588;20154588;20159248;20159248;20159248;20159248;20159248	20157691;20157691;20157691;20157691;20159611;20159611;20159611;20159611;20159611	+;+;+;+;+;+;+;+;+	3468	0	0	0	0	0	0	0	0	0	0	0	0	0	0	0	0	0	0	0	0	0	0	0	0
PLA2G2C	chr1;chr1;chr1;chr1;chr1;chr1;chr1;chr1;chr1;chr1;chr1;chr1;chr1;chr1;chr1;chr1;chr1;chr1;chr1;chr1;chr1;chr1;chr1;chr1	20164158;20164158;20164158;20164158;20164158;20172898;20172898;20172898;20172898;20172898;20175195;20175195;20175195;20177440;20177440;20184625;20184625;20184625;20186154;20186154;20186154;20186154;20186154;20186154	20172793;20172793;20172793;20172793;20172793;20175006;20175006;20175006;20175006;20175006;20177323;20177323;20177323;20184241;20184241;20186095;20186095;20186095;20186359;20186359;20186359;20186359;20186359;20186359	-;-;-;-;-;-;-;-;-;-;-;-;-;-;-;-;-;-;-;-;-;-;-;-	21353	0	0	1	0	0	0	0	0	0	0	0	3	0	1	1	0	0	0	1	1	1	0	0	1
UBXN10	chr1;chr1;chr1;chr1;chr1;chr1	20186154;20186154;20186154;20186154;20186519;20186519	20186359;20186359;20186359;20186359;20190546;20190546	+;+;+;+;+;+	4234	0	0	0	0	0	0	1	0	0	0	0	0	1	0	0	1	0	1	0	0	0	0	0	0
LINC01757	chr1;chr1;chr1;chr1;chr1;chr1	20243215;20243215;20243215;20243545;20243545;20243545	20243387;20243387;20243387;20244295;20244295;20244295	+;+;+;+;+;+	924	0	0	0	0	0	0	0	0	0	0	0	0	0	0	0	0	0	0	0	0	0	0	0	0
ENSG00000284710	chr1;chr1;chr1;chr1;chr1;chr1	20272109;20272109;20273704;20273704;20274402;20274402	20272478;20272478;20274288;20274288;20274795;20274795	+;+;+;+;+;+	1349	0	0	0	0	0	0	0	0	0	0	0	0	0	0	0	0	0	0	0	0	0	0	0	0
VWA5B1	chr1;chr1;chr1;chr1;chr1;chr1;chr1;chr1;chr1;chr1;chr1;chr1;chr1;chr1;chr1;chr1;chr1;chr1;chr1;chr1;chr1;chr1;chr1;chr1;chr1;chr1;chr1;chr1;chr1;chr1;chr1;chr1;chr1;chr1;chr1;chr1;chr1;chr1;chr1;chr1;chr1;chr1;chr1;chr1;chr1;chr1;chr1;chr1;chr1;chr1;chr1;chr1;chr1;chr1;chr1;chr1;chr1;chr1;chr1;chr1;chr1;chr1;chr1;chr1;chr1;chr1;chr1;chr1;chr1;chr1;chr1;chr1;chr1;chr1;chr1;chr1;chr1;chr1;chr1;chr1…	20291089;20291089;20291089;20291089;20291089;20294355;20294355;20294355;20294355;20294355;20294355;20294355;20294355;20294355;20294355;20303350;20303350;20303350;20303350;20303350;20303350;20303350;20303350;20303350;20303350;20303350;20303350;20303350;20303350;20310741;20310741;20310741;20310741;20310741;20310741;20310741;20310741;20310741;20310741;20310741;20310741;20310741;20310741;20312989;203…	20294210;20294210;20294210;20294210;20294210;20303080;20303080;20303080;20303080;20303080;20303080;20303080;20303080;20303080;20303080;20310575;20310575;20310575;20310575;20310575;20310575;20310575;20310575;20310575;20310575;20310575;20310575;20310575;20310575;20312835;20312835;20312835;20312835;20312835;20312835;20312835;20312835;20312835;20312835;20312835;20312835;20312835;20312835;20314321;203…	+;+;+;+;+;+;+;+;+;+;+;+;+;+;+;+;+;+;+;+;+;+;+;+;+;+;+;+;+;+;+;+;+;+;+;+;+;+;+;+;+;+;+;+;+;+;+;+;+;+;+;+;+;+;+;+;+;+;+;+;+;+;+;+;+;+;+;+;+;+;+;+;+;+;+;+;+;+;+;+;+;+;+;+;+;+;+;+;+;+;+;+;+;+;+;+;+;+;+;+;+;+;+;+;+;+;+;+;+;+;+;+;+;+;+;+;+;+;+;+;+;+;+;+;+;+;+;+;+;+;+;+;+;+;+;+;+;+;+;+;+;+;+;+;+;+;+;+;+;+;+;+;+;+;+;+;+;+;+;+;+;+;+;+;+;+;+;+;+;+;+;+;+;+;+;+;+;+;+;+;+;+;+;+;+;+;+;+;+;+;+;+;+;+;+	57370	7	4	4	2	3	7	3	0	5	2	4	2	8	6	6	4	2	6	4	5	4	8	13	15
ENSG00000226664	chr1;chr1;chr1;chr1;chr1;chr1;chr1;chr1;chr1;chr1;chr1;chr1;chr1;chr1;chr1;chr1;chr1;chr1;chr1;chr1;chr1;chr1;chr1;chr1;chr1;chr1;chr1;chr1;chr1;chr1;chr1;chr1	20294355;20294355;20294355;20294355;20303350;20303350;20303350;20303350;20310741;20310741;20310741;20310741;20312989;20312989;20312989;20312989;20314593;20314593;20314593;20314593;20317676;20317676;20317676;20317676;20318722;20318722;20318722;20318722;20319507;20319507;20319507;20319507	20303080;20303080;20303080;20303080;20310575;20310575;20310575;20310575;20312835;20312835;20312835;20312835;20314321;20314321;20314321;20314321;20317529;20317529;20317529;20317529;20318423;20318423;20318423;20318423;20319381;20319381;20319381;20319381;20323102;20323102;20323102;20323102	-;-;-;-;-;-;-;-;-;-;-;-;-;-;-;-;-;-;-;-;-;-;-;-;-;-;-;-;-;-;-;-	27321	0	0	0	0	0	0	0	0	0	0	0	0	0	0	0	0	0	0	0	0	0	0	0	0
LINC01141	chr1;chr1;chr1;chr1;chr1;chr1;chr1;chr1;chr1;chr1;chr1;chr1;chr1;chr1;chr1;chr1;chr1;chr1;chr1;chr1;chr1;chr1;chr1;chr1;chr1;chr1;chr1;chr1;chr1;chr1;chr1;chr1;chr1;chr1;chr1;chr1;chr1;chr1;chr1;chr1;chr1;chr1;chr1;chr1;chr1;chr1;chr1;chr1;chr1;chr1;chr1;chr1;chr1;chr1;chr1;chr1;chr1;chr1;chr1;chr1;chr1;chr1;chr1;chr1;chr1;chr1;chr1;chr1;chr1;chr1;chr1;chr1;chr1;chr1;chr1;chr1;chr1;chr1;chr1;chr1…	20362042;20362042;20362395;20362395;20373739;20373739;20373739;20373739;20373739;20373739;20373739;20373739;20373739;20373739;20373739;20373739;20373739;20377510;20377510;20377510;20377510;20377510;20377510;20377510;20377510;20377510;20377510;20377510;20377510;20377510;20378433;20378433;20378433;20378433;20378433;20378433;20378433;20378433;20378433;20378433;20378433;20378433;20378433;20379027;203…	20362143;20362143;20372811;20372811;20377380;20377380;20377380;20377380;20377380;20377380;20377380;20377380;20377380;20377380;20377380;20377380;20377380;20378310;20378310;20378310;20378310;20378310;20378310;20378310;20378310;20378310;20378310;20378310;20378310;20378310;20378972;20378972;20378972;20378972;20378972;20378972;20378972;20378972;20378972;20378972;20378972;20378972;20378972;20398079;203…	-;-;-;-;-;-;-;-;-;-;-;-;-;-;-;-;-;-;-;-;-;-;-;-;-;-;-;-;-;-;-;-;-;-;-;-;-;-;-;-;-;-;-;-;-;-;-;-;-;-;-;-;-;-;-;-;-;-;-;-;-;-;-;-;-;-;-;-;-;-;-;-;-;-;-;-;-;-;-;-;-;-;-;-;-;-;-;-;-;-;-;-;-;-;-;-;-;-;-;-;-;-;-;-;-;-;-;-;-;-;-;-;-;-;-;-;-;-;-;-;-;-;-;-;-;-;-;-;-;-;-;-;-;-;-;-;-;-;-;-;-;-;-;-;-;-;-;-;-;-;-;-;-;-;-;-;-;-;-;-;-;-;-;-;-;-;-;-;-;-;-;-;-;-;-;-;-;-;-;-;-;-;-;-;-;-;-;-;-;-;-;-;-;-;-;-;-;-;-;-…	65680	22	25	19	6	10	5	6	13	12	9	6	3	21	14	19	5	14	16	27	13	20	8	12	12
ENSG00000226487	chr1;chr1;chr1;chr1;chr1;chr1;chr1;chr1	20412483;20412483;20412483;20412483;20412655;20412655;20412655;20412655	20412567;20412567;20412567;20412567;20413143;20413143;20413143;20413143	-;-;-;-;-;-;-;-	574	0	0	0	0	0	0	0	0	0	0	0	0	0	0	0	0	0	0	0	0	0	0	0	0
ENSG00000284641	chr1;chr1;chr1;chr1;chr1	20476406;20476406;20476840;20476840;20476840	20476629;20476629;20477991;20477991;20477991	+;+;+;+;+	1376	1	0	0	0	0	0	0	0	0	0	0	0	0	0	0	0	0	0	1	0	0	1	0	0
ENSG00000284743	chr1;chr1	20479352;20479352	20480296;20480296	-;-	945	0	0	0	0	0	0	0	0	0	0	0	0	0	0	0	0	0	0	0	0	0	0	0	0
CAMK2N1	chr1;chr1;chr1;chr1;chr1	20483720;20483720;20483720;20484646;20484646	20484366;20484366;20484366;20485213;20485213	-;-;-;-;-	1215	16	14	16	13	8	10	11	11	12	17	19	22	30	30	19	16	14	19	50	43	43	20	27	44
ENSG00000289402	chr1;chr1	20486980;20486980	20487268;20487268	-;-	289	3	6	3	0	0	2	1	0	0	0	0	0	3	0	0	1	0	0	1	3	6	0	1	1
MUL1	chr1;chr1;chr1;chr1;chr1;chr1	20501420;20501420;20502190;20502190;20503310;20503310	20502068;20502068;20503221;20503221;20507904;20507904	-;-;-;-;-;-	6276	33	33	27	37	18	25	18	19	18	7	14	9	37	46	32	26	27	35	22	20	27	22	11	19
CDA	chr1;chr1;chr1;chr1;chr1;chr1;chr1;chr1;chr1	20589284;20589284;20589284;20605040;20605040;20605040;20613900;20613900;20613900	20604927;20604927;20604927;20613841;20613841;20613841;20618451;20618451;20618451	+;+;+;+;+;+;+;+;+	28998	41	44	26	21	32	26	44	31	43	20	16	41	51	77	48	35	25	17	49	39	46	22	20	29
PINK1	chr1;chr1;chr1;chr1;chr1;chr1;chr1;chr1;chr1;chr1;chr1;chr1;chr1;chr1;chr1;chr1;chr1;chr1;chr1;chr1;chr1;chr1;chr1;chr1;chr1	20633936;20633936;20639993;20639993;20639993;20643119;20643119;20643119;20643119;20643119;20643119;20644673;20644673;20644673;20644673;20644673;20644673;20645724;20645724;20645724;20645724;20645724;20645724;20645724;20645724	20637841;20637841;20642656;20642656;20642656;20644489;20644489;20644489;20644489;20644489;20644489;20645507;20645507;20645507;20645507;20645507;20645507;20648314;20648314;20648314;20648314;20648314;20648314;20648314;20648314	+;+;+;+;+;+;+;+;+;+;+;+;+;+;+;+;+;+;+;+;+;+;+;+;+	11367	12	11	12	14	12	5	4	9	6	18	7	11	21	13	4	21	11	13	14	18	20	22	18	19
PINK1-AS	chr1;chr1;chr1;chr1;chr1;chr1;chr1;chr1;chr1;chr1;chr1;chr1	20643119;20643119;20643119;20643119;20644673;20644673;20644673;20644673;20645724;20645724;20645724;20645724	20644489;20644489;20644489;20644489;20645507;20645507;20645507;20645507;20648314;20648314;20648314;20648314	-;-;-;-;-;-;-;-;-;-;-;-	4797	0	0	0	0	0	0	0	0	0	0	0	0	0	0	0	0	0	0	0	0	0	0	0	0
DDOST	chr1;chr1;chr1;chr1;chr1;chr1;chr1;chr1;chr1;chr1;chr1;chr1;chr1;chr1;chr1;chr1;chr1;chr1;chr1;chr1;chr1;chr1;chr1;chr1;chr1;chr1;chr1;chr1;chr1;chr1;chr1;chr1;chr1;chr1;chr1;chr1	20652529;20652529;20652529;20652728;20652728;20652728;20652728;20653085;20653085;20653085;20653775;20653775;20653775;20654372;20654372;20654372;20654708;20654708;20654708;20655535;20655535;20655535;20655535;20655780;20655780;20655780;20655780;20656188;20656188;20656188;20656188;20660992;20660992;20660992;20660992;20660992	20652620;20652620;20652620;20652850;20652850;20652850;20652850;20653626;20653626;20653626;20654222;20654222;20654222;20654613;20654613;20654613;20655439;20655439;20655439;20655675;20655675;20655675;20655675;20656100;20656100;20656100;20656100;20660398;20660398;20660398;20660398;20661196;20661196;20661196;20661196;20661196	-;-;-;-;-;-;-;-;-;-;-;-;-;-;-;-;-;-;-;-;-;-;-;-;-;-;-;-;-;-;-;-;-;-;-;-	7057	70	58	73	110	103	98	31	43	48	70	39	24	113	113	50	132	119	112	59	42	61	81	57	62
KIF17	chr1;chr1;chr1;chr1;chr1;chr1;chr1;chr1;chr1;chr1;chr1;chr1;chr1;chr1;chr1;chr1;chr1;chr1;chr1;chr1;chr1;chr1;chr1;chr1;chr1;chr1;chr1;chr1;chr1;chr1;chr1;chr1;chr1;chr1;chr1;chr1;chr1;chr1;chr1;chr1;chr1;chr1;chr1;chr1;chr1;chr1;chr1;chr1;chr1;chr1;chr1;chr1;chr1;chr1;chr1;chr1;chr1;chr1;chr1;chr1;chr1;chr1;chr1;chr1;chr1;chr1;chr1;chr1;chr1;chr1;chr1;chr1;chr1;chr1;chr1;chr1;chr1;chr1;chr1;chr1…	20664763;20664763;20664763;20664763;20664763;20664763;20666332;20666332;20666332;20666332;20666332;20666332;20666332;20670492;20670492;20670492;20670492;20670492;20670492;20670492;20670492;20672197;20672197;20672197;20672197;20672197;20672197;20672197;20672197;20672197;20673021;20673021;20673021;20673021;20673021;20673021;20673021;20673021;20682885;20682885;20682885;20682885;20682885;20682885;206…	20666213;20666213;20666213;20666213;20666213;20666213;20670420;20670420;20670420;20670420;20670420;20670420;20670420;20671937;20671937;20671937;20671937;20671937;20671937;20671937;20671937;20672879;20672879;20672879;20672879;20672879;20672879;20672879;20672879;20672879;20682652;20682652;20682652;20682652;20682652;20682652;20682652;20682652;20684808;20684808;20684808;20684808;20684808;20684808;206…	-;-;-;-;-;-;-;-;-;-;-;-;-;-;-;-;-;-;-;-;-;-;-;-;-;-;-;-;-;-;-;-;-;-;-;-;-;-;-;-;-;-;-;-;-;-;-;-;-;-;-;-;-;-;-;-;-;-;-;-;-;-;-;-;-;-;-;-;-;-;-;-;-;-;-;-;-;-;-;-;-;-;-;-;-;-;-;-;-;-;-;-;-;-;-;-;-;-;-;-;-;-;-;-;-;-;-;-;-;-;-;-;-;-;-;-;-;-;-;-;-;-;-;-;-;-;-;-;-;-;-;-;-;-;-	49055	217	149	130	140	159	150	124	140	136	213	146	201	220	260	182	210	263	220	208	168	193	237	216	244
ENSG00000235432	chr1;chr1;chr1;chr1;chr1;chr1;chr1;chr1;chr1;chr1;chr1;chr1	20692776;20692776;20692776;20692776;20693233;20693233;20693233;20693233;20693732;20693732;20693732;20693732	20693088;20693088;20693088;20693088;20693582;20693582;20693582;20693582;20693869;20693869;20693869;20693869	-;-;-;-;-;-;-;-;-;-;-;-	801	0	0	0	0	0	0	0	0	0	0	0	0	0	0	0	0	0	0	0	0	0	0	0	0
SH2D5	chr1;chr1;chr1;chr1;chr1;chr1;chr1;chr1;chr1;chr1;chr1;chr1;chr1;chr1;chr1;chr1;chr1;chr1;chr1;chr1;chr1;chr1;chr1;chr1;chr1;chr1;chr1;chr1;chr1;chr1;chr1;chr1;chr1;chr1;chr1;chr1;chr1;chr1;chr1;chr1;chr1;chr1;chr1;chr1;chr1;chr1;chr1;chr1;chr1;chr1;chr1;chr1;chr1;chr1;chr1;chr1;chr1;chr1;chr1;chr1;chr1;chr1;chr1;chr1;chr1;chr1;chr1;chr1;chr1;chr1;chr1;chr1;chr1;chr1;chr1;chr1;chr1	20721996;20721996;20721996;20721996;20722916;20722916;20722916;20722916;20723735;20723735;20723735;20723735;20724252;20724252;20724252;20724252;20724636;20724636;20724636;20724636;20724636;20724636;20726067;20726067;20726067;20726067;20726067;20726067;20726067;20727076;20727076;20727076;20727076;20727076;20727076;20727076;20727076;20727604;20727604;20727604;20727604;20727604;20727604;20727604;207…	20722755;20722755;20722755;20722755;20723625;20723625;20723625;20723625;20724082;20724082;20724082;20724082;20724348;20724348;20724348;20724348;20725919;20725919;20725919;20725919;20725919;20725919;20727000;20727000;20727000;20727000;20727000;20727000;20727000;20727468;20727468;20727468;20727468;20727468;20727468;20727468;20727468;20727957;20727957;20727957;20727957;20727957;20727957;20727957;207…	-;-;-;-;-;-;-;-;-;-;-;-;-;-;-;-;-;-;-;-;-;-;-;-;-;-;-;-;-;-;-;-;-;-;-;-;-;-;-;-;-;-;-;-;-;-;-;-;-;-;-;-;-;-;-;-;-;-;-;-;-;-;-;-;-;-;-;-;-;-;-;-;-;-;-;-;-	8620	82	70	76	177	167	154	47	78	76	224	157	403	161	158	114	246	320	295	135	125	114	270	242	334
ENSG00000233069	chr1;chr1	20733026;20733026	20733799;20733799	+;+	774	6	12	16	12	13	8	15	21	13	21	7	17	28	37	21	20	21	19	46	35	49	21	25	19
HP1BP3	chr1;chr1;chr1;chr1;chr1;chr1;chr1;chr1;chr1;chr1;chr1;chr1;chr1;chr1;chr1;chr1;chr1;chr1;chr1;chr1;chr1;chr1;chr1;chr1;chr1;chr1;chr1;chr1;chr1;chr1;chr1;chr1;chr1;chr1;chr1;chr1;chr1;chr1;chr1;chr1;chr1;chr1;chr1;chr1;chr1;chr1;chr1;chr1;chr1;chr1;chr1;chr1;chr1;chr1;chr1;chr1;chr1;chr1;chr1;chr1;chr1;chr1;chr1;chr1;chr1;chr1;chr1;chr1;chr1;chr1;chr1;chr1;chr1;chr1;chr1;chr1;chr1;chr1;chr1;chr1…	20745092;20745092;20745092;20745092;20745092;20745657;20745657;20745657;20745657;20745657;20745657;20747656;20747656;20747656;20747656;20747656;20747656;20747656;20750252;20750252;20750252;20750252;20750252;20757257;20757257;20757257;20757257;20757257;20757257;20765532;20765532;20765532;20765532;20765532;20765532;20767665;20767665;20767665;20767665;20767665;20767665;20771074;20771074;20771074;207…	20745542;20745542;20745542;20745542;20745542;20747543;20747543;20747543;20747543;20747543;20747543;20749722;20749722;20749722;20749722;20749722;20749722;20749722;20757165;20757165;20757165;20757165;20757165;20765376;20765376;20765376;20765376;20765376;20765376;20767583;20767583;20767583;20767583;20767583;20767583;20770929;20770929;20770929;20770929;20770929;20770929;20773450;20773450;20773450;207…	-;-;-;-;-;-;-;-;-;-;-;-;-;-;-;-;-;-;-;-;-;-;-;-;-;-;-;-;-;-;-;-;-;-;-;-;-;-;-;-;-;-;-;-;-;-;-;-;-;-;-;-;-;-;-;-;-;-;-;-;-;-;-;-;-;-;-;-;-;-;-;-;-;-;-;-;-;-;-;-;-;-;-;-;-;-;-;-	37243	999	789	758	1144	998	1054	534	665	625	878	569	1044	1247	1158	687	1318	1358	1066	1282	985	1216	1198	1123	1155
EIF4G3	chr1;chr1;chr1;chr1;chr1;chr1;chr1;chr1;chr1;chr1;chr1;chr1;chr1;chr1;chr1;chr1;chr1;chr1;chr1;chr1;chr1;chr1;chr1;chr1;chr1;chr1;chr1;chr1;chr1;chr1;chr1;chr1;chr1;chr1;chr1;chr1;chr1;chr1;chr1;chr1;chr1;chr1;chr1;chr1;chr1;chr1;chr1;chr1;chr1;chr1;chr1;chr1;chr1;chr1;chr1;chr1;chr1;chr1;chr1;chr1;chr1;chr1;chr1;chr1;chr1;chr1;chr1;chr1;chr1;chr1;chr1;chr1;chr1;chr1;chr1;chr1;chr1;chr1;chr1;chr1…	20807501;20807501;20807501;20807501;20807501;20807501;20807501;20807501;20807501;20807501;20807501;20807501;20807501;20807501;20807501;20810885;20810885;20810885;20810885;20810885;20810885;20810885;20810885;20810885;20810885;20810885;20810885;20810885;20810885;20810885;20813240;20813240;20813240;20813240;20813240;20813240;20813240;20813240;20813240;20813240;20813240;20813240;20813240;20813240;208…	20810737;20810737;20810737;20810737;20810737;20810737;20810737;20810737;20810737;20810737;20810737;20810737;20810737;20810737;20810737;20813157;20813157;20813157;20813157;20813157;20813157;20813157;20813157;20813157;20813157;20813157;20813157;20813157;20813157;20813157;20817391;20817391;20817391;20817391;20817391;20817391;20817391;20817391;20817391;20817391;20817391;20817391;20817391;20817391;208…	-;-;-;-;-;-;-;-;-;-;-;-;-;-;-;-;-;-;-;-;-;-;-;-;-;-;-;-;-;-;-;-;-;-;-;-;-;-;-;-;-;-;-;-;-;-;-;-;-;-;-;-;-;-;-;-;-;-;-;-;-;-;-;-;-;-;-;-;-;-;-;-;-;-;-;-;-;-;-;-;-;-;-;-;-;-;-;-;-;-;-;-;-;-;-;-;-;-;-;-;-;-;-;-;-;-;-;-;-;-;-;-;-;-;-;-;-;-;-;-;-;-;-;-;-;-;-;-;-;-;-;-;-;-;-;-;-;-;-;-;-;-;-;-;-;-;-;-;-;-;-;-;-;-;-;-;-;-;-;-;-;-;-;-;-;-;-;-;-;-;-;-;-;-;-;-;-;-;-;-;-;-;-;-;-;-;-;-;-;-;-;-;-;-;-;-;-;-;-;-…	358132	1331	977	1172	2585	2422	2477	788	1468	1014	2483	1467	2551	1600	1308	727	2887	3000	2492	1448	1122	1807	2442	2362	1993
HSPE1P27	chr1;chr1;chr1;chr1	21161677;21161677;21161677;21161677	21161987;21161987;21161987;21161987	+;+;+;+	311	0	0	0	0	0	0	0	0	0	0	0	0	0	0	0	0	0	0	0	0	0	0	0	0
ECE1	chr1;chr1;chr1;chr1;chr1;chr1;chr1;chr1;chr1;chr1;chr1;chr1;chr1;chr1;chr1;chr1;chr1;chr1;chr1;chr1;chr1;chr1;chr1;chr1;chr1;chr1;chr1;chr1;chr1;chr1;chr1;chr1;chr1;chr1;chr1;chr1;chr1;chr1;chr1;chr1;chr1;chr1;chr1;chr1;chr1;chr1;chr1;chr1;chr1;chr1;chr1;chr1;chr1;chr1;chr1;chr1;chr1;chr1;chr1;chr1;chr1;chr1;chr1;chr1;chr1;chr1;chr1;chr1;chr1;chr1;chr1;chr1;chr1;chr1;chr1;chr1;chr1;chr1;chr1;chr1…	21220132;21220132;21220132;21220132;21220132;21220132;21220132;21220132;21222082;21222082;21222082;21222082;21222082;21222082;21222082;21225441;21225441;21225441;21225441;21225441;21225441;21225441;21227227;21227227;21227227;21227227;21227227;21227227;21227227;21228042;21228042;21228042;21228042;21228042;21228042;21228042;21233662;21233662;21233662;21233662;21233662;21233662;21233662;21233662;212…	21221746;21221746;21221746;21221746;21221746;21221746;21221746;21221746;21225249;21225249;21225249;21225249;21225249;21225249;21225249;21227158;21227158;21227158;21227158;21227158;21227158;21227158;21227930;21227930;21227930;21227930;21227930;21227930;21227930;21233104;21233104;21233104;21233104;21233104;21233104;21233104;21235849;21235849;21235849;21235849;21235849;21235849;21235849;21235849;212…	-;-;-;-;-;-;-;-;-;-;-;-;-;-;-;-;-;-;-;-;-;-;-;-;-;-;-;-;-;-;-;-;-;-;-;-;-;-;-;-;-;-;-;-;-;-;-;-;-;-;-;-;-;-;-;-;-;-;-;-;-;-;-;-;-;-;-;-;-;-;-;-;-;-;-;-;-;-;-;-;-;-;-;-;-;-;-;-;-;-;-;-;-;-;-;-;-;-;-;-;-;-;-;-;-;-;-;-;-;-;-;-;-;-;-;-;-;-;-;-;-;-;-;-;-;-;-;-;-;-;-;-;-;-;-;-;-;-;-;-;-;-;-;-;-;-;-;-;-;-;-;-;-;-;-;-;-;-;-;-;-;-;-;-;-;-;-;-;-;-;-;-;-;-;-;-;-;-;-;-;-;-;-;-;-;-;-;-;-;-;-;-;-;-;-;-;-;-;-;-…	117956	344	306	279	435	413	397	230	306	328	567	366	533	429	426	299	574	722	489	549	437	564	777	721	825
ENSG00000236936	chr1;chr1;chr1;chr1;chr1;chr1;chr1;chr1	21266136;21266136;21266136;21266136;21266755;21266755;21266755;21266755	21266489;21266489;21266489;21266489;21266847;21266847;21266847;21266847	+;+;+;+;+;+;+;+	447	0	0	0	0	0	0	0	0	0	0	0	0	0	0	0	0	0	0	0	0	0	0	0	0
ECE1-AS1	chr1;chr1;chr1;chr1;chr1;chr1;chr1;chr1;chr1;chr1;chr1;chr1	21293744;21293744;21293744;21293744;21293744;21293744;21294425;21294425;21294425;21294425;21294425;21294425	21293933;21293933;21293933;21293933;21293933;21293933;21298026;21298026;21298026;21298026;21298026;21298026	+;+;+;+;+;+;+;+;+;+;+;+	3792	0	0	0	0	0	0	0	0	0	0	0	0	0	0	0	0	0	0	0	0	0	0	0	0
PDE4DIPP10	chr1;chr1	21411990;21411990	21413174;21413174	-;-	1185	0	0	0	0	0	0	0	0	0	0	0	0	0	0	0	0	1	0	0	0	0	0	0	0
ENSG00000236009	chr1;chr1;chr1;chr1;chr1;chr1;chr1;chr1	21415936;21415936;21416620;21416620;21416620;21417122;21417122;21417122	21416321;21416321;21416971;21416971;21416971;21417217;21417217;21417217	+;+;+;+;+;+;+;+	834	0	0	0	0	0	0	0	0	0	0	0	0	0	0	0	0	0	0	0	0	0	0	0	0
NBPF2P	chr1;chr1;chr1;chr1;chr1;chr1;chr1;chr1	21424829;21424829;21425523;21425523;21426411;21426411;21427077;21427077	21425470;21425470;21426238;21426238;21427024;21427024;21427786;21427786	-;-;-;-;-;-;-;-	2682	2	1	1	0	0	2	2	0	0	1	4	0	0	1	0	3	2	0	2	1	0	1	0	0
CROCCP5	chr1;chr1;chr1;chr1;chr1;chr1;chr1;chr1	21434541;21434541;21435399;21435399;21436149;21436149;21436830;21436830	21435295;21435295;21436066;21436066;21436570;21436570;21437395;21437395	+;+;+;+;+;+;+;+	2411	0	0	0	0	0	0	0	0	0	0	0	1	0	0	0	0	0	1	0	0	0	0	0	0
NBPF3	chr1;chr1;chr1;chr1;chr1;chr1;chr1;chr1;chr1;chr1;chr1;chr1;chr1;chr1;chr1;chr1;chr1;chr1;chr1;chr1;chr1;chr1;chr1;chr1;chr1;chr1;chr1;chr1;chr1;chr1;chr1;chr1;chr1;chr1;chr1;chr1;chr1;chr1;chr1;chr1;chr1;chr1;chr1;chr1;chr1;chr1;chr1;chr1;chr1;chr1;chr1;chr1;chr1;chr1;chr1;chr1;chr1;chr1;chr1;chr1;chr1;chr1;chr1;chr1;chr1;chr1;chr1;chr1;chr1;chr1;chr1;chr1;chr1;chr1;chr1;chr1;chr1;chr1;chr1;chr1…	21440379;21440379;21440379;21440379;21440379;21440379;21440379;21440379;21440379;21440915;21440915;21440915;21440915;21440915;21440915;21440915;21440915;21440915;21442359;21442359;21442359;21442359;21442359;21442359;21442359;21442359;21445220;21445220;21445220;21445220;21445220;21445220;21445220;21445220;21445220;21445220;21446483;21446483;21446483;21446483;21446483;21446483;21446483;21446483;214…	21440796;21440796;21440796;21440796;21440796;21440796;21440796;21440796;21440796;21442239;21442239;21442239;21442239;21442239;21442239;21442239;21442239;21442239;21444943;21444943;21444943;21444943;21444943;21444943;21444943;21444943;21446036;21446036;21446036;21446036;21446036;21446036;21446036;21446036;21446036;21446036;21449790;21449790;21449790;21449790;21449790;21449790;21449790;21449790;214…	+;+;+;+;+;+;+;+;+;+;+;+;+;+;+;+;+;+;+;+;+;+;+;+;+;+;+;+;+;+;+;+;+;+;+;+;+;+;+;+;+;+;+;+;+;+;+;+;+;+;+;+;+;+;+;+;+;+;+;+;+;+;+;+;+;+;+;+;+;+;+;+;+;+;+;+;+;+;+;+;+;+;+;+;+;+;+;+;+;+;+;+;+;+;+;+;+;+;+;+;+;+;+;+;+;+;+;+;+;+;+;+;+;+;+;+;+;+;+;+;+;+;+;+;+;+;+;+;+;+;+;+;+;+;+;+;+;+;+;+;+;+;+;+;+;+;+;+;+;+;+;+;+;+;+;+;+;+;+;+;+;+;+;+;+;+;+;+;+;+;+;+;+;+;+;+;+;+;+;+;+;+;+;+;+;+;+;+;+;+;+;+;+;+;+;+;+;+;+;+…	37984	176	186	134	235	254	246	124	134	162	207	171	90	173	198	114	289	240	183	174	140	162	224	229	183
ALPL	chr1;chr1;chr1;chr1;chr1;chr1;chr1;chr1;chr1;chr1;chr1;chr1;chr1;chr1;chr1;chr1;chr1;chr1;chr1;chr1;chr1;chr1;chr1;chr1;chr1;chr1;chr1;chr1;chr1;chr1;chr1;chr1;chr1;chr1;chr1;chr1;chr1;chr1;chr1;chr1;chr1;chr1;chr1;chr1;chr1;chr1;chr1;chr1;chr1;chr1;chr1;chr1;chr1;chr1;chr1;chr1;chr1;chr1;chr1;chr1;chr1;chr1;chr1;chr1;chr1;chr1;chr1;chr1;chr1;chr1;chr1;chr1;chr1;chr1;chr1;chr1;chr1;chr1;chr1;chr1…	21509518;21509518;21509518;21509518;21509518;21547523;21547523;21547523;21547523;21547523;21547523;21547523;21547523;21547523;21547523;21551429;21551429;21551429;21551429;21551429;21551429;21551429;21551429;21551429;21551429;21551429;21551429;21554143;21554143;21554143;21554143;21554143;21554143;21560746;21560746;21560746;21560746;21560746;21560746;21561213;21561213;21561213;21561213;21561213;215…	21547403;21547403;21547403;21547403;21547403;21551278;21551278;21551278;21551278;21551278;21551278;21551278;21551278;21551278;21551278;21553977;21553977;21553977;21553977;21553977;21553977;21553977;21553977;21553977;21553977;21553977;21553977;21560625;21560625;21560625;21560625;21560625;21560625;21561096;21561096;21561096;21561096;21561096;21561096;21563109;21563109;21563109;21563109;21563109;215…	+;+;+;+;+;+;+;+;+;+;+;+;+;+;+;+;+;+;+;+;+;+;+;+;+;+;+;+;+;+;+;+;+;+;+;+;+;+;+;+;+;+;+;+;+;+;+;+;+;+;+;+;+;+;+;+;+;+;+;+;+;+;+;+;+;+;+;+;+;+;+;+;+;+;+;+;+;+;+;+;+;+;+;+;+;+;+;+;+;+;+;+;+;+	65915	48	45	49	24	32	33	26	52	45	34	34	25	77	67	63	43	40	27	56	49	46	34	27	38
ENSG00000289715	chr1;chr1;chr1;chr1;chr1;chr1;chr1;chr1	21547523;21547523;21547523;21547523;21551429;21551429;21551429;21551429	21551278;21551278;21551278;21551278;21553977;21553977;21553977;21553977	+;+;+;+;+;+;+;+	6305	0	0	0	0	0	0	0	0	0	0	0	0	0	0	0	0	0	0	0	0	0	0	0	0
LINC02596	chr1;chr1	21587090;21587090	21590984;21590984	+;+	3895	4	3	3	6	8	1	2	1	0	1	2	7	8	4	3	1	4	7	2	6	5	3	3	5
RAP1GAP	chr1;chr1;chr1;chr1;chr1;chr1;chr1;chr1;chr1;chr1;chr1;chr1;chr1;chr1;chr1;chr1;chr1;chr1;chr1;chr1;chr1;chr1;chr1;chr1;chr1;chr1;chr1;chr1;chr1;chr1;chr1;chr1;chr1;chr1;chr1;chr1;chr1;chr1;chr1;chr1;chr1;chr1;chr1;chr1;chr1;chr1;chr1;chr1;chr1;chr1;chr1;chr1;chr1;chr1;chr1;chr1;chr1;chr1;chr1;chr1;chr1;chr1;chr1;chr1;chr1;chr1;chr1;chr1;chr1;chr1;chr1;chr1;chr1;chr1;chr1;chr1;chr1;chr1;chr1;chr1…	21597265;21597265;21597265;21597265;21597265;21597265;21597265;21597265;21597729;21597729;21597729;21597729;21597729;21597729;21597729;21597729;21598096;21598096;21598096;21598096;21598096;21598096;21598096;21598096;21598503;21598503;21598503;21598503;21598503;21598503;21598503;21598503;21599618;21599618;21599618;21599618;21599618;21599618;21599618;21599618;21601798;21601798;21601798;21601798;216…	21597685;21597685;21597685;21597685;21597685;21597685;21597685;21597685;21597960;21597960;21597960;21597960;21597960;21597960;21597960;21597960;21598399;21598399;21598399;21598399;21598399;21598399;21598399;21598399;21599493;21599493;21599493;21599493;21599493;21599493;21599493;21599493;21601683;21601683;21601683;21601683;21601683;21601683;21601683;21601683;21602803;21602803;21602803;21602803;216…	-;-;-;-;-;-;-;-;-;-;-;-;-;-;-;-;-;-;-;-;-;-;-;-;-;-;-;-;-;-;-;-;-;-;-;-;-;-;-;-;-;-;-;-;-;-;-;-;-;-;-;-;-;-;-;-;-;-;-;-;-;-;-;-;-;-;-;-;-;-;-;-;-;-;-;-;-;-;-;-;-;-;-;-;-;-;-;-;-;-;-;-;-;-;-;-;-;-;-;-;-;-;-;-;-;-;-;-;-;-;-;-;-;-;-;-;-;-;-;-;-;-;-;-;-;-;-;-;-;-;-;-;-;-;-;-;-;-;-;-;-;-;-;-;-;-;-;-;-;-;-;-;-;-;-;-;-;-;-;-;-;-;-;-;-;-;-;-;-;-;-;-;-;-;-;-;-;-;-;-;-;-;-;-;-;-;-;-;-;-;-;-;-;-;-;-;-;-;-;-…	67394	18	16	33	30	29	36	15	32	19	65	36	77	19	18	31	48	36	22	51	26	33	58	70	62
USP48	chr1;chr1;chr1;chr1;chr1;chr1;chr1;chr1;chr1;chr1;chr1;chr1;chr1;chr1;chr1;chr1;chr1;chr1;chr1;chr1;chr1;chr1;chr1;chr1;chr1;chr1;chr1;chr1;chr1;chr1;chr1;chr1;chr1;chr1;chr1;chr1;chr1;chr1;chr1;chr1;chr1;chr1;chr1;chr1;chr1;chr1;chr1;chr1;chr1;chr1;chr1;chr1;chr1;chr1;chr1;chr1;chr1;chr1;chr1;chr1;chr1;chr1;chr1;chr1;chr1;chr1;chr1;chr1;chr1;chr1;chr1;chr1;chr1;chr1;chr1;chr1;chr1;chr1;chr1;chr1…	21679440;21679440;21679440;21679440;21679440;21679440;21681253;21681253;21681253;21681253;21681253;21687240;21687240;21687240;21687240;21687240;21687240;21690100;21690100;21690100;21690100;21690100;21690100;21695222;21695222;21695222;21695222;21695222;21695222;21701603;21701603;21701603;21701603;21701603;21701603;21703619;21703619;21703619;21703619;21703619;21703619;21704616;21704616;21704616;217…	21680807;21680807;21680807;21680807;21680807;21680807;21685891;21685891;21685891;21685891;21685891;21689973;21689973;21689973;21689973;21689973;21689973;21695065;21695065;21695065;21695065;21695065;21695065;21701497;21701497;21701497;21701497;21701497;21701497;21703511;21703511;21703511;21703511;21703511;21703511;21704261;21704261;21704261;21704261;21704261;21704261;21705726;21705726;21705726;217…	-;-;-;-;-;-;-;-;-;-;-;-;-;-;-;-;-;-;-;-;-;-;-;-;-;-;-;-;-;-;-;-;-;-;-;-;-;-;-;-;-;-;-;-;-;-;-;-;-;-;-;-;-;-;-;-;-;-;-;-;-;-;-;-;-;-;-;-;-;-;-;-;-;-;-;-;-;-;-;-;-;-;-;-;-;-;-;-;-;-;-;-;-;-;-;-;-;-;-;-;-;-;-;-;-;-;-;-;-;-;-;-;-;-;-;-;-;-;-;-;-;-;-;-;-;-;-;-;-;-;-;-;-;-;-;-;-;-;-;-;-;-;-;-;-;-;-;-;-;-;-;-;-;-;-;-;-;-;-;-;-;-;-;-;-;-;-;-;-;-;-;-;-;-;-;-;-;-;-;-;-;-;-	95505	496	370	396	637	680	619	232	305	265	480	313	424	439	465	269	693	736	590	408	308	312	341	409	318
LDLRAD2	chr1;chr1;chr1;chr1;chr1;chr1;chr1;chr1;chr1;chr1;chr1;chr1;chr1	21812537;21812537;21812537;21814824;21814824;21814824;21816075;21816075;21816075;21821612;21821612;21821612;21821612	21814397;21814397;21814397;21815942;21815942;21815942;21821449;21821449;21821449;21821723;21821723;21821723;21821723	+;+;+;+;+;+;+;+;+;+;+;+;+	8467	1	1	0	3	0	2	2	0	3	7	1	4	2	1	3	2	9	5	5	5	11	21	23	20
HSPG2	chr1;chr1;chr1;chr1;chr1;chr1;chr1;chr1;chr1;chr1;chr1;chr1;chr1;chr1;chr1;chr1;chr1;chr1;chr1;chr1;chr1;chr1;chr1;chr1;chr1;chr1;chr1;chr1;chr1;chr1;chr1;chr1;chr1;chr1;chr1;chr1;chr1;chr1;chr1;chr1;chr1;chr1;chr1;chr1;chr1;chr1;chr1;chr1;chr1;chr1;chr1;chr1;chr1;chr1;chr1;chr1;chr1;chr1;chr1;chr1;chr1;chr1;chr1;chr1;chr1;chr1;chr1;chr1;chr1;chr1;chr1;chr1;chr1;chr1;chr1;chr1;chr1;chr1;chr1;chr1…	21825226;21825226;21825226;21827920;21827920;21827920;21828153;21828153;21828153;21828427;21828427;21828427;21829080;21829080;21829080;21830714;21830714;21830714;21831091;21831091;21831091;21831325;21831325;21831325;21831563;21831563;21831563;21831797;21831797;21831797;21832607;21832607;21832607;21832893;21832893;21832893;21833385;21833385;21833385;21833385;21833615;21833615;21833615;21833926;218…	21827862;21827862;21827862;21828029;21828029;21828029;21828254;21828254;21828254;21828834;21828834;21828834;21829382;21829382;21829382;21830981;21830981;21830981;21831214;21831214;21831214;21831462;21831462;21831462;21831651;21831651;21831651;21832494;21832494;21832494;21832874;21832874;21832874;21833115;21833115;21833115;21833466;21833466;21833466;21833466;21833815;21833815;21833815;21834678;218…	-;-;-;-;-;-;-;-;-;-;-;-;-;-;-;-;-;-;-;-;-;-;-;-;-;-;-;-;-;-;-;-;-;-;-;-;-;-;-;-;-;-;-;-;-;-;-;-;-;-;-;-;-;-;-;-;-;-;-;-;-;-;-;-;-;-;-;-;-;-;-;-;-;-;-;-;-;-;-;-;-;-;-;-;-;-;-;-;-;-;-;-;-;-;-;-;-;-;-;-;-;-;-;-;-;-;-;-;-;-;-;-;-;-;-;-;-;-;-;-;-;-;-;-;-;-;-;-;-;-;-;-;-;-;-;-;-;-;-;-;-;-;-;-;-;-;-;-;-;-;-;-;-;-;-;-;-;-;-;-;-;-;-;-;-;-;-;-;-;-;-;-;-;-;-;-;-;-;-;-;-;-;-;-;-;-;-;-;-;-;-;-;-;-;-;-;-;-;-;-…	95606	291	232	192	432	391	408	144	210	172	445	224	392	349	385	273	497	662	405	324	267	311	298	353	392
ENSG00000283234	chr1;chr1	21951651;21951651	21956681;21956681	-;-	5031	2	1	0	0	0	0	0	0	0	0	0	3	0	0	0	0	0	0	0	0	1	0	0	0
CELA3B	chr1;chr1;chr1;chr1;chr1;chr1;chr1;chr1;chr1;chr1;chr1;chr1;chr1;chr1;chr1;chr1;chr1;chr1;chr1;chr1;chr1;chr1;chr1;chr1;chr1;chr1;chr1;chr1;chr1;chr1;chr1;chr1;chr1;chr1;chr1;chr1;chr1;chr1;chr1;chr1;chr1;chr1;chr1;chr1;chr1;chr1;chr1;chr1;chr1;chr1;chr1;chr1;chr1;chr1;chr1;chr1;chr1;chr1;chr1;chr1;chr1;chr1;chr1;chr1;chr1	21977083;21977083;21977987;21977987;21977987;21978455;21978455;21978455;21980922;21980922;21980922;21981173;21981173;21981173;21981173;21983831;21983831;21983831;21983831;21983831;21983831;21984332;21984332;21984332;21984332;21984332;21984332;21984332;21984332;21986684;21986684;21986684;21986684;21986684;21986684;21986684;21986684;21987012;21987012;21987012;21987012;21987012;21987012;21987012;219…	21977892;21977892;21978368;21978368;21978368;21980823;21980823;21980823;21981037;21981037;21981037;21983605;21983605;21983605;21983605;21984188;21984188;21984188;21984188;21984188;21984188;21986530;21986530;21986530;21986530;21986530;21986530;21986530;21986530;21986963;21986963;21986963;21986963;21986963;21986963;21986963;21986963;21987480;21987480;21987480;21987480;21987480;21987480;21987480;219…	+;+;+;+;+;+;+;+;+;+;+;+;+;+;+;+;+;+;+;+;+;+;+;+;+;+;+;+;+;+;+;+;+;+;+;+;+;+;+;+;+;+;+;+;+;+;+;+;+;+;+;+;+;+;+;+;+;+;+;+;+;+;+;+;+	19592	0	0	0	0	0	0	0	0	0	0	0	0	0	0	0	0	0	0	0	0	0	0	0	0
ENSG00000285959	chr1;chr1;chr1;chr1;chr1;chr1;chr1;chr1;chr1;chr1;chr1;chr1;chr1;chr1;chr1;chr1;chr1;chr1;chr1;chr1;chr1;chr1;chr1;chr1;chr1;chr1;chr1;chr1;chr1;chr1;chr1;chr1;chr1;chr1;chr1;chr1;chr1;chr1;chr1;chr1;chr1;chr1;chr1;chr1;chr1;chr1;chr1;chr1;chr1;chr1;chr1;chr1;chr1;chr1;chr1;chr1;chr1;chr1;chr1;chr1;chr1;chr1;chr1;chr1;chr1;chr1;chr1;chr1;chr1;chr1;chr1;chr1;chr1;chr1;chr1;chr1;chr1;chr1;chr1;chr1…	21983831;21983831;21983831;21983831;21984332;21984332;21984332;21984332;21986684;21986684;21986684;21986684;21987012;21987012;21987012;21987012;21987778;21987778;21987778;21987778;21987920;21987920;21987920;21987920;21989355;21989355;21989355;21989355;21998643;21998643;22001718;22001718;22001718;22001718;22003089;22003089;22003089;22003089;22005545;22005545;22005545;22005545;22005545;22005545;220…	21984188;21984188;21984188;21984188;21986530;21986530;21986530;21986530;21986963;21986963;21986963;21986963;21987480;21987480;21987480;21987480;21987815;21987815;21987815;21987815;21989261;21989261;21989261;21989261;21998150;21998150;21998150;21998150;22001656;22001656;22003002;22003002;22003002;22003002;22005304;22005304;22005304;22005304;22005661;22005661;22005661;22005661;22005661;22005661;220…	+;+;+;+;+;+;+;+;+;+;+;+;+;+;+;+;+;+;+;+;+;+;+;+;+;+;+;+;+;+;+;+;+;+;+;+;+;+;+;+;+;+;+;+;+;+;+;+;+;+;+;+;+;+;+;+;+;+;+;+;+;+;+;+;+;+;+;+;+;+;+;+;+;+;+;+;+;+;+;+;+;+;+;+;+;+;+;+;+;+;+;+;+;+;+;+;+;+;+;+;+;+;+;+;+;+;+;+;+;+	38942	2	8	4	2	2	1	4	1	0	0	1	5	4	3	1	0	0	0	3	1	6	2	2	2
CELA3A	chr1;chr1;chr1;chr1;chr1;chr1;chr1;chr1;chr1;chr1;chr1;chr1;chr1;chr1;chr1;chr1;chr1;chr1;chr1;chr1;chr1;chr1;chr1;chr1;chr1;chr1;chr1;chr1;chr1;chr1;chr1;chr1;chr1;chr1;chr1;chr1;chr1;chr1;chr1;chr1;chr1;chr1;chr1;chr1;chr1;chr1;chr1;chr1;chr1;chr1;chr1;chr1;chr1;chr1;chr1;chr1	22001718;22001718;22001718;22001718;22001718;22001718;22003089;22003089;22003089;22003089;22003089;22003089;22005545;22005545;22005545;22005545;22005545;22005545;22006069;22006069;22006069;22006069;22007015;22007015;22007015;22007015;22007516;22007516;22007516;22007516;22007516;22007516;22009858;22009858;22009858;22009858;22009858;22009858;22010186;22010186;22010186;22010186;22010186;22010186;220…	22003002;22003002;22003002;22003002;22003002;22003002;22005304;22005304;22005304;22005304;22005304;22005304;22005661;22005661;22005661;22005661;22005661;22005661;22006877;22006877;22006877;22006877;22007372;22007372;22007372;22007372;22009704;22009704;22009704;22009704;22009704;22009704;22010137;22010137;22010137;22010137;22010137;22010137;22010649;22010649;22010649;22010649;22010649;22010649;220…	+;+;+;+;+;+;+;+;+;+;+;+;+;+;+;+;+;+;+;+;+;+;+;+;+;+;+;+;+;+;+;+;+;+;+;+;+;+;+;+;+;+;+;+;+;+;+;+;+;+;+;+;+;+;+;+	9117	0	0	0	0	0	0	0	0	0	0	0	0	0	0	0	0	0	0	0	0	0	0	0	0
LINC00339	chr1;chr1;chr1;chr1;chr1;chr1;chr1;chr1;chr1;chr1;chr1;chr1;chr1;chr1;chr1;chr1;chr1;chr1;chr1;chr1;chr1;chr1;chr1;chr1;chr1;chr1;chr1;chr1;chr1;chr1;chr1;chr1;chr1;chr1;chr1;chr1;chr1;chr1;chr1;chr1;chr1;chr1;chr1;chr1;chr1;chr1;chr1;chr1;chr1;chr1;chr1;chr1;chr1;chr1;chr1;chr1;chr1;chr1;chr1;chr1;chr1;chr1;chr1;chr1;chr1;chr1;chr1;chr1;chr1;chr1;chr1;chr1;chr1;chr1;chr1;chr1;chr1;chr1;chr1;chr1…	22026650;22026650;22026650;22026650;22026650;22026650;22026650;22026650;22026650;22026650;22026650;22026650;22026650;22026650;22026650;22026650;22026650;22026650;22026650;22026650;22026650;22026650;22026650;22026650;22026650;22026650;22026650;22026650;22026650;22026650;22026650;22026650;22026650;22026650;22026650;22026650;22026650;22026650;22026650;22028683;22028683;22028683;22028683;22028683;220…	22027413;22027413;22027413;22027413;22027413;22027413;22027413;22027413;22027413;22027413;22027413;22027413;22027413;22027413;22027413;22027413;22027413;22027413;22027413;22027413;22027413;22027413;22027413;22027413;22027413;22027413;22027413;22027413;22027413;22027413;22027413;22027413;22027413;22027413;22027413;22027413;22027413;22027413;22027413;22029800;22029800;22029800;22029800;22029800;220…	+;+;+;+;+;+;+;+;+;+;+;+;+;+;+;+;+;+;+;+;+;+;+;+;+;+;+;+;+;+;+;+;+;+;+;+;+;+;+;+;+;+;+;+;+;+;+;+;+;+;+;+;+;+;+;+;+;+;+;+;+;+;+;+;+;+;+;+;+;+;+;+;+;+;+;+;+;+;+;+;+;+;+;+;+;+;+;+;+;+;+	1882	0	0	0	0	0	0	0	0	0	0	0	0	0	0	0	0	0	0	0	0	0	0	0	0
ENSG00000289694	chr1;chr1;chr1;chr1;chr1;chr1;chr1;chr1;chr1;chr1;chr1;chr1;chr1;chr1;chr1;chr1;chr1;chr1;chr1;chr1;chr1;chr1;chr1;chr1;chr1;chr1;chr1;chr1;chr1;chr1;chr1;chr1;chr1;chr1;chr1;chr1;chr1;chr1;chr1;chr1;chr1;chr1;chr1;chr1;chr1;chr1;chr1;chr1;chr1;chr1;chr1;chr1;chr1;chr1;chr1;chr1;chr1;chr1;chr1;chr1;chr1;chr1;chr1;chr1;chr1;chr1;chr1;chr1;chr1;chr1;chr1;chr1;chr1;chr1;chr1;chr1;chr1;chr1;chr1;chr1…	22026650;22026650;22026650;22026650;22026650;22026650;22026650;22026650;22026650;22028683;22028683;22028683;22028683;22028683;22028683;22028683;22028683;22028683;22028683;22028683;22028683;22031868;22031868;22031868;22031868;22031868;22031868;22054317;22054317;22054317;22054317;22054317;22054317;22055803;22055803;22055803;22055803;22055803;22055803;22059687;22059687;22059687;22059687;22059687;220…	22027413;22027413;22027413;22027413;22027413;22027413;22027413;22027413;22027413;22029800;22029800;22029800;22029800;22029800;22029800;22029800;22029800;22029800;22029800;22029800;22029800;22052626;22052626;22052626;22052626;22052626;22052626;22055029;22055029;22055029;22055029;22055029;22055029;22059196;22059196;22059196;22059196;22059196;22059196;22062124;22062124;22062124;22062124;22062124;220…	+;+;+;+;+;+;+;+;+;+;+;+;+;+;+;+;+;+;+;+;+;+;+;+;+;+;+;+;+;+;+;+;+;+;+;+;+;+;+;+;+;+;+;+;+;+;+;+;+;+;+;+;+;+;+;+;+;+;+;+;+;+;+;+;+;+;+;+;+;+;+;+;+;+;+;+;+;+;+;+;+;+;+;+;+;+;+;+;+;+;+;+;+;+;+;+;+;+;+;+;+;+;+;+;+;+;+;+	45835	0	0	0	0	0	0	0	0	0	0	0	0	0	0	0	0	0	0	0	0	0	0	0	0
CDC42-AS1	chr1;chr1;chr1;chr1;chr1;chr1;chr1;chr1;chr1;chr1;chr1;chr1	22028683;22028683;22028683;22028683;22028683;22028683;22028683;22028683;22031868;22031868;22031868;22031868	22029800;22029800;22029800;22029800;22029800;22029800;22029800;22029800;22052626;22052626;22052626;22052626	-;-;-;-;-;-;-;-;-;-;-;-	21877	0	0	0	0	0	0	0	0	0	0	0	0	0	0	0	0	0	0	0	0	0	0	0	0
CDC42	chr1;chr1;chr1;chr1;chr1;chr1;chr1;chr1;chr1;chr1;chr1;chr1;chr1;chr1;chr1;chr1;chr1;chr1;chr1;chr1;chr1;chr1;chr1;chr1;chr1;chr1;chr1;chr1;chr1;chr1;chr1;chr1;chr1;chr1;chr1;chr1;chr1;chr1;chr1;chr1;chr1;chr1;chr1;chr1;chr1;chr1;chr1;chr1;chr1;chr1;chr1;chr1;chr1;chr1;chr1;chr1;chr1;chr1;chr1;chr1;chr1;chr1;chr1;chr1;chr1;chr1;chr1;chr1;chr1;chr1;chr1;chr1;chr1;chr1;chr1;chr1;chr1;chr1;chr1;chr1…	22054317;22054317;22054317;22054317;22054317;22054317;22054317;22054317;22054317;22054317;22054317;22054317;22054317;22054317;22054317;22054317;22054317;22054317;22054317;22054317;22054317;22054317;22054317;22054317;22054317;22054317;22054317;22054317;22054317;22054317;22054317;22054317;22054317;22054317;22055803;22055803;22055803;22055803;22055803;22055803;22055803;22055803;22055803;22055803;220…	22055029;22055029;22055029;22055029;22055029;22055029;22055029;22055029;22055029;22055029;22055029;22055029;22055029;22055029;22055029;22055029;22055029;22055029;22055029;22055029;22055029;22055029;22055029;22055029;22055029;22055029;22055029;22055029;22055029;22055029;22055029;22055029;22055029;22055029;22059196;22059196;22059196;22059196;22059196;22059196;22059196;22059196;22059196;22059196;220…	+;+;+;+;+;+;+;+;+;+;+;+;+;+;+;+;+;+;+;+;+;+;+;+;+;+;+;+;+;+;+;+;+;+;+;+;+;+;+;+;+;+;+;+;+;+;+;+;+;+;+;+;+;+;+;+;+;+;+;+;+;+;+;+;+;+;+;+;+;+;+;+;+;+;+;+;+;+;+;+;+;+;+;+;+;+;+;+;+;+;+;+;+;+;+;+;+;+;+;+;+;+;+;+;+;+;+;+;+;+;+;+;+;+;+;+;+;+;+;+;+;+;+;+;+;+;+;+;+;+;+;+;+;+;+;+;+;+;+;+;+;+;+;+;+;+;+;+;+;+;+;+;+;+;+;+;+;+;+;+;+;+;+;+;+;+;+;+;+;+;+;+;+;+;+;+;+;+;+;+;+;+;+;+;+;+;+;+;+;+;+;+;+;+;+;+;+;+;+;+…	23194	0	0	0	0	0	0	0	0	0	0	0	0	0	0	0	0	0	0	0	0	0	0	0	0
CDC42-IT1	chr1;chr1;chr1;chr1;chr1;chr1	22059687;22059687;22059687;22059687;22059687;22059687	22062124;22062124;22062124;22062124;22062124;22062124	+;+;+;+;+;+	2438	0	0	0	0	0	0	0	0	0	0	0	0	0	0	0	0	0	0	0	0	0	0	0	0
WNT4	chr1;chr1;chr1;chr1;chr1;chr1;chr1;chr1;chr1;chr1;chr1;chr1;chr1;chr1;chr1;chr1;chr1	22120518;22120518;22121354;22121354;22121577;22121577;22127482;22127482;22127482;22127482;22129852;22129852;22129852;22143098;22143098;22143098;22143098	22121210;22121210;22121444;22121444;22127037;22127037;22129615;22129615;22129615;22129615;22142845;22142845;22142845;22143731;22143731;22143731;22143731	-;-;-;-;-;-;-;-;-;-;-;-;-;-;-;-;-	22007	20	28	27	82	90	85	24	40	35	175	105	168	38	39	30	102	127	106	60	41	57	212	201	173
ENSG00000285873	chr1;chr1;chr1;chr1;chr1;chr1;chr1;chr1;chr1;chr1;chr1;chr1	22143098;22143098;22143098;22143098;22143970;22143970;22155025;22155025;22155904;22155904;22156538;22156538	22143731;22143731;22143731;22143731;22154902;22154902;22155796;22155796;22156436;22156436;22156975;22156975	+;+;+;+;+;+;+;+;+;+;+;+	13310	0	4	1	20	16	12	16	7	5	14	11	19	6	11	6	18	23	24	20	7	20	33	18	31
ZBTB40	chr1;chr1;chr1;chr1;chr1;chr1;chr1;chr1;chr1;chr1;chr1;chr1;chr1;chr1;chr1;chr1;chr1;chr1;chr1;chr1;chr1;chr1;chr1;chr1;chr1;chr1;chr1;chr1;chr1;chr1;chr1;chr1;chr1;chr1;chr1;chr1;chr1;chr1;chr1;chr1;chr1;chr1;chr1;chr1;chr1;chr1;chr1;chr1;chr1;chr1;chr1;chr1;chr1;chr1;chr1;chr1;chr1;chr1;chr1;chr1;chr1;chr1;chr1;chr1;chr1;chr1;chr1;chr1;chr1;chr1;chr1;chr1;chr1;chr1;chr1;chr1;chr1;chr1;chr1;chr1…	22429015;22429015;22452005;22452005;22452005;22452005;22452005;22452005;22452947;22452947;22452947;22452947;22452947;22452947;22490646;22490646;22490646;22490646;22490646;22490646;22491534;22491534;22491534;22491534;22491534;22491534;22501685;22501685;22501685;22501685;22501685;22501685;22502442;22502442;22502442;22502442;22502442;22502442;22506242;22506242;22506242;22506242;22506242;22508138;225…	22451850;22451850;22452658;22452658;22452658;22452658;22452658;22452658;22489879;22489879;22489879;22489879;22489879;22489879;22491399;22491399;22491399;22491399;22491399;22491399;22501491;22501491;22501491;22501491;22501491;22501491;22502298;22502298;22502298;22502298;22502298;22502298;22506048;22506048;22506048;22506048;22506048;22506048;22508000;22508000;22508000;22508000;22508000;22508529;225…	+;+;+;+;+;+;+;+;+;+;+;+;+;+;+;+;+;+;+;+;+;+;+;+;+;+;+;+;+;+;+;+;+;+;+;+;+;+;+;+;+;+;+;+;+;+;+;+;+;+;+;+;+;+;+;+;+;+;+;+;+;+;+;+;+;+;+;+;+;+;+;+;+;+;+;+;+;+;+;+;+;+;+;+;+;+;+;+;+;+;+;+;+;+;+;+;+;+;+;+;+;+;+	92878	295	248	267	531	569	508	183	226	210	459	297	198	299	299	165	622	598	507	320	267	334	454	514	341
ZBTB40-IT1	chr1;chr1;chr1;chr1	22517644;22517644;22517644;22517644	22519605;22519605;22519605;22519605	+;+;+;+	1962	0	0	0	0	0	0	0	0	0	0	0	0	0	0	0	0	0	0	0	0	0	0	0	0
EPHA8	chr1;chr1;chr1;chr1;chr1;chr1;chr1;chr1;chr1;chr1;chr1;chr1;chr1;chr1;chr1;chr1;chr1;chr1;chr1;chr1;chr1;chr1;chr1;chr1;chr1;chr1;chr1;chr1;chr1;chr1;chr1;chr1;chr1;chr1;chr1;chr1	22563730;22563730;22563730;22569354;22569354;22569354;22576881;22576881;22576881;22586636;22586636;22586636;22589622;22589622;22593451;22593451;22593687;22593687;22595324;22595324;22596174;22596174;22597477;22597477;22597862;22597862;22598213;22598213;22599048;22599048;22600811;22600811;22601089;22601089;22601474;22601474	22569288;22569288;22569288;22576216;22576216;22576216;22586479;22586479;22586479;22588870;22588870;22588870;22593325;22593325;22593523;22593523;22595229;22595229;22596105;22596105;22597311;22597311;22597675;22597675;22598150;22598150;22598837;22598837;22600660;22600660;22600897;22600897;22601299;22601299;22601626;22601626	+;+;+;+;+;+;+;+;+;+;+;+;+;+;+;+;+;+;+;+;+;+;+;+;+;+;+;+;+;+;+;+;+;+;+;+	34673	6	7	7	7	11	3	1	7	5	7	3	6	3	3	7	5	14	9	12	6	9	6	7	10
C1QA	chr1;chr1;chr1;chr1;chr1;chr1;chr1;chr1;chr1;chr1;chr1;chr1;chr1;chr1;chr1;chr1;chr1;chr1;chr1;chr1;chr1;chr1;chr1;chr1;chr1;chr1;chr1;chr1;chr1;chr1;chr1;chr1;chr1;chr1;chr1;chr1;chr1;chr1;chr1;chr1;chr1;chr1;chr1;chr1;chr1;chr1;chr1;chr1;chr1;chr1;chr1;chr1;chr1;chr1	22635105;22635105;22636861;22636861;22636861;22636861;22636861;22636861;22636861;22636861;22636861;22636861;22636861;22636861;22636861;22636861;22636861;22636861;22636861;22636861;22636861;22636861;22636861;22636861;22636861;22636861;22636861;22636861;22637780;22637780;22637780;22637780;22637780;22637780;22637780;22637780;22637780;22637780;22637780;22637780;22637780;22637780;22637780;22637780;226…	22636449;22636449;22637066;22637066;22637066;22637066;22637066;22637066;22637066;22637066;22637066;22637066;22637066;22637066;22637066;22637066;22637066;22637066;22637066;22637066;22637066;22637066;22637066;22637066;22637066;22637066;22637066;22637066;22638102;22638102;22638102;22638102;22638102;22638102;22638102;22638102;22638102;22638102;22638102;22638102;22638102;22638102;22638102;22638102;226…	+;+;+;+;+;+;+;+;+;+;+;+;+;+;+;+;+;+;+;+;+;+;+;+;+;+;+;+;+;+;+;+;+;+;+;+;+;+;+;+;+;+;+;+;+;+;+;+;+;+;+;+;+;+	1874	0	0	0	0	0	0	0	0	0	0	0	0	0	0	0	1	0	0	0	0	0	0	0	0
ENSG00000289692	chr1;chr1;chr1;chr1;chr1;chr1;chr1;chr1;chr1;chr1;chr1;chr1;chr1;chr1;chr1;chr1;chr1;chr1;chr1;chr1;chr1	22636861;22636861;22636861;22636861;22636861;22636861;22637780;22637780;22637780;22637780;22637780;22637780;22639679;22639679;22639679;22643123;22643123;22643123;22643123;22643123;22643123	22637066;22637066;22637066;22637066;22637066;22637066;22638102;22638102;22638102;22638102;22638102;22638102;22643013;22643013;22643013;22643625;22643625;22643625;22643625;22643625;22643625	+;+;+;+;+;+;+;+;+;+;+;+;+;+;+;+;+;+;+;+;+	4367	0	0	0	0	0	0	0	0	0	0	0	0	0	0	0	0	0	0	0	0	0	0	0	0
C1QC	chr1;chr1;chr1;chr1;chr1;chr1;chr1;chr1;chr1;chr1;chr1;chr1;chr1	22643123;22643123;22643123;22643123;22644205;22644205;22644205;22644205;22644205;22644205;22644205;22644205;22644205	22643625;22643625;22643625;22643625;22647062;22647062;22647062;22647062;22647062;22647062;22647062;22647062;22647062	+;+;+;+;+;+;+;+;+;+;+;+;+	3361	0	0	0	0	0	0	0	0	0	0	0	0	0	0	0	0	0	0	0	0	0	0	0	0
C1QB	chr1;chr1;chr1;chr1;chr1;chr1;chr1;chr1;chr1;chr1;chr1;chr1;chr1;chr1;chr1;chr1;chr1;chr1;chr1;chr1;chr1;chr1;chr1;chr1;chr1;chr1;chr1;chr1;chr1;chr1;chr1;chr1;chr1;chr1;chr1;chr1;chr1;chr1;chr1;chr1;chr1;chr1	22652956;22652956;22653471;22653471;22653471;22653471;22653471;22653471;22653471;22653471;22653471;22653471;22653471;22653471;22653471;22654161;22654161;22654161;22654161;22654161;22654161;22654161;22654161;22654161;22654161;22654161;22654161;22654161;22659670;22659670;22659670;22659670;22659670;22659670;22659670;22659670;22659670;22659670;22659670;22659670;22659670;22659670	22653188;22653188;22654007;22654007;22654007;22654007;22654007;22654007;22654007;22654007;22654007;22654007;22654007;22654007;22654007;22659398;22659398;22659398;22659398;22659398;22659398;22659398;22659398;22659398;22659398;22659398;22659398;22659398;22660210;22660210;22660210;22660210;22660210;22660210;22660210;22660210;22660210;22660210;22660210;22660210;22660210;22660210	+;+;+;+;+;+;+;+;+;+;+;+;+;+;+;+;+;+;+;+;+;+;+;+;+;+;+;+;+;+;+;+;+;+;+;+;+;+;+;+;+;+	6549	0	0	0	0	0	0	0	0	0	0	0	0	0	0	0	0	0	0	0	0	0	0	0	0
EPHB2	chr1;chr1;chr1;chr1;chr1;chr1;chr1;chr1;chr1;chr1;chr1;chr1;chr1;chr1;chr1;chr1;chr1;chr1;chr1;chr1;chr1;chr1;chr1;chr1;chr1;chr1;chr1;chr1;chr1;chr1;chr1;chr1;chr1;chr1;chr1;chr1;chr1;chr1;chr1;chr1;chr1;chr1;chr1;chr1;chr1;chr1;chr1;chr1;chr1;chr1;chr1;chr1;chr1;chr1;chr1;chr1;chr1;chr1;chr1;chr1;chr1;chr1;chr1;chr1;chr1;chr1;chr1;chr1;chr1;chr1;chr1;chr1;chr1;chr1;chr1;chr1;chr1;chr1;chr1;chr1…	22711044;22711044;22711044;22711044;22711044;22719599;22719599;22719599;22719599;22719599;22775245;22775245;22775245;22775245;22775245;22775245;22781486;22781486;22781486;22781486;22781486;22781486;22785077;22785077;22785077;22785077;22785077;22785077;22800292;22800292;22800292;22800292;22800292;22800292;22800292;22836012;22836012;22836012;22836012;22836012;22836012;22836012;22836012;22836012;228…	22719516;22719516;22719516;22719516;22719516;22775177;22775177;22775177;22775177;22775177;22781420;22781420;22781420;22781420;22781420;22781420;22784391;22784391;22784391;22784391;22784391;22784391;22800239;22800239;22800239;22800239;22800239;22800239;22835712;22835712;22835712;22835712;22835712;22835712;22835712;22836668;22836668;22836668;22836668;22836668;22836668;22836668;22836668;22836668;228…	+;+;+;+;+;+;+;+;+;+;+;+;+;+;+;+;+;+;+;+;+;+;+;+;+;+;+;+;+;+;+;+;+;+;+;+;+;+;+;+;+;+;+;+;+;+;+;+;+;+;+;+;+;+;+;+;+;+;+;+;+;+;+;+;+;+;+;+;+;+;+;+;+;+;+;+;+;+;+;+;+;+;+;+;+;+;+;+;+;+;+;+;+;+;+;+;+;+;+;+;+;+;+;+;+;+;+;+;+;+;+;+;+;+;+;+;+;+;+;+;+;+;+;+;+;+	197550	639	483	509	1235	1217	1166	294	492	381	1235	929	1106	758	714	478	1717	2007	1488	861	697	1140	1899	1843	2027
ENSG00000225952	chr1;chr1;chr1;chr1	22836012;22836012;22836012;22836012	22836668;22836668;22836668;22836668	-;-;-;-	657	0	0	0	0	0	0	0	0	0	0	0	0	0	0	0	0	0	0	0	0	0	0	0	0
LACTBL1	chr1;chr1;chr1;chr1;chr1;chr1;chr1;chr1;chr1;chr1;chr1;chr1;chr1;chr1	22954025;22954025;22955427;22955427;22958921;22958921;22960100;22960100;22963217;22963217;22965426;22965426;22972432;22972432	22955320;22955320;22958684;22958684;22959941;22959941;22963106;22963106;22965289;22965289;22972304;22972304;22972771;22972771	-;-;-;-;-;-;-;-;-;-;-;-;-;-	17874	0	0	0	0	0	0	0	1	0	0	0	0	0	0	0	0	0	0	1	0	0	0	0	0
TEX46	chr1;chr1;chr1;chr1;chr1;chr1;chr1;chr1;chr1	23011201;23011201;23011201;23011201;23014095;23014095;23014095;23015853;23015853	23013882;23013882;23013882;23013882;23015771;23015771;23015771;23018966;23018966	-;-;-;-;-;-;-;-;-	7473	8	7	5	3	4	3	1	2	5	1	1	0	8	6	4	1	2	2	9	7	9	2	0	2
KDM1A	chr1;chr1;chr1;chr1;chr1;chr1;chr1;chr1;chr1;chr1;chr1;chr1;chr1;chr1;chr1;chr1;chr1;chr1;chr1;chr1;chr1;chr1;chr1;chr1;chr1;chr1;chr1;chr1;chr1;chr1;chr1;chr1;chr1;chr1;chr1;chr1;chr1;chr1;chr1;chr1;chr1;chr1;chr1;chr1;chr1;chr1;chr1;chr1;chr1;chr1;chr1;chr1;chr1;chr1;chr1;chr1;chr1;chr1;chr1;chr1;chr1;chr1;chr1;chr1;chr1;chr1;chr1;chr1;chr1;chr1;chr1;chr1;chr1;chr1;chr1;chr1;chr1;chr1;chr1;chr1…	23019948;23019948;23019948;23019948;23019948;23019948;23019948;23019948;23019948;23019948;23019948;23019948;23019948;23019948;23019948;23019948;23019948;23019948;23019948;23019948;23019948;23019948;23019948;23019948;23019948;23019948;23019948;23020552;23020552;23020552;23020552;23020552;23020552;23020552;23020552;23020552;23020552;23020552;23020552;23020552;23020552;23020552;23020552;23020552;230…	23020146;23020146;23020146;23020146;23020146;23020146;23020146;23020146;23020146;23020146;23020146;23020146;23020146;23020146;23020146;23020146;23020146;23020146;23020146;23020146;23020146;23020146;23020146;23020146;23020146;23020146;23020146;23030468;23030468;23030468;23030468;23030468;23030468;23030468;23030468;23030468;23030468;23030468;23030468;23030468;23030468;23030468;23030468;23030468;230…	+;+;+;+;+;+;+;+;+;+;+;+;+;+;+;+;+;+;+;+;+;+;+;+;+;+;+;+;+;+;+;+;+;+;+;+;+;+;+;+;+;+;+;+;+;+;+;+;+;+;+;+;+;+;+;+;+;+;+;+;+;+;+;+;+;+;+;+;+;+;+;+;+;+;+;+;+;+;+;+;+;+;+;+;+;+;+;+;+;+;+;+;+;+;+;+;+;+;+;+;+;+;+;+;+;+;+;+;+;+;+;+;+;+;+;+;+;+;+;+;+;+;+;+;+;+;+;+;+;+;+;+;+;+;+;+;+;+;+;+;+;+;+;+;+;+;+;+;+;+;+;+;+;+;+;+;+;+;+;+;+;+;+;+;+;+;+;+;+;+;+;+;+;+;+;+;+;+;+;+;+;+;+;+;+;+;+;+;+;+;+;+;+;+;+;+;+;+;+;+…	45372	1	5	0	1	3	2	0	0	0	0	0	2	0	0	0	1	0	8	2	1	0	0	0	1
ENSG00000240553	chr1;chr1;chr1;chr1;chr1;chr1;chr1;chr1;chr1;chr1;chr1;chr1;chr1;chr1;chr1;chr1;chr1;chr1;chr1;chr1;chr1;chr1;chr1;chr1;chr1;chr1;chr1;chr1;chr1;chr1;chr1;chr1;chr1;chr1;chr1;chr1;chr1;chr1;chr1;chr1;chr1;chr1;chr1;chr1;chr1;chr1;chr1;chr1;chr1;chr1;chr1;chr1;chr1;chr1	23020552;23020552;23020552;23020552;23030635;23030635;23030635;23030635;23044373;23044373;23044373;23044373;23044487;23044487;23044487;23044487;23050521;23050521;23050521;23050521;23055419;23055419;23055419;23055419;23057566;23057566;23057566;23057566;23057935;23057935;23057935;23057935;23059168;23059168;23059168;23059168;23066072;23066072;23066072;23066072;23072198;23072198;23072198;23072198;230…	23030468;23030468;23030468;23030468;23044304;23044304;23044304;23044304;23044426;23044426;23044426;23044426;23050386;23050386;23050386;23050386;23053760;23053760;23053760;23053760;23055931;23055931;23055931;23055931;23057857;23057857;23057857;23057857;23059072;23059072;23059072;23059072;23065198;23065198;23065198;23065198;23068169;23068169;23068169;23068169;23073273;23073273;23073273;23073273;230…	-;-;-;-;-;-;-;-;-;-;-;-;-;-;-;-;-;-;-;-;-;-;-;-;-;-;-;-;-;-;-;-;-;-;-;-;-;-;-;-;-;-;-;-;-;-;-;-;-;-;-;-;-;-	45513	4	7	0	5	10	2	1	2	1	20	12	3	3	4	0	12	9	10	2	2	5	12	18	9
LUZP1	chr1;chr1;chr1;chr1;chr1;chr1;chr1;chr1;chr1;chr1;chr1;chr1;chr1;chr1;chr1;chr1;chr1;chr1;chr1;chr1;chr1;chr1;chr1;chr1;chr1;chr1;chr1;chr1;chr1;chr1;chr1;chr1;chr1;chr1;chr1;chr1;chr1;chr1;chr1;chr1;chr1;chr1	23089054;23089054;23090899;23090899;23090899;23094381;23094381;23094381;23094381;23094381;23109128;23109128;23109128;23109128;23109128;23109651;23109651;23109651;23109651;23109651;23133680;23133680;23133680;23133680;23141143;23141143;23141143;23141143;23162811;23162811;23162811;23162811;23164054;23164054;23164054;23164054;23167890;23167890;23167890;23167890;23169025;23169025	23090426;23090426;23091189;23091189;23091189;23109021;23109021;23109021;23109021;23109021;23109584;23109584;23109584;23109584;23109584;23133464;23133464;23133464;23133464;23133464;23140324;23140324;23140324;23140324;23162703;23162703;23162703;23162703;23163952;23163952;23163952;23163952;23167097;23167097;23167097;23167097;23168765;23168765;23168765;23168765;23177490;23177490	-;-;-;-;-;-;-;-;-;-;-;-;-;-;-;-;-;-;-;-;-;-;-;-;-;-;-;-;-;-;-;-;-;-;-;-;-;-;-;-;-;-	82310	303	218	295	530	467	482	220	377	260	609	375	504	355	347	198	515	588	457	691	439	1036	912	895	998
HTR1D	chr1;chr1	23195002;23195002	23217290;23217290	-;-	22289	105	90	87	18	13	18	55	82	80	24	24	26	97	107	79	27	12	12	98	58	49	22	19	26
ENSG00000284726	chr1;chr1	23297878;23297878	23302343;23302343	+;+	4466	36	37	22	92	93	78	30	37	34	78	39	282	50	32	24	98	101	68	38	40	61	85	102	138
HNRNPR	chr1;chr1;chr1;chr1;chr1;chr1;chr1;chr1;chr1;chr1;chr1;chr1;chr1;chr1;chr1;chr1;chr1;chr1;chr1;chr1;chr1;chr1;chr1;chr1;chr1;chr1;chr1;chr1;chr1;chr1;chr1;chr1;chr1;chr1;chr1;chr1;chr1;chr1;chr1;chr1;chr1;chr1;chr1;chr1;chr1;chr1;chr1;chr1;chr1;chr1;chr1;chr1;chr1;chr1;chr1;chr1;chr1;chr1;chr1;chr1;chr1;chr1;chr1;chr1;chr1;chr1;chr1;chr1;chr1;chr1;chr1;chr1;chr1;chr1;chr1;chr1;chr1;chr1;chr1;chr1…	23304107;23304107;23304107;23311067;23311067;23311067;23311067;23311067;23311067;23311067;23311067;23311067;23311067;23311323;23311323;23311323;23311323;23311323;23311323;23311323;23311323;23311323;23311323;23311894;23311894;23311894;23311894;23311894;23311894;23311894;23311894;23311894;23313703;23313703;23313703;23313703;23313703;23313703;23313703;23313703;23313703;23313703;23318698;23318698;233…	23304687;23304687;23304687;23311200;23311200;23311200;23311200;23311200;23311200;23311200;23311200;23311200;23311200;23311661;23311661;23311661;23311661;23311661;23311661;23311661;23311661;23311661;23311661;23313552;23313552;23313552;23313552;23313552;23313552;23313552;23313552;23313552;23318482;23318482;23318482;23318482;23318482;23318482;23318482;23318482;23318482;23318482;23321527;23321527;233…	-;-;-;-;-;-;-;-;-;-;-;-;-;-;-;-;-;-;-;-;-;-;-;-;-;-;-;-;-;-;-;-;-;-;-;-;-;-;-;-;-;-;-;-;-;-;-;-;-;-;-;-;-;-;-;-;-;-;-;-;-;-;-;-;-;-;-;-;-;-;-;-;-;-;-;-;-;-;-;-;-;-;-;-;-;-;-;-;-;-;-;-;-;-;-;-;-;-;-;-;-;-;-;-;-;-;-;-;-;-;-;-;-;-;-;-;-;-;-;-;-;-;-;-	31862	726	500	617	867	771	761	368	509	360	516	380	397	798	712	464	881	873	739	500	423	498	430	425	407
ZNF436	chr1;chr1;chr1;chr1;chr1;chr1;chr1;chr1	23363222;23363222;23363222;23367169;23367169;23367169;23368387;23368387	23367041;23367041;23367041;23367972;23367972;23367972;23368948;23368948	-;-;-;-;-;-;-;-	5186	16	18	6	11	12	9	9	15	17	9	17	20	24	10	10	7	9	8	18	12	11	26	13	12
TCEA3	chr1;chr1;chr1;chr1;chr1;chr1;chr1;chr1;chr1;chr1;chr1;chr1;chr1;chr1;chr1;chr1;chr1;chr1;chr1;chr1;chr1;chr1;chr1;chr1;chr1;chr1;chr1;chr1;chr1;chr1;chr1;chr1;chr1;chr1;chr1;chr1;chr1;chr1;chr1;chr1;chr1;chr1;chr1;chr1;chr1;chr1;chr1;chr1;chr1;chr1;chr1;chr1;chr1;chr1;chr1;chr1;chr1;chr1;chr1;chr1;chr1;chr1;chr1;chr1;chr1;chr1;chr1;chr1;chr1;chr1;chr1;chr1;chr1;chr1;chr1;chr1;chr1;chr1	23381475;23381475;23384069;23384069;23384069;23384418;23384418;23384418;23387420;23387420;23387420;23394034;23394034;23394034;23397602;23397602;23397602;23397956;23397956;23397956;23404161;23404161;23404161;23404161;23404161;23408727;23408727;23408727;23408727;23408727;23408727;23411129;23411129;23411129;23411129;23411129;23411129;23411129;23411129;23411129;23411129;23411129;23411129;23411547;234…	23383432;23383432;23384345;23384345;23384345;23387272;23387272;23387272;23393878;23393878;23393878;23397544;23397544;23397544;23397791;23397791;23397791;23403480;23403480;23403480;23408559;23408559;23408559;23408559;23408559;23410831;23410831;23410831;23410831;23410831;23410831;23411462;23411462;23411462;23411462;23411462;23411462;23411462;23411462;23411462;23411462;23411462;23411462;23412101;234…	-;-;-;-;-;-;-;-;-;-;-;-;-;-;-;-;-;-;-;-;-;-;-;-;-;-;-;-;-;-;-;-;-;-;-;-;-;-;-;-;-;-;-;-;-;-;-;-;-;-;-;-;-;-;-;-;-;-;-;-;-;-;-;-;-;-;-;-;-;-;-;-;-;-;-;-;-;-	39739	12	12	10	15	13	11	10	7	10	21	15	36	17	14	11	15	7	11	14	17	22	42	30	16
ENSG00000232482	chr1;chr1;chr1;chr1;chr1;chr1;chr1;chr1	23411129;23411129;23411129;23411129;23411547;23411547;23411547;23411547	23411462;23411462;23411462;23411462;23412101;23412101;23412101;23412101	+;+;+;+;+;+;+;+	889	0	0	0	0	0	0	0	0	0	0	0	0	0	0	0	0	0	0	0	0	0	0	0	0
ASAP3	chr1;chr1;chr1;chr1;chr1;chr1;chr1;chr1;chr1;chr1;chr1;chr1;chr1;chr1;chr1;chr1;chr1;chr1;chr1;chr1;chr1;chr1;chr1;chr1;chr1;chr1;chr1;chr1;chr1;chr1;chr1;chr1;chr1;chr1;chr1;chr1;chr1;chr1;chr1;chr1;chr1;chr1;chr1;chr1;chr1;chr1;chr1;chr1;chr1;chr1;chr1;chr1;chr1;chr1;chr1;chr1;chr1;chr1;chr1;chr1;chr1;chr1;chr1;chr1;chr1;chr1;chr1;chr1;chr1;chr1;chr1;chr1;chr1;chr1;chr1;chr1;chr1;chr1;chr1;chr1…	23429931;23429931;23429931;23429931;23429931;23429931;23431126;23431126;23431126;23431126;23431126;23431126;23431919;23431919;23431919;23431919;23431919;23431919;23433273;23433273;23433273;23433273;23433273;23433273;23433273;23433533;23433533;23433533;23433533;23433533;23433533;23433694;23433694;23433694;23433694;23433694;23433694;23434370;23434370;23434370;23434370;23434370;23434370;23434619;234…	23431034;23431034;23431034;23431034;23431034;23431034;23431695;23431695;23431695;23431695;23431695;23431695;23433076;23433076;23433076;23433076;23433076;23433076;23433361;23433361;23433361;23433361;23433361;23433361;23433361;23433625;23433625;23433625;23433625;23433625;23433625;23434253;23434253;23434253;23434253;23434253;23434253;23434532;23434532;23434532;23434532;23434532;23434532;23435722;234…	-;-;-;-;-;-;-;-;-;-;-;-;-;-;-;-;-;-;-;-;-;-;-;-;-;-;-;-;-;-;-;-;-;-;-;-;-;-;-;-;-;-;-;-;-;-;-;-;-;-;-;-;-;-;-;-;-;-;-;-;-;-;-;-;-;-;-;-;-;-;-;-;-;-;-;-;-;-;-;-;-;-;-;-;-;-;-;-;-;-;-;-;-;-;-;-;-;-;-;-;-;-;-;-;-;-;-;-;-;-;-;-;-;-;-;-;-;-;-;-;-;-;-;-;-;-;-;-;-;-;-;-;-;-;-;-;-;-;-;-;-;-;-;-;-;-;-;-;-	51018	77	48	92	132	114	142	51	66	75	130	86	121	100	103	56	161	205	111	136	112	170	182	172	220
E2F2	chr1;chr1;chr1;chr1;chr1;chr1;chr1;chr1;chr1;chr1;chr1;chr1;chr1	23510149;23510149;23516528;23516528;23516528;23519397;23519397;23521072;23521072;23522057;23522057;23524489;23524489	23516334;23516334;23519015;23519015;23519015;23520912;23520912;23521836;23521836;23524382;23524382;23530541;23530541	-;-;-;-;-;-;-;-;-;-;-;-;-	19334	81	71	75	67	81	80	53	67	54	57	32	48	63	93	61	95	70	57	55	49	56	30	23	34
ENSG00000235052	chr1;chr1	23549444;23549444	23550764;23550764	-;-	1321	6	1	2	4	4	2	7	2	6	6	7	2	6	3	2	5	3	0	5	2	1	1	3	4
ID3	chr1;chr1;chr1;chr1;chr1;chr1	23558416;23558416;23558416;23559076;23559076;23559076	23558444;23558444;23558444;23559126;23559126;23559126	-;-;-;-;-;-	80	25	25	14	11	15	6	21	27	22	11	15	33	33	36	47	20	25	15	41	39	30	35	23	31
ENSG00000285802	chr1;chr1;chr1;chr1;chr1;chr1;chr1;chr1;chr1;chr1;chr1;chr1;chr1;chr1;chr1;chr1;chr1;chr1	23577334;23577334;23581679;23581679;23581679;23581679;23585319;23585319;23585319;23585319;23585547;23585547;23585547;23585547;23592813;23592813;23592813;23592813	23581494;23581494;23585225;23585225;23585225;23585225;23585402;23585402;23585402;23585402;23592481;23592481;23592481;23592481;23593434;23593434;23593434;23593434	-;-;-;-;-;-;-;-;-;-;-;-;-;-;-;-;-;-	15349	2	1	4	2	1	0	1	3	0	0	1	0	0	2	3	1	0	2	0	0	2	0	0	0
MDS2	chr1;chr1;chr1;chr1;chr1;chr1;chr1;chr1;chr1;chr1;chr1;chr1;chr1;chr1;chr1;chr1;chr1;chr1;chr1;chr1;chr1;chr1;chr1;chr1;chr1;chr1;chr1;chr1;chr1;chr1;chr1;chr1;chr1;chr1;chr1;chr1;chr1;chr1;chr1;chr1;chr1;chr1;chr1;chr1;chr1;chr1;chr1;chr1	23581679;23581679;23581679;23581679;23585319;23585319;23585319;23585319;23585547;23585547;23585547;23585547;23592813;23592813;23592813;23592813;23593622;23593622;23627538;23627538;23627538;23627538;23627538;23627999;23627999;23627999;23627999;23627999;23628598;23628598;23628598;23628598;23628598;23629558;23629558;23629558;23629558;23629558;23639252;23639252;23639252;23639252;23639252;23639796;236…	23585225;23585225;23585225;23585225;23585402;23585402;23585402;23585402;23592481;23592481;23592481;23592481;23593434;23593434;23593434;23593434;23626735;23626735;23627780;23627780;23627780;23627780;23627780;23628506;23628506;23628506;23628506;23628506;23629480;23629480;23629480;23629480;23629480;23639108;23639108;23639108;23639108;23639108;23639679;23639679;23639679;23639679;23639679;23640327;236…	+;+;+;+;+;+;+;+;+;+;+;+;+;+;+;+;+;+;+;+;+;+;+;+;+;+;+;+;+;+;+;+;+;+;+;+;+;+;+;+;+;+;+;+;+;+;+;+	56447	2	3	0	0	0	1	1	9	1	0	1	1	2	4	1	4	3	0	8	5	6	0	2	4
ENSG00000229239	chr1;chr1;chr1;chr1;chr1;chr1;chr1;chr1;chr1;chr1;chr1;chr1	23670347;23670347;23670814;23670814;23671213;23671213;23676479;23676479;23676744;23676744;23677909;23677909	23670694;23670694;23670910;23670910;23676281;23676281;23676517;23676517;23677673;23677673;23680205;23680205	+;+;+;+;+;+;+;+;+;+;+;+	8780	0	0	0	0	0	0	0	0	0	0	0	0	0	0	0	0	0	0	0	0	0	0	0	0
RPL11	chr1;chr1;chr1;chr1;chr1;chr1;chr1;chr1;chr1;chr1;chr1;chr1;chr1;chr1;chr1;chr1;chr1;chr1;chr1;chr1;chr1;chr1;chr1;chr1;chr1	23692061;23692061;23692061;23692061;23692061;23692760;23692760;23692760;23692760;23692760;23692760;23692760;23693914;23693914;23693914;23693914;23693914;23693914;23693914;23695947;23695947;23695947;23695947;23695947;23695947	23692305;23692305;23692305;23692305;23692305;23693806;23693806;23693806;23693806;23693806;23693806;23693806;23694659;23694659;23694659;23694659;23694659;23694659;23694659;23696343;23696343;23696343;23696343;23696343;23696343	+;+;+;+;+;+;+;+;+;+;+;+;+;+;+;+;+;+;+;+;+;+;+;+;+	2435	53	50	48	50	51	42	29	17	28	17	14	18	68	65	37	62	71	59	29	19	25	25	14	23
ELOA-AS1	chr1;chr1;chr1;chr1;chr1;chr1;chr1;chr1;chr1;chr1;chr1;chr1;chr1;chr1;chr1;chr1;chr1;chr1;chr1;chr1;chr1;chr1;chr1;chr1;chr1;chr1;chr1;chr1;chr1;chr1;chr1;chr1;chr1;chr1;chr1;chr1;chr1;chr1;chr1;chr1;chr1;chr1;chr1;chr1;chr1;chr1;chr1;chr1;chr1;chr1;chr1;chr1;chr1;chr1;chr1;chr1;chr1;chr1;chr1;chr1;chr1;chr1;chr1;chr1;chr1;chr1;chr1;chr1;chr1;chr1;chr1;chr1;chr1	23708262;23708262;23743579;23743579;23743579;23743579;23744271;23744271;23744271;23744271;23749078;23749078;23749078;23749078;23749949;23749949;23749949;23749949;23752031;23752031;23752031;23752031;23752519;23752519;23752519;23752519;23754256;23754256;23754256;23754256;23754461;23754461;23754461;23754461;23756386;23756386;23756386;23756386;23757126;23757126;23757126;23757126;23762060;23762060;237…	23743447;23743447;23744033;23744033;23744033;23744033;23749020;23749020;23749020;23749020;23749841;23749841;23749841;23749841;23750844;23750844;23750844;23750844;23752406;23752406;23752406;23752406;23754099;23754099;23754099;23754099;23754362;23754362;23754362;23754362;23755842;23755842;23755842;23755842;23756952;23756952;23756952;23756952;23759511;23759511;23759511;23759511;23769030;23769030;237…	-;-;-;-;-;-;-;-;-;-;-;-;-;-;-;-;-;-;-;-;-;-;-;-;-;-;-;-;-;-;-;-;-;-;-;-;-;-;-;-;-;-;-;-;-;-;-;-;-;-;-;-;-;-;-;-;-;-;-;-;-;-;-;-;-;-;-;-;-;-;-;-;-	63601	144	121	101	157	126	125	74	94	75	85	102	158	163	154	97	145	157	129	148	92	95	127	103	133
ELOA	chr1;chr1;chr1;chr1;chr1;chr1;chr1;chr1;chr1;chr1;chr1;chr1;chr1;chr1;chr1;chr1;chr1;chr1;chr1;chr1;chr1;chr1;chr1;chr1;chr1;chr1;chr1;chr1;chr1;chr1;chr1;chr1;chr1;chr1;chr1;chr1;chr1;chr1;chr1;chr1;chr1;chr1;chr1;chr1;chr1;chr1;chr1;chr1;chr1;chr1;chr1;chr1;chr1;chr1;chr1;chr1;chr1;chr1;chr1;chr1;chr1;chr1;chr1;chr1;chr1;chr1;chr1;chr1;chr1;chr1;chr1;chr1;chr1;chr1;chr1;chr1;chr1;chr1;chr1;chr1…	23743579;23743579;23743579;23743579;23743579;23743579;23743579;23743579;23744271;23744271;23744271;23744271;23744271;23744271;23744271;23744271;23744271;23744271;23749078;23749078;23749078;23749078;23749078;23749078;23749078;23749078;23749078;23749078;23749949;23749949;23749949;23749949;23749949;23749949;23749949;23749949;23749949;23749949;23752031;23752031;23752031;23752031;23752031;23752031;237…	23744033;23744033;23744033;23744033;23744033;23744033;23744033;23744033;23749020;23749020;23749020;23749020;23749020;23749020;23749020;23749020;23749020;23749020;23749841;23749841;23749841;23749841;23749841;23749841;23749841;23749841;23749841;23749841;23750844;23750844;23750844;23750844;23750844;23750844;23750844;23750844;23750844;23750844;23752406;23752406;23752406;23752406;23752406;23752406;237…	+;+;+;+;+;+;+;+;+;+;+;+;+;+;+;+;+;+;+;+;+;+;+;+;+;+;+;+;+;+;+;+;+;+;+;+;+;+;+;+;+;+;+;+;+;+;+;+;+;+;+;+;+;+;+;+;+;+;+;+;+;+;+;+;+;+;+;+;+;+;+;+;+;+;+;+;+;+;+;+;+;+;+;+;+;+	13264	0	0	0	0	0	0	0	0	0	0	0	0	0	0	0	0	0	0	0	0	0	0	0	0
PITHD1	chr1;chr1;chr1;chr1;chr1;chr1;chr1;chr1;chr1;chr1;chr1;chr1;chr1;chr1;chr1;chr1	23778714;23778714;23779942;23779942;23779942;23785312;23785312;23785312;23785312;23785780;23785780;23785780;23785780;23786424;23786424;23786424	23779356;23779356;23785191;23785191;23785191;23785674;23785674;23785674;23785674;23786314;23786314;23786314;23786314;23787274;23787274;23787274	+;+;+;+;+;+;+;+;+;+;+;+;+;+;+;+	7642	85	72	74	61	83	86	37	43	36	62	35	50	77	87	53	54	78	61	126	109	128	140	106	113
LYPLA2	chr1;chr1;chr1;chr1;chr1;chr1;chr1;chr1;chr1;chr1;chr1;chr1;chr1;chr1;chr1;chr1;chr1;chr1;chr1;chr1;chr1;chr1;chr1;chr1;chr1;chr1;chr1;chr1;chr1;chr1;chr1;chr1;chr1;chr1;chr1;chr1;chr1;chr1;chr1;chr1;chr1;chr1;chr1;chr1;chr1;chr1;chr1;chr1;chr1;chr1;chr1;chr1;chr1;chr1;chr1;chr1;chr1;chr1;chr1;chr1;chr1;chr1;chr1;chr1;chr1;chr1;chr1;chr1;chr1;chr1;chr1;chr1	23791251;23791251;23791251;23791251;23791251;23791251;23791251;23792018;23792018;23792018;23792018;23792018;23792018;23792018;23792018;23792018;23792761;23792761;23792761;23792761;23792761;23792761;23792761;23792761;23792761;23793040;23793040;23793040;23793040;23793040;23793040;23793040;23793040;23793040;23793217;23793217;23793217;23793217;23793217;23793217;23793217;23793217;23793217;23793753;237…	23791970;23791970;23791970;23791970;23791970;23791970;23791970;23792551;23792551;23792551;23792551;23792551;23792551;23792551;23792551;23792551;23793007;23793007;23793007;23793007;23793007;23793007;23793007;23793007;23793007;23793150;23793150;23793150;23793150;23793150;23793150;23793150;23793150;23793150;23793652;23793652;23793652;23793652;23793652;23793652;23793652;23793652;23793652;23793859;237…	+;+;+;+;+;+;+;+;+;+;+;+;+;+;+;+;+;+;+;+;+;+;+;+;+;+;+;+;+;+;+;+;+;+;+;+;+;+;+;+;+;+;+;+;+;+;+;+;+;+;+;+;+;+;+;+;+;+;+;+;+;+;+;+;+;+;+;+;+;+;+;+	2374	17	13	2	13	10	12	11	6	8	22	8	13	6	19	6	6	21	10	13	7	18	22	24	26
GALE	chr1;chr1;chr1;chr1;chr1;chr1;chr1;chr1;chr1;chr1;chr1;chr1;chr1;chr1;chr1;chr1;chr1;chr1;chr1;chr1;chr1;chr1;chr1;chr1;chr1;chr1;chr1;chr1;chr1;chr1;chr1;chr1;chr1;chr1;chr1;chr1;chr1;chr1;chr1;chr1;chr1;chr1;chr1;chr1;chr1;chr1;chr1;chr1;chr1;chr1;chr1;chr1	23796783;23796783;23796783;23796783;23796783;23796783;23796783;23796783;23796783;23796943;23796943;23796943;23796943;23796943;23796943;23796943;23796943;23797148;23797148;23797148;23797148;23797148;23797148;23797148;23797148;23797148;23797148;23797872;23797872;23797872;23797872;23797872;23797872;23797872;23797872;23797872;23797872;23797872;23799114;23799114;23799114;23799114;23799114;23799114;237…	23796875;23796875;23796875;23796875;23796875;23796875;23796875;23796875;23796875;23797033;23797033;23797033;23797033;23797033;23797033;23797033;23797033;23797694;23797694;23797694;23797694;23797694;23797694;23797694;23797694;23797694;23797694;23798116;23798116;23798116;23798116;23798116;23798116;23798116;23798116;23798116;23798116;23798116;23799365;23799365;23799365;23799365;23799365;23799365;237…	-;-;-;-;-;-;-;-;-;-;-;-;-;-;-;-;-;-;-;-;-;-;-;-;-;-;-;-;-;-;-;-;-;-;-;-;-;-;-;-;-;-;-;-;-;-;-;-;-;-;-;-	1228	10	5	6	18	15	9	4	7	7	18	11	3	10	15	11	13	23	6	7	5	17	7	7	14
HMGCL	chr1;chr1;chr1;chr1;chr1;chr1;chr1;chr1;chr1;chr1;chr1;chr1;chr1;chr1;chr1;chr1;chr1;chr1;chr1;chr1;chr1;chr1;chr1;chr1;chr1;chr1;chr1;chr1;chr1;chr1;chr1;chr1;chr1;chr1;chr1;chr1;chr1;chr1;chr1;chr1;chr1;chr1;chr1;chr1;chr1;chr1;chr1;chr1;chr1;chr1;chr1;chr1;chr1;chr1;chr1;chr1;chr1;chr1;chr1;chr1;chr1;chr1;chr1;chr1;chr1;chr1;chr1;chr1;chr1;chr1;chr1;chr1;chr1;chr1	23802565;23802565;23802565;23802565;23802565;23804526;23804526;23804526;23804526;23804526;23804526;23807041;23807041;23807041;23807041;23807041;23807041;23807041;23807286;23807286;23807286;23807286;23807286;23807286;23807286;23808324;23808324;23808324;23808324;23808324;23808324;23808324;23810800;23810800;23810800;23810800;23810800;23810800;23810800;23810800;23814339;23814339;23814339;23814339;238…	23803587;23803587;23803587;23803587;23803587;23806699;23806699;23806699;23806699;23806699;23806699;23807153;23807153;23807153;23807153;23807153;23807153;23807153;23808134;23808134;23808134;23808134;23808134;23808134;23808134;23809286;23809286;23809286;23809286;23809286;23809286;23809286;23813831;23813831;23813831;23813831;23813831;23813831;23813831;23813831;23816365;23816365;23816365;23816365;238…	-;-;-;-;-;-;-;-;-;-;-;-;-;-;-;-;-;-;-;-;-;-;-;-;-;-;-;-;-;-;-;-;-;-;-;-;-;-;-;-;-;-;-;-;-;-;-;-;-;-;-;-;-;-;-;-;-;-;-;-;-;-;-;-;-;-;-;-;-;-;-;-;-;-	31108	62	53	58	44	33	35	27	35	14	24	12	15	50	99	45	54	36	44	28	48	50	23	16	21
[truncated: 36,984 more rows]
