# Supplementary material for: DEAD-Box Helicase 3 Modulates the Non-Coding RNA Pool in Ribonucleoprotein Condensates During Stress Granule Formation
Source: Noncoding RNA. 2025 Aug 1;11(4):59. doi: 10.3390/ncrna11040059 (PMC12388690; doi:10.3390/ncrna11040059)
Supplement: Supplementary file 1 [file ncrna-11-00059-s001.zip › Supp Table S3.xlsx]

## Sheet: in
Supplementary Table S3. Total counts numbers of exon and intron reads of RNA-Seq samples
	Exon	Intron	Intron %
Ctrl_soluble-Rep1	9855697	2829793	0.223073
Ctrl_soluble-Rep2	10691029	2297281	0.176873
Ctrl_soluble-Rep3	8627294	2405011	0.217997
Ctrl_insoluble-Rep1	8829811	5022889	0.362593
Ctrl_insoluble-Rep2	9760778	4871549	0.332931
Ctrl_insoluble-Rep3	10930016	4804689	0.305356
Ars_soluble-Rep1	9346523	1621536	0.147842
Ars_soluble-Rep2	10556718	2453985	0.188613
Ars_soluble-Rep3	11967198	1891787	0.136503
Ars_insoluble-Rep1	13621594	4384245	0.24349
Ars_insoluble-Rep2	14317489	2980681	0.172312
Ars_insoluble-Rep3	10316798	3028647	0.226942
RK_soluble-Rep1	11235357	3273601	0.225626
RK_soluble-Rep2	13784393	2984535	0.17798
RK_soluble-Rep3	12087072	1850838	0.132792
RK_insoluble-Rep1	11143486	6023671	0.350883
RK_insoluble-Rep2	10170907	6092652	0.37462
RK_insoluble-Rep3	9539938	5086562	0.347763
RK_Ars_soluble-Rep1	15291141	3368226	0.180511
RK_Ars_soluble-Rep2	10676742	2583460	0.194828
RK_Ars_soluble-Rep3	10348696	4109747	0.284245
RK_Ars_insoluble-Rep1	12920426	5516838	0.299222
RK_Ars_insoluble-Rep2	12903224	5590327	0.302285
RK_Ars_insoluble-Rep3	15376554	4422976	0.223388
