# Supplementary material for: DEAD-Box Helicase 3 Modulates the Non-Coding RNA Pool in Ribonucleoprotein Condensates During Stress Granule Formation
Source: Noncoding RNA. 2025 Aug 1;11(4):59. doi: 10.3390/ncrna11040059 (PMC12388690; doi:10.3390/ncrna11040059)
Supplement: Supplementary file 1 [file ncrna-11-00059-s001.zip › Supp Table S4.xlsx]

## Sheet: Sheet1
Supplementary Table S4. Number of genes meeting different intron-to-exon ratio selection criteria
Sample	>= 0	>= 4	>= 10	>= 100	>= 1000	<= 2	<= 0.5	<= 0.1	<= 0.001
Ctrl_soluble-Rep1	37473	4530	3314	2563	2550	31252	25349	19456	16913
Ctrl_soluble-Rep2	37473	4170	3117	2494	2483	31840	26634	20479	17319
Ctrl_soluble-Rep3	37473	4406	3215	2552	2533	31428	25808	19968	17298
Ctrl_insoluble-Rep1	37473	5435	3794	2667	2615	29918	23582	18699	16699
Ctrl_insoluble-Rep2	37473	5403	3758	2682	2629	30049	24095	18939	16677
Ctrl_insoluble-Rep3	37473	5290	3714	2644	2595	30303	24455	19273	16816
Ars_soluble-Rep1	37473	3949	3059	2587	2571	32203	27538	21598	17946
Ars_soluble-Rep2	37473	4435	3277	2604	2585	31427	26232	20650	17272
Ars_soluble-Rep3	37473	3922	2979	2449	2435	32269	27627	21710	17740
Ars_insoluble-Rep1	37473	5020	3556	2573	2532	30701	25344	19751	16426
Ars_insoluble-Rep2	37473	4481	3297	2532	2503	31510	26852	21336	17051
Ars_insoluble-Rep3	37473	5464	4185	3322	3288	30345	25299	20297	17335
RK_soluble-Rep1	37473	4455	3276	2538	2515	31385	25526	19576	16919
RK_soluble-Rep2	37473	4300	3200	2548	2522	31739	26316	20037	16910
RK_soluble-Rep3	37473	3911	3025	2513	2500	32312	27586	21210	17674
RK_insoluble-Rep1	37473	5322	3708	2593	2546	30171	23929	18659	16474
RK_insoluble-Rep2	37473	5426	3780	2654	2601	29936	23545	18434	16531
RK_insoluble-Rep3	37473	5253	3697	2646	2609	30257	24129	18833	16696
RK_Ars_soluble-Rep1	37473	4449	3207	2487	2458	31379	25767	19654	16280
RK_Ars_soluble-Rep2	37473	4466	3277	2601	2585	31371	25873	19822	16793
RK_Ars_soluble-Rep3	37473	5330	3688	2682	2650	30166	24232	18709	16141
RK_Ars_insoluble-Rep1	37473	5401	3694	2535	2487	30056	24272	18732	15847
RK_Ars_insoluble-Rep2	37473	5564	3856	2710	2658	29913	24206	18650	15803
RK_Ars_insoluble-Rep3	37473	5266	3801	2811	2767	30396	25032	19528	16100
