# Supplementary material for: DEAD-Box Helicase 3 Modulates the Non-Coding RNA Pool in Ribonucleoprotein Condensates During Stress Granule Formation
Source: Noncoding RNA. 2025 Aug 1;11(4):59. doi: 10.3390/ncrna11040059 (PMC12388690; doi:10.3390/ncrna11040059)
Supplement: Supplementary file 1 [file ncrna-11-00059-s001.zip › Supp Table S5.csv]

Supplementary Table S5. Raw circular RNA counts data of the RNASeq samples
Chr	Start	End	Gene	JunctionType	Strand	Start-End Region	OverallRegion	Ctrl_soluble-Rep1	Ctrl_soluble-Rep2	Ctrl_soluble-Rep3	Ctrl_insoluble-Rep1	Ctrl_insoluble-Rep2	Ctrl_insoluble-Rep3	Ars_soluble-Rep1	Ars_soluble-Rep2	Ars_soluble-Rep3	Ars_insoluble-Rep1	Ars_insoluble-Rep2	Ars_insoluble-Rep3	RK_soluble-Rep1	RK_soluble-Rep2	RK_soluble-Rep3	RK_insoluble-Rep1	RK_insoluble-Rep2	RK_insoluble-Rep3	RK_Ars_soluble-Rep1	RK_Ars_soluble-Rep2	RK_Ars_soluble-Rep3	RK_Ars_insoluble-Rep1	RK_Ars_insoluble-Rep2	RK_Ars_insoluble-Rep3
1	935772	939412	SAMD11	1	+	exon-exon	transcript,CDS,gene,exon	3	4	2	2	1	0	5	8	2	0	0	0	4	1	1	2	1	1	7	1	2	1	0	0
1	2302978	2304585	SKI	1	+	exon-exon	transcript,CDS,gene,exon	1	0	1	2	0	0	0	0	0	3	0	0	0	0	1	0	1	3	6	2	5	0	0	3
1	8541214	8614686	RERE	1	-	exon-exon	transcript,CDS,gene,exon	2	0	0	0	0	0	0	0	5	0	0	0	2	0	0	0	0	0	4	2	1	0	0	0
1	8655973	8656441	RERE	1	-	exon-exon	transcript,gene,five_prime_utr,exon,CDS	0	1	0	0	0	0	2	0	1	0	2	0	1	3	1	1	0	0	3	2	2	0	0	0
1	13773078	13782831	PRDM2	1	+	exon-exon	transcript,gene,three_prime_utr,five_prime_utr,exon,CDS	0	0	2	0	0	0	0	2	1	1	0	0	1	3	0	0	0	0	3	4	3	0	0	0
1	20757166	20773610	HP1BP3	1	-	exon-exon	transcript,gene,five_prime_utr,exon,CDS	0	2	1	0	0	0	0	0	2	2	0	0	0	1	2	1	0	0	0	2	0	3	0	0
1	21272699	21290156	ECE1	1	-	exon-exon	transcript,gene,exon,CDS,start_codon	0	0	0	0	0	0	0	3	2	0	0	0	3	2	0	0	0	0	2	1	1	0	1	0
1	26729651	26732792	ARID1A	1	+	exon-exon	transcript,gene,five_prime_utr,exon,CDS	0	3	2	1	0	2	5	3	8	0	2	0	5	5	1	5	0	3	8	9	6	2	1	0
1	30992390	31007102	PUM1	1	-	exon-exon	transcript,gene,three_prime_utr,exon,CDS	1	2	1	1	0	2	3	4	4	0	0	0	0	1	0	3	0	0	1	0	0	0	0	0
1	41070595	41075451	SCMH1	1	-	exon-exon	transcript,CDS,gene,exon	4	4	3	0	1	1	5	4	3	0	1	0	0	3	2	1	3	0	0	4	1	0	1	0
1	42265115	42278672	FOXJ3	1	-	exon-exon	transcript,CDS,gene,exon	0	1	0	0	1	0	3	1	3	0	0	0	1	1	2	0	0	0	0	3	0	2	2	0
1	44757556	44758140	KIF2C	1	+	exon-exon	transcript,CDS,gene,exon	0	0	1	2	0	0	3	2	2	0	0	2	0	3	2	0	0	0	3	0	1	1	0	0
1	47280241	47282459	STIL	1	-	exon-exon	transcript,CDS,gene,exon	1	3	0	0	0	0	0	1	4	0	0	0	3	3	1	0	0	0	3	1	2	0	0	0
1	51402435	51408332	EPS15	1	-	exon-exon	transcript,CDS,gene,exon	3	3	2	0	0	0	3	1	3	0	0	0	1	0	1	0	0	1	2	1	3	0	0	0
1	70292388	70315566	ANKRD13C	1	-	exon-exon	transcript,CDS,gene,exon	0	4	3	0	2	0	1	2	1	0	2	0	0	0	0	0	0	0	4	0	0	1	0	0
1	88770352	88786213	PKN2	1	+	exon-exon	transcript,CDS,gene,exon	2	3	2	0	0	0	3	1	1	0	0	0	0	1	2	0	0	0	1	1	0	0	3	2
1	90937485	90941309	ZNF644	1	-	exon-exon	transcript,CDS,gene,exon	1	3	3	0	0	0	3	2	0	1	1	0	2	2	3	1	1	3	2	3	1	0	1	0
1	92333391	92380873	RPAP2	1	+	exon-exon	transcript,gene,exon,CDS,stop_codon	1	2	4	0	0	0	1	0	4	0	2	0	0	2	1	0	0	1	3	1	2	0	0	0
1	92605307	92636336	EVI5	1	-	exon-exon	transcript,CDS,gene,exon	0	0	0	0	0	0	2	3	1	0	0	0	1	3	3	0	0	0	1	2	1	0	0	0
1	114463104	114464388	TRIM33	1	-	exon-exon	transcript,CDS,gene,exon	1	2	0	1	0	0	1	1	0	0	0	0	0	4	3	0	0	0	2	0	3	0	0	0
1	117402186	117405645	MAN1A2	1	+	exon-exon	transcript,CDS,gene,exon	1	5	1	0	1	0	2	5	2	2	0	0	0	0	1	0	0	0	3	3	0	0	0	0
1	117402186	117414831	MAN1A2	1	+	exon-exon	transcript,CDS,gene,exon	3	10	6	2	2	0	12	10	18	0	2	0	10	14	6	0	1	0	21	3	8	2	1	0
1	117402186	117420649	MAN1A2	1	+	exon-exon	transcript,CDS,gene,exon	10	23	17	2	2	2	12	17	20	3	2	0	9	11	11	0	0	1	27	13	9	4	2	1
1	117402186	117442325	MAN1A2	1	+	exon-exon	transcript,CDS,gene,exon	3	9	15	0	2	3	8	11	28	0	1	0	10	11	6	4	0	2	17	7	6	0	5	1
1	117402186	117466427	MAN1A2	1	+	exon-exon	transcript,CDS,gene,exon	1	0	2	0	0	1	4	3	0	0	0	0	3	1	0	0	0	0	0	0	2	0	0	1
1	155438327	155439068	ASH1L	1	-	exon-exon	transcript,CDS,gene,exon	5	1	0	0	0	0	3	7	1	0	1	0	0	1	1	0	0	0	1	3	0	1	0	2
1	155438327	155459898	ASH1L	1	-	exon-exon	transcript,CDS,gene,exon	2	4	2	0	0	3	0	0	1	0	1	0	0	1	0	0	0	0	0	0	1	0	0	3
1	155725382	155726019	DAP3	1	+	exon-exon	transcript,CDS,gene,exon	2	1	2	0	1	0	0	2	0	1	0	0	0	0	1	0	0	0	2	3	1	0	0	0
1	155853276	155853806	GON4L	1	-	exon-exon	transcript,gene,five_prime_utr,exon,CDS	3	1	1	0	0	0	2	2	4	0	1	0	4	0	2	0	0	0	3	0	1	0	0	1
1	175101957	175108114	not_annotated	2	-	intergenic-intergenic	not_annotated	0	1	3	1	0	4	4	1	3	1	2	1	3	3	1	1	0	1	2	3	3	4	3	1
1	176555407	176557241	PAPPA2	1	+	exon-exon	transcript,gene,five_prime_utr,exon,CDS	1	1	0	0	0	0	0	2	1	0	0	2	1	4	2	0	0	0	1	2	0	0	0	0
1	205616478	205623891	ELK4	1	-	exon-exon	transcript,gene,three_prime_utr,five_prime_utr,exon	1	1	3	0	0	0	3	0	1	2	1	0	3	4	3	1	1	1	1	1	6	3	0	2
1	224952670	225007544	DNAH14	1	+	exon-exon	transcript,gene,five_prime_utr,exon,CDS	3	1	0	1	0	1	1	5	2	2	0	0	2	4	0	2	0	0	4	1	3	2	1	0
1	243545510	243573048	AKT3	1	-	exon-exon	transcript,CDS,gene,exon	1	3	2	1	0	2	0	3	0	0	0	0	0	7	1	2	1	0	3	1	3	1	1	1
1	247155566	247159813	ZNF124	1	-	intron-exon	transcript,CDS,gene,exon	0	1	0	1	3	0	1	2	1	2	3	0	3	3	2	1	2	2	4	1	3	0	0	1
1	247156406	247159813	ZNF124	1	-	exon-exon	transcript,gene,three_prime_utr,exon,CDS	5	3	1	0	1	0	3	4	1	1	2	0	8	3	3	2	5	8	6	5	5	2	4	6
1	247860617	247868063	TRIM58	1	+	exon-exon	transcript,CDS,gene,exon	2	0	0	0	3	1	7	2	3	3	1	0	5	0	2	0	2	2	4	5	4	1	2	1
10	11997672	12014184	UPF2	1	-	exon-exon	transcript,CDS,gene,exon	1	3	1	0	0	0	1	1	1	0	0	0	2	2	1	0	0	0	3	1	4	0	1	0
10	12400016	12403369	CAMK1D	1	+	intron-intron	transcript,gene	1	2	2	0	0	1	0	0	0	0	2	0	1	2	1	0	0	0	1	2	0	0	0	0
10	31908172	31910563	ARHGAP12	1	-	exon-exon	transcript,gene,five_prime_utr,exon,CDS	4	10	9	3	5	1	6	15	17	1	0	6	9	19	29	3	3	1	16	12	13	3	0	2
10	35516523	35530243	CCNY	1	+	exon-exon	transcript,CDS,gene,exon	1	1	0	1	0	0	0	0	2	0	2	0	1	2	0	1	0	0	0	4	5	0	0	0
10	47956026	47957901	AC245041.2	1	-	exon-intron	transcript,gene,exon	0	3	2	0	0	0	0	0	0	0	0	0	2	3	0	0	0	0	4	1	0	0	0	1
10	68644698	68647005	TET1	1	+	exon-exon	transcript,CDS,gene,exon	3	2	4	0	1	1	0	1	3	0	0	1	1	1	0	0	0	0	2	1	0	0	0	0
10	84417771	84425893	CCSER2	1	+	exon-exon	transcript,CDS,gene,exon	0	3	0	0	4	0	3	2	3	0	1	0	2	0	0	0	0	1	0	2	0	0	0	0
10	84417771	84438707	CCSER2	1	+	exon-exon	transcript,CDS,gene,exon	1	0	0	1	0	0	0	2	2	0	0	0	1	0	1	3	0	2	1	1	2	1	0	0
10	84417771	84477664	CCSER2	1	+	exon-exon	transcript,gene,three_prime_utr,exon,CDS	1	9	4	0	1	0	2	1	2	0	0	0	0	2	0	1	0	0	3	3	2	1	1	0
10	84438512	84477664	CCSER2	1	+	exon-exon	transcript,gene,three_prime_utr,exon,CDS	4	0	4	0	0	0	2	0	1	1	0	0	1	1	3	0	0	0	5	1	1	2	0	2
10	89751346	89762835	KIF20B	1	+	exon-exon	transcript,CDS,gene,exon	1	2	1	1	0	0	0	1	4	0	0	0	5	2	1	0	1	0	0	2	1	0	0	0
10	94030683	94032252	PLCE1	1	+	intergenic-exon	transcript,gene,exon,CDS,not_annotated	0	4	1	0	0	0	3	0	2	0	0	0	1	0	0	1	0	0	2	1	1	2	0	0
10	94245946	94246621	PLCE1	1	+	exon-exon	transcript,CDS,gene,exon	3	1	0	0	0	0	2	3	5	0	0	0	1	3	1	1	2	0	1	0	2	0	0	0
10	102157019	102158214	NOLC1	1	+	exon-exon	transcript,gene,three_prime_utr,exon,CDS	0	5	0	0	0	2	0	2	4	1	0	0	1	0	3	0	0	0	0	1	0	0	0	0
10	103439746	103440850	PDCD11	1	+	exon-exon	transcript,CDS,gene,exon	1	2	1	0	0	0	3	3	2	0	3	0	2	2	0	1	0	1	5	2	0	0	0	0
10	110964125	110985765	SHOC2	1	+	exon-exon	transcript,gene,five_prime_utr,exon,CDS	0	2	0	1	0	0	2	3	1	0	0	0	5	1	1	0	0	5	1	1	0	0	0	0
10	115120185	115129535	ATRNL1	1	+	exon-exon	transcript,gene,three_prime_utr,exon,CDS	2	3	2	0	0	0	3	5	0	0	1	0	2	3	3	0	0	0	3	7	0	0	0	0
10	115120185	115171292	ATRNL1	1	+	exon-exon	transcript,gene,three_prime_utr,exon,CDS	1	1	4	0	1	0	1	4	2	0	0	0	0	0	0	0	1	0	4	3	0	0	0	1
10	126970702	127000307	DOCK1	1	+	exon-exon	transcript,CDS,gene,exon	2	0	0	0	0	0	2	2	2	0	0	0	0	2	0	0	0	0	4	1	1	1	0	0
11	13413530	13421838	BTBD10	1	-	exon-exon	transcript,gene,three_prime_utr,five_prime_utr,exon,CDS	2	2	0	0	0	0	3	3	5	4	0	0	3	3	5	1	1	0	2	3	1	0	1	0
11	32927157	32935435	QSER1	1	+	exon-exon	transcript,gene,five_prime_utr,exon,CDS	1	1	2	1	2	1	5	3	7	0	0	0	3	5	5	1	0	0	2	1	4	0	2	0
11	33286413	33287511	HIPK3	1	+	exon-exon	transcript,gene,five_prime_utr,exon,CDS	10	18	12	0	3	2	5	11	27	2	1	0	8	24	23	1	2	3	19	10	17	4	1	1
11	36227085	36227430	LDLRAD3	1	+	exon-exon	transcript,CDS,gene,exon	1	2	4	1	0	0	1	1	3	0	1	0	0	5	1	0	1	1	0	3	4	0	0	0
11	46493608	46508370	AMBRA1	1	-	exon-exon	transcript,CDS,gene,exon	3	2	0	0	0	0	4	2	3	1	0	1	0	6	1	1	0	0	3	4	1	0	0	0
11	62528540	62528740	AHNAK	1	-	exon-exon	transcript,CDS,gene,exon	0	0	0	4	0	2	0	1	0	2	4	7	0	0	0	7	2	1	1	0	0	6	7	9
11	78465876	78493195	NARS2	1	-	exon-exon	transcript,gene,three_prime_utr,exon,CDS	0	2	1	0	0	0	2	3	2	0	1	0	0	1	2	0	0	0	1	0	0	1	0	0
11	92352096	92355404	FAT3	1	+	exon-exon	transcript,gene,five_prime_utr,exon,CDS	2	0	0	0	0	0	2	1	3	1	1	0	2	3	3	4	3	2	1	0	1	1	1	3
11	117152441	117163892	PAFAH1B2	1	+	exon-exon	transcript,gene,five_prime_utr,exon,CDS	2	0	1	0	0	1	2	2	2	0	0	0	1	2	0	0	0	0	3	1	0	1	0	0
11	130260856	130261929	ZBTB44	1	-	exon-exon	transcript,gene,five_prime_utr,exon,CDS	1	3	1	0	0	0	1	4	4	2	0	0	1	1	9	2	0	0	6	3	1	0	2	0
12	1027748	1028572	ERC1	1	+	exon-exon	transcript,gene,five_prime_utr,exon,CDS	0	1	1	1	0	0	4	1	0	2	0	0	2	1	3	0	0	1	0	3	1	0	1	0
12	1104750	1116033	ERC1	1	+	exon-exon	transcript,CDS,gene,exon	7	5	6	1	2	0	3	1	3	1	0	0	0	4	1	2	0	2	9	1	2	1	0	0
12	1104750	1141787	ERC1	1	+	exon-exon	transcript,CDS,gene,exon	0	1	3	0	0	1	0	3	3	0	1	0	1	2	2	0	0	0	3	3	2	0	0	0
12	12244262	12244655	LRP6	1	-	exon-exon	transcript,CDS,gene,exon	4	3	3	0	0	0	0	2	8	4	0	0	1	6	2	3	1	5	4	2	2	0	1	0
12	108652272	108654410	CORO1C	1	-	exon-exon	transcript,gene,three_prime_utr,exon,CDS	1	7	6	1	0	2	1	2	4	0	2	0	6	2	3	1	0	1	3	9	1	2	0	0
12	111418119	111418877	SH2B3	1	+	exon-exon	transcript,gene,five_prime_utr,exon,CDS	1	0	0	0	0	1	0	3	7	3	7	4	1	0	0	2	1	0	1	5	2	2	0	0
12	116230533	116237705	MED13L	1	-	exon-exon	transcript,CDS,gene,exon	0	2	1	0	0	0	1	2	4	1	1	0	1	0	1	0	0	0	2	1	4	0	1	0
12	124419957	124430787	NCOR2	1	-	exon-exon	transcript,CDS,gene,exon	2	5	0	0	0	0	3	3	2	0	1	0	1	0	2	0	0	0	3	1	2	0	0	0
12	124449815	124495368	NCOR2	1	-	exon-exon	transcript,gene,five_prime_utr,exon,CDS	1	1	0	0	0	3	0	4	3	2	1	0	2	2	3	1	0	2	0	1	1	0	0	0
12	124466173	124495368	NCOR2	1	-	exon-exon	transcript,gene,five_prime_utr,exon,CDS	1	3	1	1	0	1	3	3	4	0	1	2	1	1	5	1	0	0	3	3	4	0	0	1
12	124911823	124912506	UBC	1	-	exon-exon	transcript,CDS,gene,exon	0	0	1	2	3	1	1	1	2	1	0	0	1	1	0	2	2	0	5	2	3	0	0	1
12	124911823	124913190	UBC	1	-	exon-exon	transcript,CDS,gene,exon	0	3	0	1	0	0	1	1	2	0	0	0	0	1	3	0	0	1	4	3	2	0	0	0
12	124911823	124913646	UBC	1	-	exon-exon	transcript,CDS,gene,exon	2	1	1	1	1	1	3	2	2	1	1	0	2	3	2	1	2	0	3	6	2	0	0	2
13	32517857	32527532	N4BP2L2	1	-	exon-exon	transcript,gene,five_prime_utr,exon,CDS	3	6	0	3	2	1	3	0	1	0	0	0	1	4	2	0	1	1	3	1	2	0	0	0
13	95757644	95763953	DNAJC3	1	+	exon-exon	transcript,CDS,gene,exon	2	2	0	2	0	1	0	6	2	0	1	0	1	0	0	0	0	0	0	0	1	0	0	0
13	107865682	108145526	FAM155A	1	-	exon-intergenic	transcript,gene,exon,CDS,not_annotated	0	0	0	1	0	0	0	0	0	1	2	0	0	0	2	2	0	1	2	2	0	0	1	0
14	32090502	32117287	ARHGAP5	1	+	exon-exon	transcript,gene,five_prime_utr,exon,CDS	3	3	2	2	0	1	0	1	2	1	1	0	1	4	9	1	1	0	1	2	2	2	4	1
14	54702062	54702580	SAMD4A	1	+	exon-exon	transcript,gene,five_prime_utr,exon,CDS	0	1	2	1	0	2	2	3	3	0	0	0	3	3	1	1	1	0	0	3	0	0	2	0
14	55612019	55619312	KTN1	1	+	exon-exon	transcript,gene,five_prime_utr,exon,CDS	0	7	0	1	0	0	2	6	7	0	2	0	2	0	1	0	0	0	1	2	2	0	0	0
14	60115719	60125823	PCNX4	1	+	exon-exon	transcript,gene,three_prime_utr,exon,CDS	2	1	3	0	0	0	0	0	0	0	0	0	0	4	1	1	0	2	1	4	0	0	0	0
14	63598756	63599973	WDR89	1	-	exon-exon	transcript,gene,three_prime_utr,five_prime_utr,exon	0	0	1	0	0	1	0	3	0	1	0	0	5	1	2	0	0	2	2	0	1	0	0	0
14	65561337	65561766	FUT8	1	+	exon-exon	transcript,gene,five_prime_utr,exon,CDS	2	5	6	3	2	3	5	7	7	0	0	0	7	4	11	3	1	1	8	10	6	4	4	4
14	66922666	66924292	GPHN	1	+	exon-exon	transcript,gene,three_prime_utr,exon,CDS	1	2	2	2	1	0	1	3	7	1	2	0	2	2	1	0	3	1	3	4	0	2	2	0
14	71587571	71589370	SIPA1L1	1	+	exon-exon	transcript,gene,five_prime_utr,exon,CDS	3	2	0	0	0	1	2	2	4	4	0	0	3	5	1	1	0	1	4	6	3	2	0	1
14	74549863	74555693	LTBP2	1	-	exon-exon	transcript,CDS,gene,exon	1	2	1	0	0	1	3	2	1	0	3	4	3	7	6	0	0	1	6	5	2	2	2	5
14	80743075	80778046	CEP128	1	-	exon-exon	transcript,CDS,gene,exon	2	5	1	0	0	0	1	1	4	0	0	0	0	0	0	5	0	0	2	3	5	0	0	1
14	80895718	80906081	CEP128	1	-	exon-exon	transcript,CDS,gene,exon	2	3	1	0	0	0	2	4	3	0	0	0	0	0	0	1	0	0	1	1	0	0	0	0
14	90388051	90401402	CALM1	1	+	intergenic-exon	transcript,gene,exon,CDS,not_annotated	1	3	1	1	0	1	6	0	1	1	1	0	0	2	2	1	0	0	1	2	0	0	0	0
14	90389356	90401402	CALM1	1	+	intergenic-exon	transcript,gene,exon,CDS,not_annotated	6	7	3	1	1	0	2	6	5	3	3	1	4	14	6	2	2	3	7	8	3	2	4	3
14	93293858	93296157	BTBD7	1	-	exon-exon	transcript,gene,five_prime_utr,exon,CDS	0	2	2	0	2	0	0	3	3	0	0	0	0	2	1	1	0	0	0	0	0	0	2	0
14	96833467	96860735	VRK1	1	+	exon-exon	transcript,gene,five_prime_utr,exon,CDS	0	5	4	2	0	0	0	0	2	0	2	0	1	2	1	2	0	0	1	4	4	0	0	0
14	99257471	99257839	BCL11B	1	-	exon-exon	transcript,CDS,gene,exon	2	0	0	0	0	0	0	2	1	1	0	0	5	0	1	0	0	2	0	4	1	0	3	1
14	99458279	99465813	SETD3	1	-	exon-exon	transcript,gene,three_prime_utr,five_prime_utr,exon,CDS	1	1	5	0	1	0	1	4	5	2	4	0	6	0	0	2	0	1	6	0	0	4	0	0
14	102194938	102209862	WDR20	1	+	exon-exon	transcript,gene,three_prime_utr,five_prime_utr,exon,CDS	0	2	2	0	1	0	0	1	1	0	1	0	4	1	2	5	0	2	3	3	0	1	1	1
14	104945689	104946183	AHNAK2	2	-	exon-exon	transcript,CDS,gene,exon	0	0	0	7	3	1	0	0	1	7	5	0	0	0	0	5	4	1	0	0	0	4	3	3
15	25405461	25411971	UBE3A	1	-	exon-exon	transcript,gene,five_prime_utr,exon,CDS,start_codon	3	2	2	0	1	1	5	1	4	0	1	0	7	14	5	1	0	0	5	2	2	1	0	1
15	29053845	29054835	APBA2	1	+	exon-exon	transcript,gene,five_prime_utr,exon,CDS	1	0	2	0	0	0	3	1	3	0	3	0	3	3	1	1	0	1	2	2	0	1	1	2
15	29761139	29773357	TJP1	1	-	exon-exon	transcript,CDS,gene,exon	0	1	0	0	0	0	0	4	3	3	0	0	2	0	2	0	0	1	2	2	3	2	0	1
15	30322359	30324289	not_annotated	1	+	intergenic-intergenic	not_annotated	0	0	2	0	0	1	0	1	0	0	1	0	2	2	0	0	0	0	1	2	2	0	0	0
15	39582471	39582680	THBS1	1	+	exon-exon	transcript,CDS,gene,exon	1	0	0	1	0	2	0	3	0	1	2	1	0	3	0	2	2	0	0	0	0	2	4	0
15	41668828	41669958	MGA	1	+	exon-exon	transcript,gene,five_prime_utr,exon,CDS	2	3	2	0	0	1	5	2	4	0	2	0	2	1	2	0	1	2	8	2	1	0	2	0
15	41696075	41699159	MGA	1	+	exon-exon	transcript,CDS,gene,exon	4	7	4	0	3	1	6	6	8	1	0	2	1	13	2	1	2	0	8	2	3	2	2	0
15	49235851	49292537	GALK2	1	+	exon-exon	transcript,gene,three_prime_utr,exon,CDS	0	2	0	0	0	0	3	5	0	1	0	0	0	0	4	1	1	1	0	2	0	0	0	1
15	57231152	57234107	TCF12	1	+	exon-exon	transcript,CDS,gene,exon	0	2	1	0	0	0	2	2	0	2	0	0	1	3	0	0	0	1	2	0	2	0	0	0
15	58912563	58916999	SLTM	1	-	exon-exon	transcript,gene,three_prime_utr,exon,CDS	3	2	0	0	1	0	3	2	2	1	0	0	1	3	3	2	1	0	5	3	1	1	0	0
15	62245998	62246296	AC126323.1	1	-	exon-exon	transcript,gene,exon	0	0	0	2	1	0	0	0	0	0	3	1	0	0	0	2	0	0	1	0	0	3	0	2
15	64499293	64500166	ZNF609	1	+	exon-exon	transcript,gene,five_prime_utr,exon,CDS	6	6	3	0	0	2	6	12	2	2	2	0	4	3	5	2	4	1	4	9	7	3	0	2
15	67231814	67236820	AAGAB	1	-	exon-exon	transcript,gene,five_prime_utr,exon,CDS	1	0	3	1	0	0	1	6	2	0	0	0	4	0	1	2	0	0	5	0	1	0	0	1
15	69436138	69436722	KIF23	1	+	exon-exon	transcript,gene,three_prime_utr,exon,CDS	0	0	0	0	0	0	0	0	3	0	0	0	0	2	3	0	0	0	0	2	0	2	2	0
15	76274412	76295737	ETFA	1	-	exon-exon	transcript,gene,three_prime_utr,exon,CDS	2	4	3	0	0	0	1	0	1	1	1	0	0	4	0	0	0	1	0	2	1	0	1	1
15	76283757	76292700	ETFA	1	-	exon-exon	transcript,gene,three_prime_utr,five_prime_utr,exon,CDS	0	4	2	2	0	0	0	3	0	0	0	0	0	0	0	1	0	1	0	2	1	0	1	0
15	80120328	80122800	ZFAND6	1	+	exon-exon	transcript,gene,five_prime_utr,exon,CDS	1	2	0	0	1	0	5	3	3	0	0	0	2	3	1	1	0	0	1	3	1	0	1	0
15	98707562	98708107	IGF1R	1	+	exon-exon	transcript,CDS,gene,exon	1	0	0	0	0	1	2	0	2	1	2	0	0	4	0	3	0	1	2	3	2	2	1	0
16	3850297	3851009	CREBBP	1	-	exon-exon	transcript,CDS,gene,exon	8	10	6	3	3	0	14	8	13	6	5	0	14	9	10	1	5	3	9	3	7	1	3	1
16	68266593	68275249	SLC7A6	1	+	exon-exon	transcript,gene,five_prime_utr,exon,CDS,stop_codon	0	0	1	0	0	1	1	2	1	0	1	0	2	2	1	0	2	0	3	2	0	2	0	0
16	72950469	72960194	ZFHX3	1	-	exon-exon	transcript,gene,five_prime_utr,exon,CDS	2	6	3	1	2	0	5	1	5	3	4	1	4	8	4	4	2	3	3	2	1	0	3	3
16	72957427	72960194	ZFHX3	1	-	exon-exon	transcript,gene,five_prime_utr,exon,CDS	0	2	0	0	0	2	0	1	2	0	0	0	0	3	3	0	0	2	4	0	0	0	0	0
16	80684538	80685129	CDYL2	1	-	exon-exon	transcript,CDS,gene,exon	1	9	3	0	0	3	1	4	6	3	1	0	4	2	5	1	0	2	3	2	1	1	2	4
16	84740309	84745673	USP10	1	+	exon-exon	transcript,gene,three_prime_utr,exon,CDS	10	22	14	1	2	1	11	10	12	4	4	0	10	11	17	12	9	7	10	4	4	7	7	2
16	85633914	85634132	GSE1	1	+	exon-exon	transcript,CDS,gene,exon	0	2	1	1	0	0	0	0	1	0	2	0	0	3	0	1	0	0	3	1	1	2	0	0
16	87644258	87645035	JPH3	1	+	exon-exon	transcript,CDS,gene,exon	0	2	1	3	2	2	1	2	3	2	1	0	1	1	0	2	0	0	5	0	4	0	0	0
16	87975048	87984259	BANP	1	+	exon-exon	transcript,gene,three_prime_utr,five_prime_utr,exon,CDS	2	0	0	0	0	0	0	1	4	0	2	5	0	2	2	0	0	0	1	0	0	0	0	0
16	88027483	88038011	BANP	1	+	exon-exon	transcript,CDS,gene,exon	6	4	2	0	0	4	2	2	4	1	3	0	2	9	2	1	2	2	2	2	2	1	0	0
17	2394043	2395454	MNT	1	-	exon-exon	transcript,CDS,gene,exon	1	2	3	1	1	1	0	3	4	2	0	0	2	1	7	0	0	1	0	0	2	0	3	1
17	46066537	46094701	KANSL1	1	-	exon-exon	transcript,CDS,gene,exon	1	4	3	0	1	0	3	1	7	1	1	0	3	3	4	0	0	0	3	1	3	2	1	0
17	46170855	46172232	KANSL1	1	-	exon-exon	transcript,gene,five_prime_utr,exon,CDS	4	5	4	4	2	1	8	8	11	1	5	0	2	17	7	7	3	5	15	5	7	0	4	4
17	51263274	51268904	UTP18	1	+	exon-exon	transcript,CDS,gene,exon	0	2	0	0	0	0	0	2	1	0	0	0	0	2	0	0	1	0	3	2	0	0	0	0
17	76287192	76304941	QRICH2	1	-	exon-exon	transcript,gene,three_prime_utr,exon,CDS	0	0	1	0	0	0	0	0	2	0	1	2	2	0	1	2	1	1	3	1	0	0	0	0
17	76902555	76906187	MGAT5B	1	+	exon-exon	transcript,CDS,gene,exon	0	0	1	1	1	0	1	0	1	0	2	3	0	1	0	2	0	1	0	3	2	4	0	3
17	77402059	77402703	SEPTIN9	1	+	exon-exon	transcript,gene,three_prime_utr,five_prime_utr,exon,CDS	12	15	4	2	3	2	11	16	13	3	8	1	14	15	12	0	0	3	21	2	6	4	3	3
17	82563354	82568201	FOXK2	1	+	exon-exon	transcript,gene,five_prime_utr,exon,CDS	4	5	1	0	2	0	5	2	3	1	2	0	4	8	6	0	2	0	7	0	0	1	0	1
17	82763965	82772507	TBCD	1	+	exon-exon	transcript,CDS,gene,exon	2	4	1	0	0	1	1	4	2	0	1	0	1	1	3	1	1	2	3	1	4	1	0	2
17	82763965	82781721	TBCD	1	+	exon-exon	transcript,CDS,gene,exon	3	3	3	2	1	0	4	6	13	3	3	0	12	3	11	5	1	3	13	10	8	1	5	1
17	82870224	82900731	TBCD	1	+	exon-exon	transcript,gene,five_prime_utr,exon,CDS	0	0	2	0	0	0	0	1	1	2	0	0	3	1	2	1	2	0	1	0	1	0	0	0
17	82870224	82911789	TBCD	1	+	exon-exon	transcript,gene,five_prime_utr,exon,CDS	4	4	2	0	0	1	0	1	3	1	1	0	2	3	1	0	1	0	2	0	2	1	0	0
17	82884145	82911789	TBCD	1	+	exon-exon	transcript,gene,five_prime_utr,exon,CDS	4	4	2	0	0	0	5	2	10	2	1	0	1	3	2	4	3	0	4	1	7	4	3	1
17	82900651	82911789	TBCD	1	+	exon-exon	transcript,gene,five_prime_utr,exon,CDS	3	8	1	1	0	1	2	5	6	1	0	2	4	7	5	0	1	2	9	4	1	1	1	0
17	82903405	82911789	TBCD	1	+	exon-exon	transcript,gene,five_prime_utr,exon,CDS	1	1	0	0	1	0	2	0	2	0	2	0	1	3	4	1	2	0	1	0	3	0	1	0
18	8718424	8720496	MTCL1	1	+	exon-exon	transcript,gene,five_prime_utr,exon,CDS	2	1	0	0	0	0	0	0	2	0	1	0	0	2	3	0	0	0	3	0	2	1	0	0
18	12999421	13019206	CEP192	1	+	exon-exon	transcript,gene,five_prime_utr,exon,CDS	2	4	4	1	1	0	6	4	0	2	1	0	1	3	4	1	0	2	6	3	4	0	1	0
18	12999421	13030608	CEP192	1	+	exon-exon	transcript,gene,five_prime_utr,exon,CDS	0	3	0	0	1	0	3	3	4	0	2	0	1	2	0	2	0	0	4	3	2	1	1	1
18	12999421	13042334	CEP192	1	+	exon-exon	transcript,gene,three_prime_utr,five_prime_utr,exon,CDS	0	0	0	0	3	1	2	1	2	0	1	0	0	1	0	2	0	1	1	1	1	2	0	0
18	13387341	13387762	LDLRAD4	1	+	exon-exon	transcript,gene,five_prime_utr,exon,CDS	0	1	0	0	0	2	0	1	0	0	3	0	0	2	2	0	0	1	3	0	0	1	0	2
18	13681605	13682105	FAM210A	1	-	exon-exon	transcript,gene,five_prime_utr,exon,CDS	3	2	0	0	0	0	2	1	3	0	1	0	1	2	0	1	0	0	1	1	0	1	0	0
18	21765772	21779685	MIB1	1	+	exon-exon	transcript,CDS,gene,exon	7	6	1	3	1	1	8	1	14	2	3	0	4	5	1	1	0	3	8	2	8	5	4	0
18	44701175	44701832	SETBP1	1	+	exon-exon	transcript,gene,five_prime_utr,exon,CDS	0	1	2	0	0	2	1	1	2	0	0	0	1	0	2	0	2	0	1	0	3	2	0	0
18	44949881	44953340	SETBP1	1	+	exon-exon	transcript,CDS,gene,exon	2	7	3	1	2	2	3	2	3	0	1	0	2	11	1	0	1	0	6	1	3	3	5	1
18	46890580	46903635	PIAS2	1	-	exon-exon	transcript,CDS,gene,exon	2	1	0	0	0	0	0	2	3	0	0	0	0	0	2	0	0	0	3	0	2	1	0	0
18	58934433	58953799	ZNF532	1	+	exon-exon	transcript,gene,three_prime_utr,exon,CDS	1	0	0	0	0	2	3	2	0	0	1	0	1	0	0	3	1	2	0	4	2	0	0	0
18	76441245	76443211	ZNF516	1	-	exon-exon	transcript,gene,five_prime_utr,exon,CDS	4	6	0	0	1	0	6	5	9	4	3	6	1	10	6	2	9	5	3	3	11	5	2	7
18	79410403	79411501	NFATC1	1	+	exon-exon	transcript,CDS,gene,exon	0	3	3	0	0	0	2	2	1	1	1	0	2	3	2	0	0	1	2	0	2	0	0	0
18	79448782	79451816	NFATC1	1	+	exon-exon	transcript,gene,three_prime_utr,five_prime_utr,exon,CDS	0	4	2	0	2	4	6	1	0	0	1	1	2	1	4	3	2	1	8	4	3	4	0	0
18	79856353	79864291	KCNG2	1	+	intergenic-exon	transcript,gene,exon,CDS,not_annotated	0	1	1	0	2	0	1	1	1	0	2	1	6	3	3	0	1	0	1	2	1	0	2	0
18	79863628	79864291	KCNG2	1	+	intergenic-exon	transcript,gene,exon,CDS,not_annotated	1	0	0	0	0	1	1	0	2	0	0	2	0	0	3	0	0	1	4	2	0	2	1	0
19	3623688	3624162	CACTIN	1	-	exon-exon	transcript,CDS,gene,exon	0	0	1	0	1	0	1	3	0	0	2	1	0	2	0	2	0	2	0	0	2	0	0	0
19	11513056	11514221	ECSIT	1	-	exon-exon	transcript,gene,three_prime_utr,five_prime_utr,exon,CDS	0	1	0	2	0	0	0	2	0	0	1	0	2	4	5	0	0	0	2	0	0	0	0	0
19	17101660	17102557	MYO9B	1	+	exon-exon	transcript,gene,five_prime_utr,exon,CDS	3	3	3	0	1	0	3	5	1	1	1	0	7	1	2	1	5	1	8	2	1	2	0	3
19	23358430	23362725	ZNF91	1	-	exon-exon	transcript,gene,three_prime_utr,five_prime_utr,exon,CDS	0	0	0	5	2	1	0	2	1	1	3	0	0	0	0	0	5	1	0	3	0	0	2	1
19	46918488	46922356	ARHGAP35	1	+	exon-exon	transcript,gene,five_prime_utr,exon,CDS	0	1	0	0	0	0	1	2	2	0	0	0	1	3	0	1	2	1	3	0	5	1	1	1
19	47416652	47417350	MEIS3	1	-	exon-exon	transcript,CDS,gene,exon	1	4	6	0	0	0	4	2	1	1	0	0	0	6	2	1	2	2	3	2	0	3	2	0
19	55098784	55103568	PPP1R12C	1	-	exon-exon	transcript,CDS,gene,exon	0	0	0	0	0	0	0	1	0	0	0	4	0	2	0	1	4	0	2	2	0	0	0	3
2	8908621	8958642	MBOAT2	1	-	exon-exon	transcript,gene,three_prime_utr,exon,CDS	2	1	1	0	1	0	0	1	2	0	1	0	2	1	0	0	0	0	2	0	2	0	0	0
2	10141854	10142375	RRM2	1	+	exon-exon	transcript,gene,three_prime_utr,exon,CDS	1	3	6	0	1	1	2	2	5	1	3	2	3	1	7	1	2	0	1	1	2	2	2	3
2	15232422	15238686	NBAS	1	-	exon-exon	transcript,CDS,gene,exon	0	0	2	0	1	2	0	1	1	3	1	0	1	2	0	5	4	4	3	3	0	4	0	0
2	20278583	20327378	PUM2	1	-	exon-exon	transcript,gene,five_prime_utr,exon,CDS	0	1	0	0	1	0	0	3	1	0	1	0	3	2	3	0	1	2	2	2	0	0	0	0
2	23475560	23562481	KLHL29	1	+	exon-exon	transcript,gene,five_prime_utr,exon,CDS	0	1	0	0	0	0	2	1	1	0	1	1	1	1	4	0	0	0	1	2	2	0	2	0
2	30525587	30533314	LCLAT1	1	+	exon-exon	transcript,gene,three_prime_utr,five_prime_utr,exon,CDS	3	2	2	0	0	0	2	1	3	0	2	0	4	0	3	1	0	0	4	3	0	1	0	0
2	36378357	36442735	CRIM1	1	+	exon-exon	transcript,CDS,gene,exon	1	0	0	0	0	0	4	2	2	1	0	1	1	3	1	3	1	2	2	0	5	0	0	1
2	36396614	36442735	CRIM1	1	+	exon-exon	transcript,CDS,gene,exon	0	5	2	2	1	0	7	4	7	3	8	0	3	7	7	10	1	4	4	4	4	8	1	2
2	36396614	36479694	CRIM1	1	+	exon-exon	transcript,CDS,gene,exon	0	1	2	0	0	1	1	1	3	1	2	0	0	1	0	1	1	0	0	1	0	4	0	2
2	36441258	36442735	CRIM1	1	+	exon-exon	transcript,CDS,gene,exon	5	3	6	0	3	1	10	8	18	5	5	2	12	5	12	2	0	1	14	7	8	2	1	2
2	45546732	45562756	SRBD1	1	-	exon-exon	transcript,CDS,gene,exon	1	2	1	0	0	0	2	1	1	0	0	0	4	1	1	0	0	0	4	4	1	0	0	0
2	54982515	54987698	RTN4	1	-	exon-exon	transcript,CDS,gene,exon	7	10	8	1	2	3	7	8	15	3	2	0	12	10	8	4	1	1	15	8	7	4	2	1
2	61522611	61533903	XPO1	1	-	exon-exon	transcript,gene,three_prime_utr,five_prime_utr,exon,CDS	5	0	2	2	0	1	4	1	4	0	0	0	2	4	1	0	0	0	2	4	1	2	2	0
2	72718103	72733118	EXOC6B	1	-	exon-exon	transcript,gene,three_prime_utr,exon,CDS	1	1	1	0	0	0	0	1	2	1	0	0	2	4	0	2	0	0	8	2	1	0	0	1
2	94930019	94935374	AC097374.1	1	-	exon-exon	transcript,gene,exon	0	1	2	0	0	0	2	5	3	3	0	0	0	0	1	0	0	0	0	0	1	0	0	0
2	108771701	108773046	RANBP2	1	+	exon-exon	transcript,CDS,gene,exon	0	2	2	2	0	0	1	1	5	0	0	0	1	0	0	0	0	0	1	1	3	0	1	0
2	109564366	109593119	SEPTIN10	1	-	exon-exon	transcript,gene,three_prime_utr,five_prime_utr,exon,CDS	0	5	1	0	0	3	1	4	8	0	0	0	2	3	0	0	3	1	0	3	0	0	0	1
2	111365561	111367575	MIR4435-2HG	1	-	exon-exon	transcript,gene,exon	3	1	0	1	2	0	2	0	1	2	0	0	3	0	1	0	1	1	1	1	1	0	5	0
2	120127688	120175004	EPB41L5	1	+	exon-exon	transcript,gene,three_prime_utr,exon,CDS	2	3	0	0	1	2	2	3	3	0	1	0	3	8	3	0	0	0	5	3	1	0	0	0
2	121605701	121606180	CLASP1	1	-	exon-exon	transcript,gene,five_prime_utr,exon,CDS	2	1	4	0	2	0	3	1	6	0	0	0	2	0	3	0	0	0	4	0	1	0	0	0
2	122040191	122043107	AC011246.1	1	+	intron-intron	transcript,gene	0	0	2	1	0	0	2	0	1	4	0	0	0	1	1	0	0	2	4	0	0	3	1	0
2	122234441	122236310	AC011246.1	1	+	intron-intron	transcript,gene	1	1	0	1	0	0	1	0	4	1	0	4	5	3	0	0	1	0	1	2	0	1	0	0
2	147896301	147899898	ACVR2A	1	+	exon-exon	transcript,CDS,gene,exon	6	3	3	0	2	0	4	4	3	0	0	0	3	1	3	0	0	0	0	2	3	0	1	4
2	183178807	183182680	AC021851.1	1	+	exon-exon	transcript,gene,exon	0	0	2	0	0	0	2	0	1	0	2	0	2	0	0	0	0	2	0	2	0	2	0	0
2	189791790	189818180	PMS1	1	+	exon-exon	transcript,gene,three_prime_utr,five_prime_utr,exon,CDS	1	1	1	0	1	0	1	3	4	0	0	0	6	3	2	1	0	0	3	4	2	3	0	0
2	190659158	190673152	NAB1	1	+	exon-exon	transcript,gene,five_prime_utr,exon,CDS	1	3	0	1	0	0	1	4	2	0	1	0	2	2	0	3	1	4	1	4	4	1	1	0
2	213310059	213375119	SPAG16	1	+	exon-exon	transcript,gene,three_prime_utr,exon,CDS	2	2	0	0	0	0	2	3	5	0	1	1	0	2	0	0	0	0	4	0	1	0	0	0
2	214752447	214781509	BARD1	1	-	exon-exon	transcript,gene,three_prime_utr,exon,CDS	0	2	0	2	0	0	1	0	3	0	0	0	0	2	1	0	0	0	0	2	0	0	0	0
2	214767482	214781509	BARD1	1	-	exon-exon	transcript,gene,three_prime_utr,exon,CDS	2	1	1	0	0	0	6	4	4	0	0	0	8	1	5	1	1	1	3	3	0	3	3	0
2	220322101	220325234	AC019211.1	1	+	exon-intron	transcript,gene,exon	1	0	5	2	0	1	2	0	0	1	0	2	0	3	2	1	0	0	0	0	0	2	1	0
2	236120192	236124199	AGAP1	1	+	exon-exon	transcript,gene,three_prime_utr,exon,CDS	0	1	0	0	0	0	0	0	2	0	0	0	0	2	2	1	0	0	2	1	1	0	0	2
2	238182065	238185287	ILKAP	1	-	exon-exon	transcript,gene,three_prime_utr,exon,CDS	0	1	0	0	0	2	0	0	3	0	1	0	3	2	1	0	0	0	2	0	0	0	0	0
2	239990074	240007370	NDUFA10	1	-	exon-exon	transcript,CDS,gene,exon	0	2	2	1	1	1	6	2	4	1	0	0	2	7	6	1	0	1	4	1	2	0	0	0
20	32366384	32371874	ASXL1	1	+	exon-exon	transcript,gene,three_prime_utr,five_prime_utr,exon,CDS	5	1	1	0	1	0	4	2	3	0	1	0	0	1	1	0	2	0	3	2	0	2	1	0
20	38057532	38066256	RPRD1B	1	+	exon-exon	transcript,gene,three_prime_utr,exon,CDS	0	7	2	2	0	0	1	1	3	3	2	0	2	5	2	2	0	1	4	4	1	0	1	2
20	63775678	63790790	ZBTB46	1	-	exon-exon	transcript,gene,five_prime_utr,exon,CDS	6	5	3	2	1	2	6	3	8	2	2	1	2	3	11	6	4	3	15	5	6	4	4	7
20	63789821	63790790	ZBTB46	1	-	exon-exon	transcript,gene,five_prime_utr,exon,CDS	0	0	2	0	0	0	3	4	1	0	0	2	2	2	0	0	0	1	2	1	0	1	1	0
21	10454134	10473729	BAGE2	1	+	exon-exon	transcript,gene,exon	0	1	1	0	1	0	2	0	2	0	0	0	1	2	0	1	0	1	1	3	0	0	3	0
21	28212240	28228478	LINC01695	1	-	exon-exon	transcript,gene,exon	2	0	3	2	0	0	0	2	3	0	1	0	2	0	4	2	1	1	8	2	0	0	1	1
21	29305204	29329693	BACH1	1	+	exon-exon	transcript,gene,five_prime_utr,exon,CDS	2	1	0	0	0	4	1	5	0	0	0	0	0	0	0	3	0	0	0	2	0	1	2	2
21	29321221	29329693	BACH1	1	+	exon-exon	transcript,gene,five_prime_utr,exon,CDS	3	7	8	0	0	2	11	7	11	10	11	0	14	17	11	6	0	11	18	10	7	6	10	1
21	29326059	29329693	BACH1	1	+	exon-exon	transcript,CDS,gene,exon	0	3	1	1	0	0	2	7	4	5	0	0	2	3	8	1	4	1	11	5	2	2	0	0
21	31164962	31203012	TIAM1	1	-	exon-exon	transcript,CDS,gene,exon	2	2	0	0	1	0	3	2	0	0	0	0	0	0	2	1	0	0	0	1	1	2	0	0
22	20933779	20934244	CRKL	1	+	exon-exon	transcript,CDS,gene,exon	6	5	2	2	3	0	8	9	11	2	0	0	2	2	5	3	2	0	5	9	5	2	1	1
22	25823505	25828968	MYO18B	1	+	exon-exon	transcript,gene,three_prime_utr,exon,CDS	0	3	2	0	0	0	2	3	0	0	0	0	1	0	1	0	0	0	2	0	0	0	0	0
22	28296198	28297852	TTC28	1	-	exon-exon	transcript,CDS,gene,exon	3	2	2	0	0	0	2	0	8	1	2	0	0	2	0	0	0	0	7	2	1	0	0	0
22	35262323	35293743	HMGXB4	1	+	exon-exon	transcript,gene,three_prime_utr,five_prime_utr,exon	1	0	0	0	0	0	3	2	2	0	0	0	4	0	0	0	0	0	3	0	1	0	0	0
22	41808875	41810291	CCDC134	1	+	exon-exon	transcript,gene,five_prime_utr,exon,CDS	0	1	1	0	1	0	0	6	1	1	0	0	2	0	2	1	0	1	2	1	1	0	0	2
22	41808875	41813822	CCDC134	1	+	exon-exon	transcript,gene,five_prime_utr,exon,CDS	1	0	2	3	0	2	4	4	5	1	1	0	1	2	0	3	0	0	5	5	0	0	1	0
22	42209651	42215341	TCF20	1	-	exon-exon	transcript,gene,five_prime_utr,exon,CDS	1	1	1	1	1	3	1	2	7	2	1	1	6	1	0	8	2	3	0	0	0	9	2	3
22	45689712	45718493	ATXN10	1	+	exon-exon	transcript,CDS,gene,exon	1	3	0	0	0	0	1	1	2	0	1	0	3	2	0	2	0	0	0	1	1	0	0	0
22	45700282	45740538	ATXN10	1	+	exon-exon	transcript,CDS,gene,exon	0	2	5	2	1	1	1	1	3	1	0	0	4	6	1	0	0	0	5	2	0	3	1	0
22	45729425	45740538	ATXN10	1	+	exon-exon	transcript,CDS,gene,exon	5	5	5	2	1	1	13	15	13	4	5	0	8	8	12	4	5	3	10	5	2	6	6	3
22	49775591	49777813	BRD1	1	-	exon-exon	transcript,gene,three_prime_utr,exon,CDS	0	1	2	0	2	0	1	0	4	0	2	0	2	1	2	0	1	0	2	1	1	0	0	1
22	49787390	49804360	BRD1	1	-	exon-exon	transcript,CDS,gene,exon	2	1	2	0	1	1	1	2	2	0	1	1	7	0	1	3	3	2	4	1	0	1	0	1
22	50372020	50394135	PPP6R2	1	+	exon-exon	transcript,gene,five_prime_utr,exon,CDS	0	2	3	0	1	0	2	2	2	0	1	0	1	6	0	0	0	0	0	1	1	0	0	0
3	3777725	3789074	SUMF1	1	-	exon-exon	transcript,three_prime_utr,gene,exon	1	5	0	0	1	1	1	1	5	0	0	0	2	2	0	0	0	0	2	1	2	1	1	0
3	31576396	31580096	STT3B	1	+	exon-exon	transcript,CDS,gene,exon	4	7	4	0	0	1	1	0	3	0	1	0	5	3	4	2	1	0	3	1	0	0	0	2
3	43549720	43565727	ANO10	1	-	exon-exon	transcript,CDS,gene,exon	0	1	1	0	1	0	3	0	1	2	0	0	2	3	2	0	0	0	1	0	1	0	3	0
3	47425485	47428670	SCAP	1	-	exon-exon	transcript,gene,three_prime_utr,five_prime_utr,exon,CDS	2	4	0	0	1	0	1	0	3	1	0	4	1	8	2	0	1	0	4	4	4	1	2	0
3	50065031	50066502	RBM6	1	+	exon-exon	transcript,gene,three_prime_utr,five_prime_utr,exon,CDS	2	1	3	0	1	2	1	0	1	0	0	0	0	2	0	0	0	0	2	2	1	0	0	1
3	63912588	63913225	ATXN7	1	+	exon-exon	transcript,gene,five_prime_utr,exon,CDS	2	1	0	0	0	3	2	1	3	0	1	0	1	4	5	1	2	2	10	2	0	2	1	0
3	67495798	67508903	SUCLG2	1	-	exon-exon	transcript,CDS,gene,exon	1	1	1	0	0	0	1	3	4	0	0	0	0	3	1	0	0	0	0	2	6	0	2	1
3	72708844	72716617	not_annotated	1	-	intergenic-intergenic	not_annotated	1	0	0	2	0	0	2	3	2	0	4	0	0	0	2	0	1	0	3	1	4	0	0	0
3	93995874	94003908	ARL13B	1	+	exon-exon	transcript,gene,three_prime_utr,exon,CDS	0	1	0	0	1	1	0	2	2	0	0	0	0	0	0	0	2	0	4	2	0	0	0	0
3	111913319	111920419	PHLDB2	1	+	exon-exon	transcript,CDS,gene,exon	1	6	1	1	1	3	2	1	5	0	0	0	3	3	3	3	0	0	4	1	4	0	1	5
3	114350274	114351878	ZBTB20	1	-	exon-exon	transcript,gene,five_prime_utr,exon,CDS	0	3	1	1	0	2	3	1	0	2	3	0	3	3	2	3	5	0	0	1	1	2	2	0
3	125313308	125331238	ZNF148	1	-	exon-exon	transcript,gene,five_prime_utr,exon,CDS	1	2	1	0	0	0	0	0	1	0	2	0	0	3	0	1	2	0	5	2	1	1	0	1
3	128806372	128807671	RAB7A	1	+	exon-exon	transcript,CDS,gene,exon	2	0	1	1	1	0	1	2	2	0	0	0	0	0	3	0	0	0	3	0	0	0	0	0
3	129827803	129832826	TMCC1	1	-	exon-exon	transcript,gene,five_prime_utr,exon,CDS	0	5	1	2	0	1	1	4	0	0	1	0	4	1	1	0	0	0	2	2	0	0	0	0
3	134175609	134195182	RYK	1	-	exon-exon	transcript,gene,three_prime_utr,exon,CDS	2	0	0	0	1	0	1	1	3	0	1	0	0	3	2	1	1	0	6	1	2	0	0	0
3	146121112	146124229	PLOD2	1	-	exon-exon	transcript,gene,three_prime_utr,five_prime_utr,exon,CDS	0	2	4	0	0	0	0	2	0	0	0	0	1	0	1	1	2	2	0	1	1	0	0	0
3	149846011	149921227	RNF13	1	+	exon-exon	transcript,gene,three_prime_utr,five_prime_utr,exon,CDS	0	2	3	0	2	0	2	2	1	0	0	0	2	1	1	0	0	1	0	2	1	0	2	0
3	158122103	158123991	RSRC1	1	+	exon-exon	transcript,gene,five_prime_utr,exon,CDS	0	1	2	0	0	1	0	3	1	1	0	0	0	5	5	0	0	0	5	1	2	0	0	0
3	170373310	170376324	SKIL	1	+	intron-intron	transcript,gene	0	0	1	0	2	0	0	0	2	2	0	0	0	0	0	0	2	2	1	3	1	2	2	0
3	172247533	172251541	FNDC3B	1	+	exon-exon	transcript,CDS,gene,exon	2	1	0	0	0	0	2	0	2	0	0	0	0	0	1	2	0	1	4	0	3	0	0	0
3	197090912	197119530	DLG1	1	-	exon-exon	transcript,gene,three_prime_utr,exon,CDS	2	1	1	2	0	0	1	1	2	0	0	0	2	2	1	0	0	2	2	2	2	0	0	0
3	197104903	197119530	DLG1	1	-	exon-exon	transcript,gene,three_prime_utr,exon,CDS	5	1	1	1	1	3	1	6	0	0	2	1	4	9	1	1	1	0	6	1	0	2	3	0
4	1225360	1241519	CTBP1	1	-	exon-exon	transcript,gene,five_prime_utr,exon,CDS	3	0	7	0	0	0	1	2	5	0	1	1	1	1	2	0	0	0	0	4	1	2	2	0
4	1900626	1904378	NSD2	1	+	exon-exon	transcript,gene,five_prime_utr,exon,CDS	1	4	2	0	2	1	4	1	2	0	5	0	2	5	2	0	1	0	6	3	2	0	0	0
4	1900626	1918623	NSD2	1	+	exon-exon	transcript,gene,five_prime_utr,exon,CDS	1	0	7	0	0	0	2	4	0	0	4	0	5	1	1	1	1	0	3	2	8	0	2	1
4	1900626	1930770	NSD2	1	+	exon-exon	transcript,gene,five_prime_utr,exon,CDS	0	2	1	0	0	1	0	2	2	0	0	0	2	1	3	1	0	3	7	3	2	0	0	1
4	1900626	1935262	NSD2	1	+	exon-exon	transcript,gene,five_prime_utr,exon,CDS	2	3	2	0	0	4	3	0	5	3	2	0	0	1	6	0	1	2	2	1	0	1	1	0
4	1900626	1939778	NSD2	1	+	exon-exon	transcript,gene,three_prime_utr,five_prime_utr,exon,CDS	0	2	1	0	0	0	2	3	1	0	0	0	2	2	0	1	0	1	2	1	0	1	2	0
4	3316070	3318051	RGS12	1	+	exon-exon	transcript,gene,five_prime_utr,exon,CDS	2	0	0	0	0	2	0	0	0	0	0	2	1	3	1	2	0	1	2	0	0	1	1	0
4	3316070	3343053	RGS12	1	+	exon-exon	transcript,gene,five_prime_utr,exon,CDS	1	2	1	0	0	0	2	2	0	2	4	0	0	0	0	3	3	1	5	0	0	0	0	2
4	36210390	36214480	ARAP2	1	-	exon-exon	transcript,CDS,gene,exon	1	2	1	0	0	0	1	0	2	0	0	0	0	0	0	2	0	0	5	0	2	0	1	0
4	36228582	36229645	ARAP2	1	-	exon-exon	transcript,gene,five_prime_utr,exon,CDS	3	1	5	1	0	0	3	3	2	2	0	0	0	2	4	0	0	2	5	2	3	0	2	0
4	37631385	37638504	RELL1	1	-	exon-exon	transcript,gene,three_prime_utr,exon,CDS	5	0	1	0	0	1	1	4	1	0	1	0	1	5	2	0	0	0	3	2	2	3	1	1
4	38089932	38103157	TBC1D1	1	+	exon-exon	transcript,gene,five_prime_utr,exon,CDS	7	5	2	0	0	0	8	10	8	2	0	0	4	4	2	1	0	3	12	8	2	1	1	0
4	40890364	40893411	APBB2	1	-	exon-exon	transcript,CDS,gene,exon	3	1	4	0	0	0	0	1	2	2	2	0	1	2	1	0	0	0	2	0	1	1	0	0
4	40890364	40945073	APBB2	1	-	exon-exon	transcript,CDS,gene,exon	2	0	0	0	0	0	4	0	2	0	1	0	2	0	0	0	0	0	2	1	2	0	0	0
4	40934456	40945070	APBB2	1	-	exon-exon	transcript,CDS,gene,exon	1	1	0	0	0	0	0	1	1	5	0	2	1	0	2	1	2	1	2	2	3	0	0	0
4	41013583	41014398	APBB2	1	-	exon-exon	transcript,gene,five_prime_utr,exon,CDS	6	11	6	1	0	0	4	7	6	1	2	0	3	10	11	0	3	0	2	6	4	2	2	1
4	47744402	47807047	CORIN	1	-	exon-exon	transcript,CDS,gene,exon	2	4	1	1	0	0	3	0	3	0	0	0	0	1	2	2	0	0	3	1	0	0	1	0
4	48369849	48383784	SLAIN2	1	+	exon-exon	transcript,gene,three_prime_utr,exon,CDS	1	3	0	1	0	1	1	2	3	0	0	0	1	6	1	0	0	0	2	6	1	0	0	0
4	73090667	73092300	ANKRD17	1	-	exon-exon	transcript,CDS,gene,exon	1	3	3	0	1	1	3	7	5	0	0	1	1	4	0	0	1	0	4	2	2	0	1	0
4	76134175	76144473	NUP54	1	-	exon-exon	transcript,gene,three_prime_utr,exon,CDS	1	1	3	1	1	1	4	2	6	1	0	0	4	7	3	2	0	0	3	1	2	1	0	0
4	77773081	77776392	CNOT6L	1	-	exon-exon	transcript,gene,three_prime_utr,five_prime_utr,exon,CDS	0	4	1	0	0	0	2	0	4	0	0	0	2	0	0	0	0	0	2	0	0	1	0	0
4	87046166	87047594	AFF1	1	+	exon-exon	transcript,gene,five_prime_utr,exon,CDS	3	2	3	0	0	0	4	3	1	1	0	0	1	6	3	3	1	2	7	7	2	3	0	0
4	87195324	87195690	KLHL8	1	-	exon-exon	transcript,gene,five_prime_utr,exon,CDS	2	1	2	0	0	0	0	2	1	0	0	0	1	1	2	0	1	0	4	1	0	0	0	0
4	105233897	105237351	TET2	1	+	exon-exon	transcript,gene,five_prime_utr,exon,CDS	1	4	5	2	2	1	2	0	1	1	1	0	1	1	1	0	0	0	5	3	1	0	1	0
4	128992167	129003876	SCLT1	1	-	exon-exon	transcript,CDS,gene,exon	2	4	0	0	0	0	1	1	3	2	0	0	2	0	0	1	0	2	0	1	0	0	0	1
4	139889357	139890967	MAML3	1	-	exon-exon	transcript,CDS,gene,exon	2	1	2	2	0	0	5	0	2	0	1	0	0	1	1	0	0	0	2	4	0	1	1	0
4	145902166	145903215	ZNF827	1	-	exon-exon	transcript,CDS,gene,exon	1	3	0	1	0	0	2	0	1	0	0	0	1	3	3	0	2	1	2	0	3	0	0	0
4	147857553	147881932	ARHGAP10	1	+	exon-exon	transcript,CDS,gene,exon	5	2	2	0	0	1	2	6	3	0	3	0	2	4	0	0	0	2	0	2	0	1	0	0
4	150282450	150325898	LRBA	1	-	exon-exon	transcript,gene,three_prime_utr,exon,CDS	5	5	7	32	33	43	9	5	13	59	59	0	9	5	2	48	35	45	13	13	6	52	52	18
4	152411303	152412529	FBXW7	1	-	exon-exon	transcript,gene,five_prime_utr,exon,CDS	2	4	1	0	1	3	9	6	6	2	0	0	6	3	8	0	1	1	11	7	4	3	0	1
4	186706563	186709845	FAT1	1	-	exon-exon	transcript,gene,five_prime_utr,exon,CDS	0	12	3	3	0	4	2	7	6	3	10	0	10	4	3	1	3	1	8	6	6	2	1	4
5	618990	620261	CEP72	1	+	exon-exon	transcript,CDS,gene,exon	3	2	2	2	4	1	1	2	4	0	1	0	1	6	4	1	0	1	3	2	1	0	1	2
5	10415488	10417404	6-Mar	1	+	exon-exon	transcript,CDS,gene,exon	0	0	0	2	0	0	0	0	3	0	0	0	0	0	2	0	0	0	0	2	0	0	1	4
5	14316513	14336727	TRIO	1	+	exon-exon	transcript,CDS,gene,exon	3	6	6	0	0	2	5	6	6	1	2	3	8	4	8	2	0	1	11	2	5	4	1	3
5	21842161	21854790	CDH12	1	-	exon-exon	transcript,CDS,gene,exon	6	7	7	5	4	7	4	4	7	8	7	0	5	5	2	5	5	2	5	3	3	5	3	0
5	29193050	29208939	LINC02109	1	+	exon-exon	transcript,gene,exon	3	2	1	0	0	0	1	2	1	0	0	0	1	1	3	0	0	0	1	3	0	0	0	0
5	34179013	34182867	AC138409.2	1	-	exon-exon	transcript,gene,exon	1	1	0	0	0	0	2	0	3	0	2	0	0	3	0	1	0	0	0	0	0	0	2	0
5	36953618	36976402	NIPBL	1	+	exon-exon	transcript,gene,five_prime_utr,exon,CDS	2	1	2	0	0	0	0	1	3	0	2	0	3	4	3	0	1	0	2	0	1	0	2	0
5	36953618	36986301	NIPBL	1	+	exon-exon	transcript,gene,five_prime_utr,exon,CDS	2	0	0	0	0	0	0	2	2	0	2	0	0	9	2	2	1	3	1	5	0	0	1	1
5	43161249	43161931	ZNF131	1	+	exon-exon	transcript,gene,three_prime_utr,exon,CDS	0	2	0	0	0	0	0	1	0	1	0	0	0	4	2	0	0	0	2	2	1	0	0	0
5	50399107	50411383	EMB	1	-	exon-exon	transcript,gene,three_prime_utr,exon,CDS	1	2	4	0	0	1	2	2	3	1	0	0	5	2	0	1	0	0	2	2	2	0	3	0
5	61472681	61494410	ZSWIM6	1	+	exon-exon	transcript,CDS,gene,exon	1	1	2	0	0	0	3	5	2	0	0	0	2	2	0	2	0	0	0	3	1	0	0	0
5	65451475	65473952	ADAMTS6	1	-	exon-exon	transcript,gene,three_prime_utr,five_prime_utr,exon,CDS	2	6	5	0	1	0	5	5	1	0	0	0	3	2	3	0	0	0	3	2	4	1	0	0
5	66021322	66054951	ERBIN	1	+	exon-exon	transcript,CDS,gene,exon	2	3	3	1	2	1	2	1	6	0	1	0	3	2	3	0	0	1	5	4	4	3	1	2
5	69174877	69175537	CCNB1	1	+	exon-exon	transcript,CDS,gene,exon	5	8	2	2	1	0	1	6	6	1	3	0	2	6	6	2	1	2	7	2	2	0	3	1
5	84060300	84066606	EDIL3	1	-	exon-exon	transcript,CDS,gene,exon	3	2	1	0	0	1	2	5	4	0	3	0	2	3	1	0	0	0	8	5	1	1	3	0
5	95755396	95763620	RHOBTB3	1	+	exon-exon	transcript,CDS,gene,exon	14	23	7	2	1	2	10	19	29	0	0	1	17	11	9	10	2	2	27	13	5	2	3	1
5	109713520	109716264	MAN2A1	1	+	exon-exon	transcript,CDS,gene,exon	2	1	0	0	0	0	0	0	1	0	0	0	0	2	2	0	0	0	2	0	2	0	0	0
5	109713520	109729513	MAN2A1	1	+	exon-exon	transcript,CDS,gene,exon	3	4	1	0	0	0	0	1	5	0	0	0	1	1	0	0	0	0	5	3	1	0	0	0
5	124701014	124701269	ZNF608	1	-	exon-exon	transcript,gene,five_prime_utr,exon,CDS	0	0	1	0	0	0	0	5	2	2	1	1	0	2	2	0	0	0	0	0	3	3	2	1
5	137985257	137988315	FAM13B	1	-	exon-exon	transcript,CDS,gene,exon	2	3	2	0	1	0	0	4	3	0	0	0	9	2	0	1	0	0	9	1	1	0	1	0
5	143399656	143400852	NR3C1	1	-	exon-exon	transcript,gene,five_prime_utr,exon,CDS	4	4	6	0	0	3	2	1	0	1	4	0	4	2	4	5	2	1	4	1	1	1	3	2
5	167952588	167993182	TENM2	1	+	exon-exon	transcript,CDS,gene,exon	4	4	4	8	10	6	5	0	5	15	7	0	1	6	6	4	11	5	5	4	1	4	8	1
5	168488602	168494650	RARS	1	+	exon-exon	transcript,gene,three_prime_utr,exon,CDS	0	3	5	0	1	0	3	0	4	0	0	0	1	2	4	0	0	0	2	1	3	0	2	0
5	171183195	171205612	RANBP17	1	+	exon-exon	transcript,gene,three_prime_utr,exon,CDS	0	1	2	0	1	1	0	2	5	0	2	0	1	1	1	1	0	0	8	2	2	0	0	0
5	176943335	176958154	UIMC1	1	-	exon-exon	transcript,gene,three_prime_utr,exon,CDS	1	2	2	0	0	0	1	1	5	0	0	1	2	2	3	1	0	1	2	1	1	0	0	0
5	177191884	177212195	NSD1	1	+	exon-exon	transcript,gene,three_prime_utr,exon,CDS	1	0	0	0	0	0	1	3	1	3	0	0	2	1	0	1	0	1	1	3	0	2	2	0
6	4891713	4892379	CDYL	1	+	exon-exon	transcript,gene,five_prime_utr,exon,CDS	14	20	10	5	2	3	13	19	31	11	12	7	22	33	44	5	9	12	44	20	12	7	8	10
6	13632370	13644729	RANBP9	1	-	exon-exon	transcript,CDS,gene,exon	0	1	1	0	0	0	4	1	4	2	0	0	2	2	4	0	0	0	1	0	1	0	0	0
6	16326394	16328470	ATXN1	1	-	exon-exon	transcript,gene,five_prime_utr,exon,CDS	1	4	3	2	0	0	5	3	3	0	0	0	0	2	1	1	0	2	1	1	1	1	2	1
6	26156391	26156708	HIST1H1E	2	+	exon-exon	transcript,gene,exon,CDS,start_codon	0	4	0	0	0	0	0	0	2	1	0	0	2	1	0	0	0	0	3	1	1	3	0	0
6	47283938	47286595	TNFRSF21	1	-	exon-exon	transcript,CDS,gene,exon	1	3	2	2	4	1	1	2	2	0	0	0	5	2	2	0	2	0	1	2	0	0	0	2
6	51830861	51870639	PKHD1	1	-	exon-exon	transcript,CDS,gene,exon	0	3	0	1	0	0	0	1	1	0	2	0	2	0	4	0	0	0	2	1	1	0	0	0
6	72295937	72333835	RIMS1	1	+	exon-exon	transcript,CDS,gene,exon	0	2	2	0	0	0	2	0	5	0	0	0	0	2	0	0	0	0	1	2	0	0	0	0
6	79042843	79060818	PHIP	1	-	exon-exon	transcript,CDS,gene,exon	1	0	2	0	0	0	2	1	2	0	0	0	1	1	0	0	0	0	3	0	2	0	0	0
6	87210451	87218731	ZNF292	1	+	intron-exon	transcript,CDS,gene,exon	1	3	0	0	1	0	2	1	4	0	0	0	0	5	3	0	0	0	4	4	1	0	0	0
6	130955105	130956499	EPB41L2	1	-	exon-exon	transcript,gene,five_prime_utr,exon,CDS	2	8	7	0	1	0	1	6	9	1	0	0	4	3	2	0	2	0	4	2	4	2	0	3
6	155127490	155130417	TIAM2	1	+	exon-exon	transcript,gene,five_prime_utr,exon,CDS	2	0	2	0	0	0	1	0	2	1	2	0	1	1	2	0	0	0	1	1	1	0	2	0
6	155127490	155148334	TIAM2	1	+	exon-exon	transcript,gene,five_prime_utr,exon,CDS	1	4	1	2	0	1	0	0	0	1	0	0	0	5	1	0	0	0	2	1	2	0	0	2
6	157036835	157084905	ARID1B	1	+	exon-exon	transcript,gene,five_prime_utr,exon,CDS	0	2	4	0	0	0	2	0	1	1	0	0	2	2	2	1	0	0	6	2	1	0	1	2
6	157084662	157110561	ARID1B	1	+	exon-exon	transcript,gene,five_prime_utr,exon,CDS	2	0	2	0	0	2	2	1	1	0	1	0	1	0	2	0	0	0	0	0	0	0	1	0
6	161034259	161049979	MAP3K4	1	+	exon-exon	transcript,gene,five_prime_utr,exon,CDS	3	6	4	0	2	3	12	9	18	1	2	0	3	5	7	2	1	3	7	7	13	4	1	2
6	161048616	161049979	MAP3K4	1	+	exon-exon	transcript,CDS,gene,exon	0	0	0	0	0	0	0	2	4	2	0	0	0	3	2	2	1	0	5	5	0	0	0	0
7	2437804	2443746	CHST12	1	+	exon-exon	transcript,three_prime_utr,gene,exon	2	0	2	0	0	1	0	0	3	0	0	0	0	2	2	0	0	0	4	2	0	1	0	0
7	6432837	6436533	DAGLB	1	-	exon-exon	transcript,CDS,gene,exon	0	3	0	0	0	4	2	5	7	2	0	0	1	2	2	0	0	0	3	1	0	6	2	1
7	24620052	24668660	MPP6	1	+	exon-exon	transcript,gene,three_prime_utr,five_prime_utr,exon,CDS	1	7	7	0	0	1	4	3	5	0	0	0	1	7	3	0	0	1	4	3	6	0	0	0
7	24620052	24680520	MPP6	1	+	exon-exon	transcript,gene,three_prime_utr,five_prime_utr,exon,CDS	1	2	0	0	0	0	3	1	2	0	3	0	1	2	2	0	0	0	1	0	2	1	0	0
7	24623663	24650712	MPP6	1	+	exon-exon	transcript,gene,five_prime_utr,exon,CDS	3	0	2	0	2	0	6	2	0	0	0	0	1	0	1	0	0	0	2	2	0	0	0	0
7	24623663	24668660	MPP6	1	+	exon-exon	transcript,gene,three_prime_utr,five_prime_utr,exon,CDS	9	4	5	1	3	3	10	9	15	0	1	0	8	14	3	0	0	0	10	8	13	1	0	1
7	24623663	24680520	MPP6	1	+	exon-exon	transcript,gene,three_prime_utr,five_prime_utr,exon,CDS	0	2	2	0	0	0	0	1	1	0	0	2	0	2	0	0	0	0	0	4	1	0	0	0
7	24623666	24650712	MPP6	1	+	exon-exon	transcript,gene,five_prime_utr,exon,CDS	3	9	6	0	0	0	5	1	3	1	1	0	3	4	3	1	1	0	4	0	0	0	0	0
7	24623666	24668660	MPP6	1	+	exon-exon	transcript,gene,three_prime_utr,five_prime_utr,exon,CDS	9	19	6	5	3	2	16	21	21	1	2	0	5	17	9	3	3	2	9	16	13	1	0	3
7	24623666	24680520	MPP6	1	+	exon-exon	transcript,gene,three_prime_utr,five_prime_utr,exon,CDS	3	2	4	1	3	0	12	5	7	0	0	0	2	7	6	0	0	0	3	4	5	1	3	1
7	39987599	40002031	CDK13	1	+	exon-exon	transcript,gene,five_prime_utr,exon,CDS	5	0	0	0	0	0	2	1	3	0	0	0	0	1	4	1	0	0	2	1	1	1	0	0
7	47994315	47996146	SUN3	1	-	exon-exon	transcript,gene,three_prime_utr,exon,CDS	2	7	1	0	0	0	1	4	2	0	0	0	0	0	0	0	0	0	5	3	2	1	0	0
7	50669722	50674658	GRB10	1	-	exon-exon	transcript,gene,three_prime_utr,five_prime_utr,exon,CDS	0	0	0	0	1	0	0	0	1	1	0	0	1	4	2	1	0	2	0	2	0	2	1	4
7	80789306	80810701	SEMA3C	1	-	exon-exon	transcript,CDS,gene,exon	0	5	1	2	0	0	1	2	5	0	0	0	0	2	3	0	0	0	1	2	2	2	0	0
7	90726567	90726812	CDK14	1	+	exon-exon	transcript,gene,five_prime_utr,exon,CDS	0	2	0	0	0	0	1	2	5	0	1	0	1	3	0	1	0	1	6	2	0	0	0	1
7	90726567	90790652	CDK14	1	+	exon-exon	transcript,gene,five_prime_utr,exon,CDS	1	3	2	0	0	2	3	6	2	0	1	0	1	3	1	1	0	1	3	2	0	5	0	0
7	92294889	92327900	ANKIB1	1	+	exon-exon	transcript,gene,three_prime_utr,five_prime_utr,exon,CDS	1	5	2	1	1	2	3	8	5	0	0	0	3	7	2	1	1	0	2	5	1	0	0	2
7	92294889	92352642	ANKIB1	1	+	exon-exon	transcript,gene,three_prime_utr,five_prime_utr,exon,CDS	0	1	1	0	0	0	3	2	4	0	0	0	1	0	0	0	0	0	3	2	2	0	0	0
7	98190728	98194572	LMTK2	1	+	exon-exon	transcript,CDS,gene,exon	3	0	3	0	0	1	5	2	9	4	2	0	3	7	4	1	0	3	6	4	3	3	1	1
7	98191614	98194572	LMTK2	1	+	exon-exon	transcript,CDS,gene,exon	3	3	1	2	1	3	2	2	6	3	3	0	0	1	1	4	1	3	4	4	2	4	2	1
7	100023419	100024307	ZKSCAN1	1	+	exon-exon	transcript,gene,five_prime_utr,exon,CDS	2	1	3	0	3	0	2	5	15	1	1	0	2	1	3	1	1	2	3	5	4	3	1	0
7	102227367	102227669	CUX1	1	+	exon-exon	transcript,CDS,gene,exon	0	3	2	0	1	1	1	2	1	0	0	0	2	1	2	0	1	0	1	1	0	0	0	0
7	129014979	129018157	TNPO3	1	-	exon-exon	transcript,gene,five_prime_utr,exon,CDS	1	5	3	0	1	1	3	3	6	0	1	0	0	4	1	2	0	1	5	5	2	0	2	0
7	129205203	129206587	SMO	1	+	exon-exon	transcript,gene,three_prime_utr,exon,CDS	0	2	0	1	4	0	4	0	4	0	0	0	3	2	2	0	0	0	0	1	1	0	0	0
7	139715932	139717015	HIPK2	1	-	exon-exon	transcript,CDS,gene,exon	2	6	3	0	0	0	5	5	1	0	1	0	3	5	1	0	1	0	2	1	4	0	0	0
7	155672867	155680908	RBM33	1	+	exon-exon	transcript,CDS,gene,exon	3	2	3	0	0	0	2	3	4	1	0	0	2	3	3	0	0	0	0	5	0	0	0	0
8	15650697	15673836	TUSC3	1	+	exon-exon	transcript,CDS,gene,exon	1	2	2	1	0	0	2	1	2	0	2	0	0	1	2	0	0	0	1	0	0	0	2	0
8	28713457	28718207	EXTL3	1	+	exon-exon	transcript,gene,five_prime_utr,exon,CDS	0	0	1	0	1	0	1	2	2	2	4	0	0	1	0	1	1	1	1	2	0	0	0	1
8	47279862	47294030	SPIDR	1	+	exon-exon	transcript,gene,three_prime_utr,five_prime_utr,exon,CDS	2	1	2	0	0	0	4	0	0	0	1	0	0	0	2	0	0	0	3	0	0	0	1	2
8	47595811	47599196	SPIDR	1	+	exon-exon	transcript,gene,three_prime_utr,exon,CDS	0	2	0	0	0	0	0	2	0	0	0	0	2	2	2	0	0	0	0	1	0	0	1	0
8	51860845	51861246	PCMTD1	1	-	exon-exon	transcript,gene,five_prime_utr,exon,CDS	0	1	1	0	0	0	0	3	3	0	0	0	3	1	2	2	2	0	0	1	2	0	0	0
8	60741259	60743097	CHD7	1	+	exon-exon	transcript,gene,three_prime_utr,five_prime_utr,exon,CDS	0	2	1	0	0	0	2	0	3	1	0	0	2	4	0	0	0	1	2	3	2	0	1	0
8	98706467	98707311	STK3	1	-	exon-exon	transcript,gene,three_prime_utr,exon,CDS	6	5	3	1	0	0	6	4	2	0	1	0	3	4	8	0	0	1	9	2	6	0	1	2
8	116655856	116658980	EIF3H	1	-	exon-exon	transcript,gene,three_prime_utr,exon,CDS	1	2	0	0	0	0	2	3	2	0	0	0	1	1	0	2	0	0	6	0	1	0	0	0
8	130152736	130169067	ASAP1	1	-	exon-exon	transcript,gene,three_prime_utr,exon,CDS	4	6	0	0	1	0	5	2	7	3	1	0	2	2	2	0	2	0	4	1	0	0	1	1
8	134600436	134610655	ZFAT	1	-	exon-exon	transcript,gene,three_prime_utr,exon,CDS	4	1	0	0	0	0	3	1	0	0	0	0	3	0	0	1	0	1	3	1	2	0	1	0
8	140700891	140706205	PTK2	1	-	exon-exon	transcript,gene,three_prime_utr,exon,CDS	1	3	2	0	0	2	0	4	3	0	1	0	0	1	2	0	0	0	6	2	4	0	0	0
8	140739018	140752316	PTK2	1	-	exon-exon	transcript,gene,three_prime_utr,exon,CDS	2	2	1	1	2	0	0	1	2	0	2	0	1	2	1	0	0	0	4	2	0	0	0	0
8	140830472	140890769	PTK2	1	-	exon-exon	transcript,gene,three_prime_utr,five_prime_utr,exon,CDS	0	2	2	0	0	0	0	3	5	0	2	0	1	1	3	0	0	0	1	0	0	0	3	0
8	140846260	140890769	PTK2	1	-	exon-exon	transcript,gene,three_prime_utr,five_prime_utr,exon,CDS	4	7	4	1	1	0	6	8	8	1	2	0	1	7	3	2	0	2	14	10	5	1	1	0
8	140864312	140890769	PTK2	1	-	exon-exon	transcript,gene,three_prime_utr,five_prime_utr,exon,CDS	4	12	4	4	0	1	6	10	6	3	2	0	5	7	5	3	0	1	6	2	2	3	1	1
8	140879471	140890769	PTK2	1	-	exon-exon	transcript,gene,five_prime_utr,exon,CDS	4	4	3	4	3	0	10	8	7	4	4	0	9	12	14	5	3	1	6	2	5	4	5	4
8	141253989	141254629	SLC45A4	1	-	exon-exon	transcript,CDS,gene,exon	1	4	0	0	0	0	3	1	5	1	1	0	3	3	2	0	0	1	6	1	6	1	0	2
8	142330901	142345892	TSNARE1	1	-	exon-exon	transcript,CDS,gene,exon	1	0	1	0	2	1	0	0	3	2	0	1	2	0	0	0	0	1	1	1	2	2	0	1
8	143465717	143475585	ZC3H3	1	-	exon-exon	transcript,CDS,gene,exon	0	3	0	0	0	0	1	0	2	0	1	0	2	1	1	0	0	2	2	1	0	0	0	1
8	144190784	144200541	MROH1	1	+	exon-exon	transcript,CDS,gene,exon	6	2	2	0	0	1	0	3	5	0	0	0	2	2	0	1	0	2	2	0	1	0	1	1
8	144512392	144512771	RECQL4	1	-	exon-exon	transcript,CDS,gene,exon	3	1	0	0	0	0	2	0	1	0	0	2	0	3	5	1	0	0	4	1	0	0	0	0
9	16435555	16437524	BNC2	1	-	exon-exon	transcript,CDS,gene,exon	2	2	6	1	0	2	2	1	5	0	3	0	4	5	4	2	0	2	4	2	1	0	0	2
9	22820738	22821598	LINC01239	1	+	exon-exon	transcript,gene,exon	0	0	1	1	0	0	3	5	1	0	0	0	0	2	2	0	0	1	0	0	2	0	0	0
9	33953285	33963791	UBAP2	1	-	exon-exon	transcript,gene,three_prime_utr,exon,CDS	2	3	2	1	0	0	2	2	2	0	0	0	2	1	2	0	1	2	4	2	0	0	2	0
9	35546430	35548535	RUSC2	1	+	exon-exon	transcript,gene,five_prime_utr,exon,CDS	0	0	0	0	0	3	2	7	5	0	0	2	3	7	6	3	0	2	2	4	0	2	0	1
9	37126312	37126942	ZCCHC7	1	+	exon-exon	transcript,gene,five_prime_utr,exon,CDS	3	4	0	0	0	0	1	0	0	0	2	0	2	1	2	0	0	0	1	0	0	0	0	0
9	83678441	83686155	UBQLN1	1	-	exon-exon	transcript,CDS,gene,exon	0	2	0	0	1	0	1	0	2	0	0	0	0	2	1	0	0	0	6	0	2	0	0	0
9	92256680	92269983	IARS	1	-	exon-exon	transcript,gene,five_prime_utr,exon,CDS	0	0	1	1	0	2	2	2	3	2	1	0	1	3	3	0	0	1	2	2	0	1	2	0
9	93471141	93498886	FAM120A	1	+	exon-exon	transcript,CDS,gene,exon	0	1	0	0	0	2	4	2	2	0	3	0	1	1	4	0	0	0	5	3	1	0	1	0
9	95978061	96004701	ERCC6L2	1	+	exon-exon	transcript,gene,three_prime_utr,exon,CDS	1	2	0	2	1	0	0	0	4	0	0	0	0	3	0	0	0	0	0	5	0	2	0	0
9	110136127	110138539	PALM2-AKAP2	1	+	exon-exon	transcript,gene,five_prime_utr,exon,CDS	5	6	2	0	0	1	9	1	5	3	1	0	3	4	4	2	2	0	3	2	5	2	3	3
9	133412299	133412921	REXO4	1	-	exon-exon	transcript,CDS,gene,exon	1	0	0	0	4	0	0	5	2	0	0	0	3	0	1	1	0	0	1	2	2	0	0	1
9	134401632	134409119	RXRA	1	+	exon-exon	transcript,gene,five_prime_utr,exon,CDS	0	0	0	0	0	0	0	4	0	0	0	3	2	3	0	0	1	0	3	0	0	0	0	0
9	135881633	135883078	CAMSAP1	1	-	exon-exon	transcript,gene,five_prime_utr,exon,CDS	8	14	6	12	7	6	10	21	15	7	10	3	15	17	10	14	6	13	20	12	10	12	13	9
9	136013199	136016429	NACC2	1	-	exon-exon	transcript,CDS,gene,exon	0	3	4	0	3	0	2	3	2	0	4	2	1	10	3	0	2	0	5	3	5	0	3	4
9	137811461	137818138	EHMT1	1	+	exon-exon	transcript,gene,three_prime_utr,exon,CDS	2	2	0	0	0	1	0	2	3	0	0	0	0	2	4	0	0	0	2	0	1	0	0	0
MT	5902	6522	MT-CO1	2	+	intergenic-exon	transcript,gene,exon,CDS,not_annotated	2	1	2	0	0	1	3	1	1	0	0	0	3	2	0	0	1	1	3	2	3	0	0	0
MT	13306	13435	not_annotated	1	-	intergenic-intergenic	not_annotated	2	0	2	2	4	1	0	3	4	1	4	2	1	4	1	0	0	0	1	2	3	0	0	3
MT	13436	13583	not_annotated	1	-	intergenic-intergenic	not_annotated	0	0	0	2	2	1	1	2	0	1	2	0	1	3	1	1	0	0	1	1	0	2	0	1
MT	13449	13583	not_annotated	1	-	intergenic-intergenic	not_annotated	2	2	3	8	10	8	1	2	3	12	13	8	3	5	2	9	1	2	1	3	5	1	2	9
MT	13978	14149	MT-ND5	2	+	exon-intergenic	transcript,gene,exon,CDS,not_annotated	4	3	2	0	0	1	1	0	1	0	0	0	1	1	2	0	0	0	2	0	1	0	0	0
X	1770497	1771629	not_annotated	1	+	intergenic-intergenic	not_annotated	2	0	3	0	0	0	0	2	0	0	0	0	0	3	0	0	0	0	1	2	1	0	0	0
X	44524002	44527365	FUNDC1	1	-	exon-exon	transcript,gene,three_prime_utr,exon,CDS	2	4	1	0	2	0	1	2	4	0	0	0	1	2	0	0	0	0	2	3	0	0	1	0
X	47846105	47895940	ZNF81	1	+	exon-exon	transcript,gene,five_prime_utr,exon,CDS	1	3	2	0	0	2	1	3	4	1	1	0	6	5	4	1	1	1	5	4	6	1	1	1
X	77616613	77620532	ATRX	1	-	exon-exon	transcript,gene,three_prime_utr,exon,CDS	0	1	0	0	0	0	3	0	3	0	0	0	2	0	1	0	0	0	4	1	2	0	0	0
X	99653827	99660890	AL137843.1	1	+	intergenic-intergenic	not_annotated	1	0	0	0	0	0	0	2	1	1	0	0	1	2	0	0	0	0	5	2	2	0	0	0
X	131749306	131794466	FIRRE	1	-	exon-exon	transcript,gene,exon	1	3	1	0	0	0	2	3	2	1	1	0	0	3	0	0	0	2	2	4	1	0	1	0
X	132281095	132283032	RAP2C-AS1	1	+	intron-intron	transcript,gene	4	0	0	0	1	0	0	2	2	0	0	0	0	0	1	0	0	1	3	2	0	0	0	0
X	140783175	140784659	LINC00632	1	+	exon-exon	transcript,gene,exon	27	34	26	11	9	19	36	29	45	12	20	0	24	33	28	16	10	24	37	31	27	21	22	3
X	152635882	152641295	AC244102.4	1	-	exon-intron	transcript,gene,exon	5	3	0	2	0	0	2	1	2	2	0	0	1	1	1	2	1	1	2	0	2	0	4	0
