# Supplementary material for: DEAD-Box Helicase 3 Modulates the Non-Coding RNA Pool in Ribonucleoprotein Condensates During Stress Granule Formation
Source: Noncoding RNA. 2025 Aug 1;11(4):59. doi: 10.3390/ncrna11040059 (PMC12388690; doi:10.3390/ncrna11040059)
Supplement: Supplementary file 1 [file ncrna-11-00059-s001.zip › Supp Table S6.csv]

Supplementary Table S6. Raw linear RNA counts data of the RNASeq samples
Chr	Start	End	Gene	JunctionType	Strand	Start-End Region	OverallRegion	Ctrl_soluble-Rep1	Ctrl_soluble-Rep2	Ctrl_soluble-Rep3	Ctrl_insoluble-Rep1	Ctrl_insoluble-Rep2	Ctrl_insoluble-Rep3	Ars_soluble-Rep1	Ars_soluble-Rep2	Ars_soluble-Rep3	Ars_insoluble-Rep1	Ars_insoluble-Rep2	Ars_insoluble-Rep3	RK_soluble-Rep1	RK_soluble-Rep2	RK_soluble-Rep3	RK_insoluble-Rep1	RK_insoluble-Rep2	RK_insoluble-Rep3	RK_Ars_soluble-Rep1	RK_Ars_soluble-Rep2	RK_Ars_soluble-Rep3	RK_Ars_insoluble-Rep1	RK_Ars_insoluble-Rep2	RK_Ars_insoluble-Rep3
1	935772	939412	SAMD11	1	+	exon-exon	transcript,CDS,gene,exon	10	17	10	8	20	13	16	10	16	23	28	6	17	15	14	20	19	13	34	16	20	21	16	15
1	2302978	2304585	SKI	1	+	exon-exon	transcript,CDS,gene,exon	37	42	32	49	50	55	21	22	26	129	126	84	40	51	45	77	88	72	38	30	34	82	89	112
1	8541214	8614686	RERE	1	-	exon-exon	transcript,CDS,gene,exon	20	33	26	35	36	33	21	33	32	51	47	3	32	28	18	34	40	32	28	23	31	38	42	19
1	8655973	8656441	RERE	1	-	exon-exon	transcript,gene,five_prime_utr,exon,CDS	17	27	23	26	33	28	15	21	32	54	42	18	29	36	30	34	37	41	35	34	28	45	50	42
1	13773078	13782831	PRDM2	1	+	exon-exon	transcript,gene,three_prime_utr,five_prime_utr,exon,CDS	17	26	16	21	14	16	17	21	23	33	40	23	31	36	24	34	39	31	38	33	32	45	46	45
1	20757166	20773610	HP1BP3	1	-	exon-exon	transcript,gene,five_prime_utr,exon,CDS	174	198	170	95	144	113	202	195	233	141	142	104	185	277	209	120	109	115	273	197	176	172	165	178
1	21272699	21290156	ECE1	1	-	exon-exon	transcript,gene,exon,CDS,start_codon	77	102	83	108	122	137	56	56	70	91	96	95	103	117	90	94	99	67	103	56	68	89	72	92
1	26729651	26732792	ARID1A	1	+	exon-exon	transcript,gene,five_prime_utr,exon,CDS	32	29	28	52	57	57	17	20	21	116	129	41	48	55	34	69	78	68	40	39	24	70	70	68
1	30992390	31007102	PUM1	1	-	exon-exon	transcript,gene,three_prime_utr,exon,CDS	25	42	43	50	44	66	39	22	45	88	93	6	33	41	23	47	52	51	47	32	30	102	100	51
1	41070595	41075451	SCMH1	1	-	exon-exon	transcript,CDS,gene,exon	34	28	23	20	19	19	33	39	44	28	35	7	29	51	33	27	24	21	59	34	36	31	34	21
1	42265115	42278672	FOXJ3	1	-	exon-exon	transcript,CDS,gene,exon	93	83	64	54	66	80	63	88	86	116	112	58	91	115	96	109	89	83	129	86	75	136	136	124
1	44757556	44758140	KIF2C	1	+	exon-exon	transcript,CDS,gene,exon	100	130	90	175	213	243	127	128	173	260	277	62	176	170	143	232	201	192	239	169	144	267	254	213
1	47280241	47282459	STIL	1	-	exon-exon	transcript,CDS,gene,exon	43	50	32	61	59	65	42	55	76	81	90	3	67	68	39	84	95	83	74	65	56	91	98	51
1	51402435	51408332	EPS15	1	-	exon-exon	transcript,CDS,gene,exon	72	72	63	32	40	36	67	73	67	55	62	10	61	76	59	53	32	43	99	71	53	60	71	65
1	70292388	70315566	ANKRD13C	1	-	exon-exon	transcript,CDS,gene,exon	29	31	35	21	27	23	35	34	38	60	42	9	41	38	31	33	22	27	47	33	37	47	47	42
1	88770352	88786213	PKN2	1	+	exon-exon	transcript,CDS,gene,exon	40	29	39	46	48	62	23	30	36	58	65	19	36	38	28	52	32	43	47	33	36	65	59	55
1	90937485	90941309	ZNF644	1	-	exon-exon	transcript,CDS,gene,exon	35	49	36	57	43	50	40	60	41	95	90	8	65	73	44	84	61	75	72	52	56	91	113	70
1	92333391	92380873	RPAP2	1	+	exon-exon	transcript,gene,exon,CDS,stop_codon	13	29	19	12	11	15	16	22	27	18	17	6	20	33	22	17	16	12	21	17	22	18	30	24
1	92605307	92636336	EVI5	1	-	exon-exon	transcript,CDS,gene,exon	19	31	17	19	17	21	21	24	20	37	38	2	25	29	19	32	34	29	44	26	24	46	35	26
1	114463104	114464388	TRIM33	1	-	exon-exon	transcript,CDS,gene,exon	30	39	38	52	51	65	40	48	49	79	89	17	60	65	48	76	74	55	75	61	53	81	72	79
1	117402186	117405645	MAN1A2	1	+	exon-exon	transcript,CDS,gene,exon	82	129	108	81	90	112	97	91	130	147	138	18	95	106	68	97	82	87	118	80	87	118	115	111
1	117402186	117414831	MAN1A2	1	+	exon-exon	transcript,CDS,gene,exon	95	138	118	89	101	112	84	89	126	141	130	23	104	107	75	101	77	93	132	71	84	120	120	124
1	117402186	117420649	MAN1A2	1	+	exon-exon	transcript,CDS,gene,exon	77	123	101	72	84	95	64	66	88	127	117	20	73	87	60	92	71	75	100	60	64	110	105	104
1	117402186	117442325	MAN1A2	1	+	exon-exon	transcript,CDS,gene,exon	66	95	81	63	76	94	47	46	64	127	124	22	65	71	52	97	77	78	73	51	55	118	107	109
1	117402186	117466427	MAN1A2	1	+	exon-exon	transcript,CDS,gene,exon	51	68	55	37	54	59	30	26	35	92	69	16	43	48	40	62	50	52	44	33	33	71	71	86
1	155438327	155439068	ASH1L	1	-	exon-exon	transcript,CDS,gene,exon	32	29	30	60	42	68	22	24	28	112	105	53	31	50	28	99	99	78	37	30	30	115	140	128
1	155438327	155459898	ASH1L	1	-	exon-exon	transcript,CDS,gene,exon	32	33	32	66	58	78	16	20	26	124	115	16	38	48	25	107	110	83	51	37	36	123	141	103
1	155725382	155726019	DAP3	1	+	exon-exon	transcript,CDS,gene,exon	87	107	99	63	74	94	98	113	151	83	53	10	108	132	100	69	61	56	162	109	89	68	59	61
1	155853276	155853806	GON4L	1	-	exon-exon	transcript,gene,five_prime_utr,exon,CDS	21	17	17	27	41	40	10	20	24	53	60	5	30	34	17	52	49	44	33	28	22	61	54	50
1	175101957	175108114	not_annotated	2	-	intergenic-intergenic	not_annotated	89	103	91	43	49	42	106	102	168	79	83	15	95	126	109	58	32	43	203	149	147	94	97	87
1	176555407	176557241	PAPPA2	1	+	exon-exon	transcript,gene,five_prime_utr,exon,CDS	5	4	2	5	7	10	6	7	3	5	10	2	5	7	8	5	8	7	8	3	5	7	6	8
1	205616478	205623891	ELK4	1	-	exon-exon	transcript,gene,three_prime_utr,five_prime_utr,exon	75	80	61	48	40	57	74	75	71	93	92	41	99	101	76	71	56	63	96	81	81	119	90	96
1	224952670	225007544	DNAH14	1	+	exon-exon	transcript,gene,five_prime_utr,exon,CDS	8	13	9	5	9	11	12	7	17	10	12	1	7	15	9	5	8	7	18	9	12	9	10	5
1	243545510	243573048	AKT3	1	-	exon-exon	transcript,CDS,gene,exon	38	43	36	41	42	46	31	36	48	83	78	13	34	60	29	56	34	42	62	39	29	63	62	55
1	247155566	247159813	ZNF124	1	-	intron-exon	transcript,CDS,gene,exon	11	7	7	10	7	8	10	6	13	21	22	29	12	19	19	13	16	16	16	10	19	21	21	28
1	247156406	247159813	ZNF124	1	-	exon-exon	transcript,gene,three_prime_utr,exon,CDS	18	9	12	11	9	11	14	9	17	24	27	30	19	29	20	20	16	23	21	17	23	31	27	34
1	247860617	247868063	TRIM58	1	+	exon-exon	transcript,CDS,gene,exon	72	106	83	68	83	71	78	90	123	138	131	299	107	149	170	101	111	91	138	111	93	151	138	241
10	11997672	12014184	UPF2	1	-	exon-exon	transcript,CDS,gene,exon	26	28	21	23	36	43	26	25	26	49	37	4	33	43	19	41	32	37	34	26	24	48	50	24
10	12400016	12403369	CAMK1D	1	+	intron-intron	transcript,gene	0	2	4	3	4	4	0	1	0	1	5	0	2	6	2	2	5	3	1	2	1	4	5	5
10	31908172	31910563	ARHGAP12	1	-	exon-exon	transcript,gene,five_prime_utr,exon,CDS	62	48	49	37	63	47	41	58	57	99	97	55	73	87	67	91	56	67	75	64	61	133	124	152
10	35516523	35530243	CCNY	1	+	exon-exon	transcript,CDS,gene,exon	131	167	145	91	93	119	153	135	183	218	231	23	149	153	102	136	110	123	207	121	130	180	151	88
10	47956026	47957901	AC245041.2	1	-	exon-intron	transcript,gene,exon	13	21	17	21	25	22	14	12	16	24	19	3	15	16	14	27	35	17	20	18	10	26	23	14
10	68644698	68647005	TET1	1	+	exon-exon	transcript,CDS,gene,exon	4	5	3	3	2	5	3	4	6	10	7	1	6	6	3	5	2	6	5	6	5	7	9	9
10	84417771	84425893	CCSER2	1	+	exon-exon	transcript,CDS,gene,exon	59	74	56	36	39	32	52	72	75	72	57	62	72	105	104	51	43	59	106	75	75	77	87	107
10	84417771	84438707	CCSER2	1	+	exon-exon	transcript,CDS,gene,exon	46	56	38	26	30	31	36	53	65	61	59	20	60	70	62	42	33	44	75	58	51	54	67	62
10	84417771	84477664	CCSER2	1	+	exon-exon	transcript,gene,three_prime_utr,exon,CDS	36	56	40	23	29	30	40	53	59	65	45	22	70	81	58	45	31	38	82	69	56	58	65	60
10	84438512	84477664	CCSER2	1	+	exon-exon	transcript,gene,three_prime_utr,exon,CDS	43	59	50	30	32	31	49	59	59	54	46	45	62	92	71	48	39	38	104	76	66	56	67	69
10	89751346	89762835	KIF20B	1	+	exon-exon	transcript,CDS,gene,exon	37	38	22	39	39	43	29	34	41	51	48	13	35	65	38	49	54	49	63	54	57	95	84	50
10	94030683	94032252	PLCE1	1	+	intergenic-exon	transcript,gene,exon,CDS,not_annotated	22	23	16	43	49	66	21	17	23	118	113	13	27	28	20	81	100	82	34	22	19	108	88	55
10	94245946	94246621	PLCE1	1	+	exon-exon	transcript,CDS,gene,exon	25	23	27	38	66	61	28	26	29	132	156	45	30	42	25	113	88	89	39	37	32	128	117	128
10	102157019	102158214	NOLC1	1	+	exon-exon	transcript,gene,three_prime_utr,exon,CDS	88	119	100	78	99	88	103	138	134	128	126	41	139	183	155	88	84	79	176	119	120	126	139	128
10	103439746	103440850	PDCD11	1	+	exon-exon	transcript,CDS,gene,exon	22	29	25	61	57	65	22	21	32	65	88	44	30	46	37	59	77	55	55	44	21	70	79	100
10	110964125	110985765	SHOC2	1	+	exon-exon	transcript,gene,five_prime_utr,exon,CDS	31	38	27	15	20	17	26	28	35	44	31	3	30	35	30	22	20	22	43	27	28	41	34	20
10	115120185	115129535	ATRNL1	1	+	exon-exon	transcript,gene,three_prime_utr,exon,CDS	14	13	15	15	15	18	13	16	14	21	22	8	19	17	11	19	17	20	22	15	15	18	22	26
10	115120185	115171292	ATRNL1	1	+	exon-exon	transcript,gene,three_prime_utr,exon,CDS	10	9	9	7	13	17	11	9	11	15	26	2	10	5	5	17	14	11	12	9	7	12	11	13
10	126970702	127000307	DOCK1	1	+	exon-exon	transcript,CDS,gene,exon	9	14	15	27	33	28	15	11	22	56	56	20	14	22	14	39	51	41	26	13	15	48	61	69
11	13413530	13421838	BTBD10	1	-	exon-exon	transcript,gene,three_prime_utr,five_prime_utr,exon,CDS	53	73	52	41	41	42	55	78	84	82	67	21	57	86	82	49	42	44	84	61	77	61	57	42
11	32927157	32935435	QSER1	1	+	exon-exon	transcript,gene,five_prime_utr,exon,CDS	62	60	44	76	61	81	53	52	62	107	114	32	70	80	56	87	68	75	103	86	84	119	118	91
11	33286413	33287511	HIPK3	1	+	exon-exon	transcript,gene,five_prime_utr,exon,CDS	58	64	52	52	62	65	46	50	62	131	139	82	66	76	67	81	62	92	81	61	55	137	121	141
11	36227085	36227430	LDLRAD3	1	+	exon-exon	transcript,CDS,gene,exon	31	42	30	9	8	10	21	24	34	20	15	8	31	36	36	9	10	11	41	34	34	17	13	19
11	46493608	46508370	AMBRA1	1	-	exon-exon	transcript,CDS,gene,exon	14	17	15	24	23	39	19	13	25	53	50	23	17	27	29	50	53	32	30	22	14	48	49	43
11	62528540	62528740	AHNAK	1	-	exon-exon	transcript,CDS,gene,exon	175	146	129	1860	2085	2519	142	151	127	2919	3464	3412	215	287	181	3182	3116	2224	317	289	226	4376	4422	5690
11	78465876	78493195	NARS2	1	-	exon-exon	transcript,gene,three_prime_utr,exon,CDS	29	31	29	20	21	25	18	34	39	35	27	4	30	42	23	22	25	28	49	32	42	27	32	23
11	92352096	92355404	FAT3	1	+	exon-exon	transcript,gene,five_prime_utr,exon,CDS	1	3	3	6	5	9	2	2	2	6	5	5	4	4	3	4	7	3	3	0	0	9	7	9
11	117152441	117163892	PAFAH1B2	1	+	exon-exon	transcript,gene,five_prime_utr,exon,CDS	92	118	87	48	41	46	104	105	120	105	110	64	105	141	126	58	54	57	146	100	87	129	92	103
11	130260856	130261929	ZBTB44	1	-	exon-exon	transcript,gene,five_prime_utr,exon,CDS	32	32	33	18	25	22	29	31	31	57	64	15	36	54	43	40	38	30	52	32	40	61	50	59
12	1027748	1028572	ERC1	1	+	exon-exon	transcript,gene,five_prime_utr,exon,CDS	25	39	26	52	55	73	23	30	20	93	120	16	40	48	27	97	69	80	39	26	28	100	99	82
12	1104750	1116033	ERC1	1	+	exon-exon	transcript,CDS,gene,exon	25	29	28	46	51	48	24	26	29	57	81	18	25	43	23	59	65	63	45	30	28	75	83	72
12	1104750	1141787	ERC1	1	+	exon-exon	transcript,CDS,gene,exon	30	35	39	49	63	95	28	36	35	106	121	22	48	61	26	97	95	81	57	35	42	93	99	113
12	12244262	12244655	LRP6	1	-	exon-exon	transcript,CDS,gene,exon	54	61	41	62	71	85	35	25	26	73	87	73	48	47	45	70	70	56	46	28	29	76	82	121
12	108652272	108654410	CORO1C	1	-	exon-exon	transcript,gene,three_prime_utr,exon,CDS	112	179	117	116	143	172	152	130	181	243	222	26	164	217	155	203	198	179	240	178	158	239	216	190
12	111418119	111418877	SH2B3	1	+	exon-exon	transcript,gene,five_prime_utr,exon,CDS	58	62	55	24	33	32	47	57	70	77	97	107	68	83	116	54	63	49	105	71	72	85	91	116
12	116230533	116237705	MED13L	1	-	exon-exon	transcript,CDS,gene,exon	10	11	10	14	17	30	8	14	11	43	57	9	11	18	13	29	33	27	16	16	17	51	36	41
12	124419957	124430787	NCOR2	1	-	exon-exon	transcript,CDS,gene,exon	51	56	62	98	85	96	62	64	84	160	174	35	73	88	71	101	87	107	99	63	50	102	82	85
12	124449815	124495368	NCOR2	1	-	exon-exon	transcript,gene,five_prime_utr,exon,CDS	85	91	59	107	104	116	68	94	92	171	223	216	92	125	121	123	117	117	132	76	71	133	93	192
12	124466173	124495368	NCOR2	1	-	exon-exon	transcript,gene,five_prime_utr,exon,CDS	90	92	63	109	108	118	82	109	98	183	226	278	107	148	133	131	134	132	134	90	72	136	107	218
12	124911823	124912506	UBC	1	-	exon-exon	transcript,CDS,gene,exon	1092	1322	1088	1207	1548	1584	1919	2277	2648	715	694	395	1908	2657	2455	884	699	730	2958	3028	2825	1241	971	1317
12	124911823	124913190	UBC	1	-	exon-exon	transcript,CDS,gene,exon	1011	1286	1060	1205	1529	1595	1898	2166	2618	678	684	412	1794	2523	2238	863	684	663	2866	3007	2786	1243	966	1198
12	124911823	124913646	UBC	1	-	exon-exon	transcript,CDS,gene,exon	1138	1497	1199	1372	1725	1779	2144	2415	2935	741	756	333	2031	2879	2567	937	740	769	4886	3354	3260	1414	1136	1305
13	32517857	32527532	N4BP2L2	1	-	exon-exon	transcript,gene,five_prime_utr,exon,CDS	25	28	23	27	24	33	27	30	34	27	20	7	44	45	29	23	17	18	52	37	38	27	32	24
13	95757644	95763953	DNAJC3	1	+	exon-exon	transcript,CDS,gene,exon	35	39	29	18	28	35	20	27	26	51	43	11	35	34	25	37	27	32	46	30	33	39	40	53
13	107865682	108145526	FAM155A	1	-	exon-intergenic	transcript,gene,exon,CDS,not_annotated	4	2	3	7	7	10	2	2	3	8	6	2	4	2	2	11	9	7	5	5	3	8	8	4
14	32090502	32117287	ARHGAP5	1	+	exon-exon	transcript,gene,five_prime_utr,exon,CDS	40	57	34	50	56	74	50	45	49	125	107	14	63	66	38	88	61	59	62	58	65	105	126	84
14	54702062	54702580	SAMD4A	1	+	exon-exon	transcript,gene,five_prime_utr,exon,CDS	104	130	90	136	135	148	73	70	88	191	188	20	116	130	78	202	187	164	121	89	80	191	191	97
14	55612019	55619312	KTN1	1	+	exon-exon	transcript,gene,five_prime_utr,exon,CDS	405	379	330	312	323	370	279	309	359	313	335	303	340	406	343	316	254	249	460	298	348	303	342	377
14	60115719	60125823	PCNX4	1	+	exon-exon	transcript,gene,three_prime_utr,exon,CDS	114	129	91	106	134	146	53	63	72	216	217	35	111	117	69	180	170	139	100	68	71	180	193	134
14	63598756	63599973	WDR89	1	-	exon-exon	transcript,gene,three_prime_utr,five_prime_utr,exon	12	20	10	6	6	6	13	16	19	18	20	12	21	25	23	18	8	18	24	12	12	21	22	22
14	65561337	65561766	FUT8	1	+	exon-exon	transcript,gene,five_prime_utr,exon,CDS	138	128	131	83	73	126	85	92	120	95	92	52	123	145	139	106	90	103	141	102	100	101	87	112
14	66922666	66924292	GPHN	1	+	exon-exon	transcript,gene,three_prime_utr,exon,CDS	20	30	21	26	38	30	24	30	28	34	24	2	24	27	20	18	26	18	37	21	27	43	39	12
14	71587571	71589370	SIPA1L1	1	+	exon-exon	transcript,gene,five_prime_utr,exon,CDS	58	71	57	99	96	105	48	50	70	110	134	41	65	69	56	115	110	121	85	75	56	139	117	139
14	74549863	74555693	LTBP2	1	-	exon-exon	transcript,CDS,gene,exon	152	143	142	317	305	397	151	201	189	296	386	313	207	279	233	304	334	245	243	205	163	329	297	447
14	80743075	80778046	CEP128	1	-	exon-exon	transcript,CDS,gene,exon	17	14	16	11	23	16	18	10	17	27	26	12	22	20	13	32	33	18	27	27	11	31	29	24
14	80895718	80906081	CEP128	1	-	exon-exon	transcript,CDS,gene,exon	13	17	11	18	19	12	13	12	15	24	19	14	15	20	14	22	23	25	17	14	15	33	26	29
14	90388051	90401402	CALM1	1	+	intergenic-exon	transcript,gene,exon,CDS,not_annotated	189	213	178	58	69	61	189	223	251	97	92	102	179	281	241	67	55	55	335	218	200	112	127	177
14	90389356	90401402	CALM1	1	+	intergenic-exon	transcript,gene,exon,CDS,not_annotated	190	214	180	59	71	61	188	225	254	98	93	101	182	284	241	66	56	54	338	222	201	113	130	179
14	93293858	93296157	BTBD7	1	-	exon-exon	transcript,gene,five_prime_utr,exon,CDS	13	17	12	14	20	17	9	17	14	44	34	5	14	22	11	27	23	23	15	17	10	39	35	18
14	96833467	96860735	VRK1	1	+	exon-exon	transcript,gene,five_prime_utr,exon,CDS	25	26	23	19	19	26	26	28	39	23	15	2	21	33	29	17	10	20	37	35	29	24	20	16
14	99257471	99257839	BCL11B	1	-	exon-exon	transcript,CDS,gene,exon	4	7	3	6	6	6	4	4	9	12	10	3	7	6	4	7	11	6	4	5	5	13	8	13
14	99458279	99465813	SETD3	1	-	exon-exon	transcript,gene,three_prime_utr,five_prime_utr,exon,CDS	16	20	17	16	12	20	28	22	31	19	20	2	21	28	20	21	11	11	32	22	24	19	15	16
14	102194938	102209862	WDR20	1	+	exon-exon	transcript,gene,three_prime_utr,five_prime_utr,exon,CDS	15	13	12	8	9	11	13	11	15	18	16	1	18	13	14	15	14	17	16	14	14	18	15	7
14	104945689	104946183	AHNAK2	2	-	exon-exon	transcript,CDS,gene,exon	7	5	6	102	139	164	2	9	7	224	261	140	16	18	8	204	199	133	11	14	7	223	238	220
15	25405461	25411971	UBE3A	1	-	exon-exon	transcript,gene,five_prime_utr,exon,CDS,start_codon	53	56	52	63	66	73	33	48	40	159	139	18	63	82	51	93	95	81	68	63	58	146	122	82
15	29053845	29054835	APBA2	1	+	exon-exon	transcript,gene,five_prime_utr,exon,CDS	16	16	15	15	16	16	10	11	21	24	30	16	19	18	18	22	19	23	22	16	9	18	25	19
15	29761139	29773357	TJP1	1	-	exon-exon	transcript,CDS,gene,exon	59	75	66	134	161	161	79	77	90	223	239	75	91	99	75	181	149	152	144	119	103	257	236	237
15	30322359	30324289	not_annotated	1	+	intergenic-intergenic	not_annotated	5	1	4	4	6	2	7	3	6	4	2	2	4	5	5	6	4	3	4	5	4	4	4	7
15	39582471	39582680	THBS1	1	+	exon-exon	transcript,CDS,gene,exon	251	275	282	686	706	1001	155	200	211	575	749	312	369	478	312	710	780	594	399	325	268	772	750	878
15	41668828	41669958	MGA	1	+	exon-exon	transcript,gene,five_prime_utr,exon,CDS	12	11	5	18	26	42	6	12	13	41	38	8	19	17	10	41	24	34	17	17	20	45	46	23
15	41696075	41699159	MGA	1	+	exon-exon	transcript,CDS,gene,exon	27	33	21	48	56	77	14	29	24	103	99	15	40	46	22	102	81	75	52	34	41	115	107	92
15	49235851	49292537	GALK2	1	+	exon-exon	transcript,gene,three_prime_utr,exon,CDS	9	9	6	10	12	15	9	14	9	14	12	4	9	14	9	19	8	10	23	16	13	15	12	20
15	57231152	57234107	TCF12	1	+	exon-exon	transcript,CDS,gene,exon	61	59	38	48	37	36	51	66	61	66	68	10	65	83	64	51	44	47	84	68	67	94	79	60
15	58912563	58916999	SLTM	1	-	exon-exon	transcript,gene,three_prime_utr,exon,CDS	59	67	48	69	84	87	59	54	52	160	167	67	84	96	75	116	103	101	94	70	69	145	158	186
15	62245998	62246296	AC126323.1	1	-	exon-exon	transcript,gene,exon	15	9	9	19	19	21	6	7	9	23	21	50	12	17	14	33	55	23	21	10	9	32	37	60
15	64499293	64500166	ZNF609	1	+	exon-exon	transcript,gene,five_prime_utr,exon,CDS	39	52	37	35	44	36	27	32	32	69	91	23	38	71	29	63	54	52	51	38	41	58	62	85
15	67231814	67236820	AAGAB	1	-	exon-exon	transcript,gene,five_prime_utr,exon,CDS	87	115	106	45	46	60	111	123	144	80	88	14	96	134	95	68	47	53	160	97	105	79	68	76
15	69436138	69436722	KIF23	1	+	exon-exon	transcript,gene,three_prime_utr,exon,CDS	117	151	111	153	174	207	160	154	182	345	313	84	170	214	158	220	202	185	228	171	163	350	325	336
15	76274412	76295737	ETFA	1	-	exon-exon	transcript,gene,three_prime_utr,exon,CDS	78	106	74	44	44	58	123	95	132	65	50	17	85	120	104	49	30	44	147	93	85	48	41	40
15	76283757	76292700	ETFA	1	-	exon-exon	transcript,gene,three_prime_utr,five_prime_utr,exon,CDS	105	134	94	62	64	70	131	132	165	64	52	18	115	167	128	62	44	52	186	99	109	66	48	59
15	80120328	80122800	ZFAND6	1	+	exon-exon	transcript,gene,five_prime_utr,exon,CDS	62	77	50	29	37	33	61	77	85	52	39	4	76	71	36	37	30	23	93	69	68	49	37	20
15	98707562	98708107	IGF1R	1	+	exon-exon	transcript,CDS,gene,exon	67	77	65	91	103	130	40	27	36	116	142	57	64	83	43	112	119	79	63	57	56	107	111	127
16	3850297	3851009	CREBBP	1	-	exon-exon	transcript,CDS,gene,exon	56	72	66	118	141	123	46	50	58	254	288	98	84	121	85	186	181	154	93	67	65	205	229	263
16	68266593	68275249	SLC7A6	1	+	exon-exon	transcript,gene,five_prime_utr,exon,CDS,stop_codon	40	40	46	44	35	47	30	30	39	43	38	11	48	45	43	40	38	37	43	32	25	41	43	31
16	72950469	72960194	ZFHX3	1	-	exon-exon	transcript,gene,five_prime_utr,exon,CDS	29	37	33	37	52	69	18	19	15	90	99	69	39	42	36	87	91	73	47	40	32	91	90	134
16	72957427	72960194	ZFHX3	1	-	exon-exon	transcript,gene,five_prime_utr,exon,CDS	27	28	22	40	46	53	12	19	16	80	89	141	28	41	39	83	80	71	45	36	41	85	80	170
16	80684538	80685129	CDYL2	1	-	exon-exon	transcript,CDS,gene,exon	32	31	31	18	26	39	22	16	19	61	54	8	35	37	32	43	29	49	58	48	38	52	47	72
16	84740309	84745673	USP10	1	+	exon-exon	transcript,gene,three_prime_utr,exon,CDS	87	111	78	94	123	118	100	103	125	180	167	34	134	159	113	162	112	134	153	119	107	138	154	107
16	85633914	85634132	GSE1	1	+	exon-exon	transcript,CDS,gene,exon	32	30	27	45	34	37	23	35	37	65	92	45	34	54	46	38	44	56	51	35	27	58	46	60
16	87644258	87645035	JPH3	1	+	exon-exon	transcript,CDS,gene,exon	70	84	63	81	83	80	57	59	63	149	209	135	90	108	93	97	108	95	91	66	69	112	107	153
16	87975048	87984259	BANP	1	+	exon-exon	transcript,gene,three_prime_utr,five_prime_utr,exon,CDS	6	3	5	8	5	4	7	6	14	16	13	9	7	16	9	6	7	9	11	4	7	12	10	12
16	88027483	88038011	BANP	1	+	exon-exon	transcript,CDS,gene,exon	10	17	11	6	7	6	11	15	19	13	16	3	6	21	18	10	8	11	19	9	11	14	14	11
17	2394043	2395454	MNT	1	-	exon-exon	transcript,CDS,gene,exon	10	7	12	13	9	15	8	10	17	24	31	10	15	19	11	9	11	8	20	15	17	18	16	24
17	46066537	46094701	KANSL1	1	-	exon-exon	transcript,CDS,gene,exon	47	58	40	59	61	57	38	50	52	120	117	76	53	68	52	88	88	75	62	55	47	139	140	163
17	46170855	46172232	KANSL1	1	-	exon-exon	transcript,gene,five_prime_utr,exon,CDS	41	47	33	54	53	55	26	48	41	102	82	68	54	78	52	90	78	77	69	54	48	119	114	150
17	51263274	51268904	UTP18	1	+	exon-exon	transcript,CDS,gene,exon	66	68	47	39	44	49	55	74	88	60	63	99	78	105	103	50	37	55	111	63	66	71	58	114
17	76287192	76304941	QRICH2	1	-	exon-exon	transcript,gene,three_prime_utr,exon,CDS	3	4	5	7	3	6	1	4	6	9	6	8	4	6	5	13	23	9	6	3	5	12	15	8
17	76902555	76906187	MGAT5B	1	+	exon-exon	transcript,CDS,gene,exon	134	145	119	140	159	193	84	104	130	209	209	259	137	198	183	148	146	136	156	123	104	162	150	252
17	77402059	77402703	SEPTIN9	1	+	exon-exon	transcript,gene,three_prime_utr,five_prime_utr,exon,CDS	165	176	151	113	137	156	182	191	238	206	225	158	175	247	241	137	125	147	281	191	168	172	152	260
17	82563354	82568201	FOXK2	1	+	exon-exon	transcript,gene,five_prime_utr,exon,CDS	78	94	74	71	77	78	74	65	91	190	194	54	96	125	95	128	132	106	117	76	65	146	137	121
17	82763965	82772507	TBCD	1	+	exon-exon	transcript,CDS,gene,exon	50	59	48	124	136	162	84	77	109	187	224	64	87	89	89	186	176	158	132	92	81	145	135	149
17	82763965	82781721	TBCD	1	+	exon-exon	transcript,CDS,gene,exon	41	56	40	109	124	137	76	71	108	157	200	63	71	78	78	164	171	135	116	88	77	124	125	146
17	82870224	82900731	TBCD	1	+	exon-exon	transcript,gene,five_prime_utr,exon,CDS	71	72	48	123	158	162	104	97	121	205	231	424	96	122	145	202	215	188	159	112	85	185	153	346
17	82870224	82911789	TBCD	1	+	exon-exon	transcript,gene,five_prime_utr,exon,CDS	60	50	38	110	155	172	90	93	113	184	228	413	87	99	122	179	185	158	132	100	76	164	160	333
17	82884145	82911789	TBCD	1	+	exon-exon	transcript,gene,five_prime_utr,exon,CDS	48	47	37	99	129	150	79	89	103	188	214	116	66	90	74	167	148	132	118	91	65	138	143	188
17	82900651	82911789	TBCD	1	+	exon-exon	transcript,gene,five_prime_utr,exon,CDS	55	62	38	96	130	150	88	84	119	177	206	42	64	85	68	146	140	140	112	90	60	148	128	118
17	82903405	82911789	TBCD	1	+	exon-exon	transcript,gene,five_prime_utr,exon,CDS	54	64	38	97	128	138	93	86	109	173	196	52	76	93	69	163	146	138	121	83	66	147	126	135
18	8718424	8720496	MTCL1	1	+	exon-exon	transcript,gene,five_prime_utr,exon,CDS	18	19	18	29	36	42	6	9	10	78	76	125	21	27	22	46	54	60	16	15	11	53	59	90
18	12999421	13019206	CEP192	1	+	exon-exon	transcript,gene,five_prime_utr,exon,CDS	10	11	10	36	48	44	11	13	15	53	53	9	14	24	13	50	36	47	35	22	14	68	64	49
18	12999421	13030608	CEP192	1	+	exon-exon	transcript,gene,five_prime_utr,exon,CDS	18	11	11	29	56	41	11	19	17	64	69	7	19	26	11	68	55	49	34	27	20	88	92	51
18	12999421	13042334	CEP192	1	+	exon-exon	transcript,gene,three_prime_utr,five_prime_utr,exon,CDS	10	9	9	38	57	57	15	23	18	77	69	9	19	30	13	73	64	52	38	25	27	89	83	53
18	13387341	13387762	LDLRAD4	1	+	exon-exon	transcript,gene,five_prime_utr,exon,CDS	10	17	14	7	11	11	15	21	13	24	36	7	10	18	6	15	11	17	16	6	7	24	23	28
18	13681605	13682105	FAM210A	1	-	exon-exon	transcript,gene,five_prime_utr,exon,CDS	36	35	38	18	16	22	36	33	59	37	27	8	48	49	40	15	20	30	51	45	47	27	39	27
18	21765772	21779685	MIB1	1	+	exon-exon	transcript,CDS,gene,exon	39	53	53	74	64	89	37	43	34	141	192	67	57	62	40	92	74	87	57	45	38	144	148	141
18	44701175	44701832	SETBP1	1	+	exon-exon	transcript,gene,five_prime_utr,exon,CDS	8	4	13	7	10	9	5	5	9	26	25	16	12	8	8	15	13	12	7	8	8	12	15	13
18	44949881	44953340	SETBP1	1	+	exon-exon	transcript,CDS,gene,exon	11	12	11	13	18	16	9	17	11	38	31	19	19	22	15	21	20	18	14	10	10	28	24	25
18	46890580	46903635	PIAS2	1	-	exon-exon	transcript,CDS,gene,exon	13	18	11	13	8	14	15	17	18	14	14	1	15	17	13	13	9	12	25	18	16	9	16	10
18	58934433	58953799	ZNF532	1	+	exon-exon	transcript,gene,three_prime_utr,exon,CDS	45	63	38	36	40	48	38	49	41	98	102	13	62	65	44	58	56	65	64	55	49	104	92	75
18	76441245	76443211	ZNF516	1	-	exon-exon	transcript,gene,five_prime_utr,exon,CDS	28	37	18	36	43	49	12	30	26	76	77	169	34	48	29	61	71	58	48	26	32	77	63	124
18	79410403	79411501	NFATC1	1	+	exon-exon	transcript,CDS,gene,exon	24	22	21	18	28	17	25	25	22	57	33	10	22	39	24	25	31	25	32	24	31	29	18	24
18	79448782	79451816	NFATC1	1	+	exon-exon	transcript,gene,three_prime_utr,five_prime_utr,exon,CDS	24	32	19	21	22	25	30	26	27	51	47	25	38	33	33	33	31	29	36	26	30	32	22	31
18	79856353	79864291	KCNG2	1	+	intergenic-exon	transcript,gene,exon,CDS,not_annotated	1	2	1	7	3	4	1	3	3	2	4	7	0	4	2	3	4	3	2	3	0	4	5	6
18	79863628	79864291	KCNG2	1	+	intergenic-exon	transcript,gene,exon,CDS,not_annotated	3	4	3	6	4	7	5	5	6	4	7	17	1	10	7	6	10	5	10	5	3	7	3	10
19	3623688	3624162	CACTIN	1	-	exon-exon	transcript,CDS,gene,exon	14	12	13	13	15	17	10	7	12	15	26	44	16	22	21	16	19	15	19	21	15	23	16	33
19	11513056	11514221	ECSIT	1	-	exon-exon	transcript,gene,three_prime_utr,five_prime_utr,exon,CDS	25	29	20	16	12	20	29	32	48	19	26	22	29	51	42	18	15	17	52	39	34	15	12	17
19	17101660	17102557	MYO9B	1	+	exon-exon	transcript,gene,five_prime_utr,exon,CDS	21	18	17	41	53	67	17	17	15	77	98	191	35	39	39	102	103	90	32	21	14	100	99	152
19	23358430	23362725	ZNF91	1	-	exon-exon	transcript,gene,three_prime_utr,five_prime_utr,exon,CDS	5	3	2	12	7	6	2	4	6	9	16	2	2	6	3	9	5	7	3	7	1	12	8	7
19	46918488	46922356	ARHGAP35	1	+	exon-exon	transcript,gene,five_prime_utr,exon,CDS	38	43	25	70	74	88	16	22	25	161	200	102	41	33	25	124	125	101	40	25	34	134	114	162
19	47416652	47417350	MEIS3	1	-	exon-exon	transcript,CDS,gene,exon	70	68	62	25	22	31	72	80	82	53	61	86	73	120	116	33	33	39	127	68	72	51	51	81
19	55098784	55103568	PPP1R12C	1	-	exon-exon	transcript,CDS,gene,exon	35	35	35	35	41	42	33	34	39	69	76	205	43	68	57	53	65	61	65	34	45	61	74	124
2	8908621	8958642	MBOAT2	1	-	exon-exon	transcript,gene,three_prime_utr,exon,CDS	54	46	29	26	21	24	31	35	38	24	28	7	39	44	24	23	27	26	51	33	35	36	31	14
2	10141854	10142375	RRM2	1	+	exon-exon	transcript,gene,three_prime_utr,exon,CDS	58	49	50	73	80	74	33	45	50	83	80	42	86	89	67	98	95	81	60	39	55	80	76	103
2	15232422	15238686	NBAS	1	-	exon-exon	transcript,CDS,gene,exon	18	11	16	50	54	50	13	20	16	44	60	52	17	21	9	61	56	55	31	23	16	67	68	71
2	20278583	20327378	PUM2	1	-	exon-exon	transcript,gene,five_prime_utr,exon,CDS	59	62	65	58	79	98	37	52	58	206	231	13	80	79	48	102	73	89	80	57	44	225	179	88
2	23475560	23562481	KLHL29	1	+	exon-exon	transcript,gene,five_prime_utr,exon,CDS	24	22	27	27	27	19	17	18	22	53	50	27	27	37	32	39	42	42	30	30	33	48	40	50
2	30525587	30533314	LCLAT1	1	+	exon-exon	transcript,gene,three_prime_utr,five_prime_utr,exon,CDS	86	104	71	45	47	47	57	63	77	28	44	15	66	68	64	39	42	42	69	66	61	52	47	54
2	36378357	36442735	CRIM1	1	+	exon-exon	transcript,CDS,gene,exon	147	139	113	174	199	220	88	93	115	189	226	235	144	165	165	199	199	160	126	81	80	187	153	328
2	36396614	36442735	CRIM1	1	+	exon-exon	transcript,CDS,gene,exon	238	241	185	291	302	362	148	153	181	320	347	259	231	245	220	290	293	265	189	142	123	270	233	393
2	36396614	36479694	CRIM1	1	+	exon-exon	transcript,CDS,gene,exon	282	283	219	308	322	405	157	158	174	361	398	138	230	263	181	328	318	319	203	183	132	303	280	363
2	36441258	36442735	CRIM1	1	+	exon-exon	transcript,CDS,gene,exon	260	264	209	302	339	388	157	161	202	360	394	304	255	273	233	312	344	290	208	135	135	285	270	474
2	45546732	45562756	SRBD1	1	-	exon-exon	transcript,CDS,gene,exon	15	11	13	22	19	28	17	14	12	38	40	13	23	25	14	31	24	33	31	20	16	33	39	41
2	54982515	54987698	RTN4	1	-	exon-exon	transcript,CDS,gene,exon	365	407	349	272	210	291	265	292	312	334	344	98	307	323	278	200	202	195	398	281	261	219	245	259
2	61522611	61533903	XPO1	1	-	exon-exon	transcript,gene,three_prime_utr,five_prime_utr,exon,CDS	90	79	76	117	157	147	80	89	98	188	203	21	104	99	72	162	116	130	140	105	83	138	168	124
2	72718103	72733118	EXOC6B	1	-	exon-exon	transcript,gene,three_prime_utr,exon,CDS	31	35	23	45	43	54	37	40	36	60	75	7	30	42	19	78	54	62	41	34	28	69	65	49
2	94930019	94935374	AC097374.1	1	-	exon-exon	transcript,gene,exon	70	57	65	113	115	152	40	66	51	103	100	56	116	120	89	210	215	182	104	90	124	212	190	204
2	108771701	108773046	RANBP2	1	+	exon-exon	transcript,CDS,gene,exon	28	42	28	143	177	202	43	38	43	225	208	15	52	51	22	170	138	144	79	79	69	208	228	118
2	109564366	109593119	SEPTIN10	1	-	exon-exon	transcript,gene,three_prime_utr,five_prime_utr,exon,CDS	104	165	126	66	62	69	185	156	204	95	105	10	151	191	107	64	63	61	213	146	134	103	85	81
2	111365561	111367575	MIR4435-2HG	1	-	exon-exon	transcript,gene,exon	135	115	114	121	123	139	83	107	111	245	215	77	134	148	107	195	191	177	159	116	121	267	262	230
2	120127688	120175004	EPB41L5	1	+	exon-exon	transcript,gene,three_prime_utr,exon,CDS	15	17	21	19	30	34	25	22	26	26	25	7	24	30	20	34	17	22	25	28	20	29	27	30
2	121605701	121606180	CLASP1	1	-	exon-exon	transcript,gene,five_prime_utr,exon,CDS	36	39	29	45	48	56	31	24	43	81	109	12	37	35	23	95	77	73	46	38	31	92	97	84
2	122040191	122043107	AC011246.1	1	+	intron-intron	transcript,gene	2	5	5	11	8	14	5	2	2	19	7	0	7	8	2	14	20	14	9	4	7	14	14	7
2	122234441	122236310	AC011246.1	1	+	intron-intron	transcript,gene	9	8	2	14	12	10	7	8	3	8	5	8	17	11	10	21	18	13	11	7	17	17	18	17
2	147896301	147899898	ACVR2A	1	+	exon-exon	transcript,CDS,gene,exon	32	21	19	34	35	38	18	20	23	35	38	8	30	20	18	27	33	32	25	29	22	43	36	34
2	183178807	183182680	AC021851.1	1	+	exon-exon	transcript,gene,exon	4	3	5	11	9	9	3	2	4	6	8	3	9	13	5	12	17	14	4	2	6	13	8	11
2	189791790	189818180	PMS1	1	+	exon-exon	transcript,gene,three_prime_utr,five_prime_utr,exon,CDS	10	18	13	15	13	17	17	18	25	14	13	10	15	17	14	13	12	12	17	20	16	14	6	8
2	190659158	190673152	NAB1	1	+	exon-exon	transcript,gene,five_prime_utr,exon,CDS	80	92	84	68	83	73	71	56	80	174	170	37	98	117	85	113	91	107	112	77	90	199	191	124
2	213310059	213375119	SPAG16	1	+	exon-exon	transcript,gene,three_prime_utr,exon,CDS	18	14	10	6	7	5	17	14	19	8	3	2	13	29	13	9	6	7	21	12	17	10	8	8
2	214752447	214781509	BARD1	1	-	exon-exon	transcript,gene,three_prime_utr,exon,CDS	34	36	33	32	46	57	33	38	53	95	90	38	47	59	44	65	56	52	63	48	49	91	82	64
2	214767482	214781509	BARD1	1	-	exon-exon	transcript,gene,three_prime_utr,exon,CDS	36	38	28	31	39	57	34	44	40	89	91	32	44	58	40	58	54	49	61	48	48	77	80	53
2	220322101	220325234	AC019211.1	1	+	exon-intron	transcript,gene,exon	8	4	8	12	13	13	5	2	4	7	4	3	14	13	8	15	18	14	9	4	9	17	12	8
2	236120192	236124199	AGAP1	1	+	exon-exon	transcript,gene,three_prime_utr,exon,CDS	48	55	36	43	47	55	25	29	37	123	129	64	38	80	44	90	75	67	51	34	31	88	88	121
2	238182065	238185287	ILKAP	1	-	exon-exon	transcript,gene,three_prime_utr,exon,CDS	27	35	28	20	18	29	41	37	47	24	20	4	34	45	27	27	16	19	56	39	43	28	18	20
2	239990074	240007370	NDUFA10	1	-	exon-exon	transcript,CDS,gene,exon	72	75	78	61	85	86	93	96	117	67	60	22	72	109	78	77	70	56	104	83	68	66	60	54
20	32366384	32371874	ASXL1	1	+	exon-exon	transcript,gene,three_prime_utr,five_prime_utr,exon,CDS	46	55	40	59	69	74	44	37	43	118	139	25	72	62	42	89	100	100	66	53	47	120	108	67
20	38057532	38066256	RPRD1B	1	+	exon-exon	transcript,gene,three_prime_utr,exon,CDS	39	51	37	41	49	44	32	38	60	77	72	11	39	58	34	47	47	54	54	48	35	70	65	55
20	63775678	63790790	ZBTB46	1	-	exon-exon	transcript,gene,five_prime_utr,exon,CDS	6	10	6	9	7	6	6	5	6	11	17	22	6	8	10	13	12	6	10	8	3	10	12	19
20	63789821	63790790	ZBTB46	1	-	exon-exon	transcript,gene,five_prime_utr,exon,CDS	6	11	9	6	4	4	9	12	11	15	18	27	8	17	15	12	18	12	16	12	6	15	17	25
21	10454134	10473729	BAGE2	1	+	exon-exon	transcript,gene,exon	32	30	29	32	30	44	22	33	28	32	34	28	35	44	29	70	54	50	42	37	42	59	48	62
21	28212240	28228478	LINC01695	1	-	exon-exon	transcript,gene,exon	30	27	20	32	41	21	17	27	31	43	31	7	24	38	21	35	33	36	31	16	21	36	31	36
21	29305204	29329693	BACH1	1	+	exon-exon	transcript,gene,five_prime_utr,exon,CDS	56	63	54	59	59	81	41	41	40	177	186	43	78	80	56	159	120	116	86	66	76	176	213	187
21	29321221	29329693	BACH1	1	+	exon-exon	transcript,gene,five_prime_utr,exon,CDS	90	102	76	95	99	113	68	67	67	274	283	63	128	135	104	237	188	187	144	106	113	286	316	268
21	29326059	29329693	BACH1	1	+	exon-exon	transcript,CDS,gene,exon	95	126	89	107	101	131	83	89	80	319	351	94	158	174	139	305	256	221	174	129	146	373	396	393
21	31164962	31203012	TIAM1	1	-	exon-exon	transcript,CDS,gene,exon	27	33	32	52	67	85	24	23	34	96	124	11	46	52	26	94	77	92	43	53	35	115	115	76
22	20933779	20934244	CRKL	1	+	exon-exon	transcript,CDS,gene,exon	113	137	102	84	93	115	106	101	114	250	305	54	123	161	128	194	158	157	173	139	127	209	229	260
22	25823505	25828968	MYO18B	1	+	exon-exon	transcript,gene,three_prime_utr,exon,CDS	24	34	24	79	62	87	20	31	23	104	103	29	48	46	42	119	128	106	52	45	38	100	107	101
22	28296198	28297852	TTC28	1	-	exon-exon	transcript,CDS,gene,exon	8	8	8	17	17	23	7	10	6	41	38	4	12	9	10	29	25	28	9	16	14	32	32	27
22	35262323	35293743	HMGXB4	1	+	exon-exon	transcript,gene,three_prime_utr,five_prime_utr,exon	23	36	26	18	23	25	39	30	29	54	55	5	32	36	20	32	31	42	36	30	27	50	58	15
22	41808875	41810291	CCDC134	1	+	exon-exon	transcript,gene,five_prime_utr,exon,CDS	29	40	26	18	17	26	20	30	22	22	38	40	31	54	34	46	40	24	38	28	35	34	39	65
22	41808875	41813822	CCDC134	1	+	exon-exon	transcript,gene,five_prime_utr,exon,CDS	34	29	24	21	16	25	18	24	31	28	44	35	30	41	27	32	36	30	36	30	29	44	36	55
22	42209651	42215341	TCF20	1	-	exon-exon	transcript,gene,five_prime_utr,exon,CDS	43	42	39	81	71	91	24	34	39	180	207	229	70	72	64	139	161	107	54	37	45	164	146	250
22	45689712	45718493	ATXN10	1	+	exon-exon	transcript,CDS,gene,exon	68	75	53	56	57	67	64	75	104	57	66	12	69	93	58	58	56	44	116	73	71	56	47	49
22	45700282	45740538	ATXN10	1	+	exon-exon	transcript,CDS,gene,exon	102	127	105	69	100	114	134	152	192	109	107	42	115	151	146	106	76	68	177	104	88	87	84	102
22	45729425	45740538	ATXN10	1	+	exon-exon	transcript,CDS,gene,exon	92	103	90	73	79	112	109	133	156	91	88	15	102	125	88	89	75	62	167	102	78	76	85	83
22	49775591	49777813	BRD1	1	-	exon-exon	transcript,gene,three_prime_utr,exon,CDS	33	28	27	36	41	36	18	18	19	95	100	106	40	51	34	56	54	58	35	29	26	70	75	116
22	49787390	49804360	BRD1	1	-	exon-exon	transcript,CDS,gene,exon	29	32	27	44	54	52	21	21	20	120	128	127	50	61	43	74	70	68	40	35	32	94	106	155
22	50372020	50394135	PPP6R2	1	+	exon-exon	transcript,gene,five_prime_utr,exon,CDS	41	49	38	43	57	64	43	48	72	108	99	48	46	67	53	75	70	69	74	39	46	83	79	83
3	3777725	3789074	SUMF1	1	-	exon-exon	transcript,three_prime_utr,gene,exon	1	3	3	2	2	4	1	0	6	3	3	0	1	5	1	2	3	6	3	2	4	3	4	1
3	31576396	31580096	STT3B	1	+	exon-exon	transcript,CDS,gene,exon	165	204	141	164	150	189	113	115	134	109	97	11	136	145	94	115	91	94	152	108	102	103	89	67
3	43549720	43565727	ANO10	1	-	exon-exon	transcript,CDS,gene,exon	41	34	32	55	52	58	26	27	32	37	39	5	22	31	21	37	33	21	35	35	21	29	27	27
3	47425485	47428670	SCAP	1	-	exon-exon	transcript,gene,three_prime_utr,five_prime_utr,exon,CDS	104	115	83	91	107	103	78	76	104	98	98	171	112	130	107	101	109	81	142	85	80	98	80	179
3	50065031	50066502	RBM6	1	+	exon-exon	transcript,gene,three_prime_utr,five_prime_utr,exon,CDS	30	63	39	43	43	47	41	47	53	61	58	23	57	66	64	59	53	57	72	53	66	61	54	52
3	63912588	63913225	ATXN7	1	+	exon-exon	transcript,gene,five_prime_utr,exon,CDS	19	26	25	23	29	21	20	25	20	43	47	28	42	38	35	50	30	39	43	30	31	49	43	33
3	67495798	67508903	SUCLG2	1	-	exon-exon	transcript,CDS,gene,exon	46	59	50	30	36	27	50	61	77	40	39	5	50	63	48	35	33	30	79	49	44	42	35	28
3	72708844	72716617	not_annotated	1	-	intergenic-intergenic	not_annotated	1	0	0	4	1	0	1	3	1	1	3	2	2	1	2	1	2	3	3	0	3	2	2	0
3	93995874	94003908	ARL13B	1	+	exon-exon	transcript,gene,three_prime_utr,exon,CDS	26	35	20	20	12	24	23	28	28	29	17	9	25	24	29	18	16	16	31	21	22	25	27	28
3	111913319	111920419	PHLDB2	1	+	exon-exon	transcript,CDS,gene,exon	174	193	176	234	293	362	150	153	167	448	483	200	269	325	265	422	371	351	324	245	255	637	572	691
3	114350274	114351878	ZBTB20	1	-	exon-exon	transcript,gene,five_prime_utr,exon,CDS	38	55	32	71	60	74	26	35	24	109	110	6	37	52	17	82	67	83	39	41	37	115	114	37
3	125313308	125331238	ZNF148	1	-	exon-exon	transcript,gene,five_prime_utr,exon,CDS	22	23	27	28	29	37	24	24	28	73	71	10	41	33	27	59	44	43	41	23	28	71	76	49
3	128806372	128807671	RAB7A	1	+	exon-exon	transcript,CDS,gene,exon	114	151	121	66	84	63	135	141	173	136	145	52	139	201	146	66	63	54	203	111	138	115	80	97
3	129827803	129832826	TMCC1	1	-	exon-exon	transcript,gene,five_prime_utr,exon,CDS	19	20	10	14	16	8	14	12	20	29	39	31	21	18	28	33	26	26	25	13	17	32	35	47
3	134175609	134195182	RYK	1	-	exon-exon	transcript,gene,three_prime_utr,exon,CDS	72	88	58	73	72	76	57	52	70	108	109	45	70	97	64	77	73	81	86	60	48	99	95	77
3	146121112	146124229	PLOD2	1	-	exon-exon	transcript,gene,three_prime_utr,five_prime_utr,exon,CDS	95	95	86	78	96	102	69	79	78	71	64	17	86	89	74	78	61	59	103	75	82	83	78	78
3	149846011	149921227	RNF13	1	+	exon-exon	transcript,gene,three_prime_utr,five_prime_utr,exon,CDS	30	29	27	6	7	7	25	17	24	16	14	3	25	29	18	15	2	7	21	22	23	16	27	9
3	158122103	158123991	RSRC1	1	+	exon-exon	transcript,gene,five_prime_utr,exon,CDS	27	36	28	6	15	20	46	31	37	13	12	4	34	38	24	25	14	10	56	36	33	19	12	13
3	170373310	170376324	SKIL	1	+	intron-intron	transcript,gene	1	2	2	4	5	6	1	1	2	3	4	6	2	3	1	3	2	2	6	5	10	9	4	8
3	172247533	172251541	FNDC3B	1	+	exon-exon	transcript,CDS,gene,exon	29	28	35	42	39	45	32	34	39	86	64	16	30	46	45	50	52	48	52	40	44	76	76	53
3	197090912	197119530	DLG1	1	-	exon-exon	transcript,gene,three_prime_utr,exon,CDS	59	67	56	64	86	90	48	62	74	125	110	12	65	69	44	91	80	90	86	73	63	91	109	85
3	197104903	197119530	DLG1	1	-	exon-exon	transcript,gene,three_prime_utr,exon,CDS	49	61	55	64	76	84	50	60	70	120	106	9	64	66	43	84	67	82	101	59	57	87	109	81
4	1225360	1241519	CTBP1	1	-	exon-exon	transcript,gene,five_prime_utr,exon,CDS	77	95	78	65	72	73	85	101	110	128	147	105	105	126	120	64	71	64	122	95	70	93	78	96
4	1900626	1904378	NSD2	1	+	exon-exon	transcript,gene,five_prime_utr,exon,CDS	104	116	79	108	114	119	79	86	105	285	295	324	118	161	135	193	169	169	166	126	92	232	234	356
4	1900626	1918623	NSD2	1	+	exon-exon	transcript,gene,five_prime_utr,exon,CDS	83	110	87	78	84	109	75	78	91	231	239	403	88	146	153	154	139	163	128	103	80	186	194	345
4	1900626	1930770	NSD2	1	+	exon-exon	transcript,gene,five_prime_utr,exon,CDS	109	135	91	86	122	137	99	95	119	298	328	270	125	163	152	193	177	195	161	128	108	252	252	339
4	1900626	1935262	NSD2	1	+	exon-exon	transcript,gene,five_prime_utr,exon,CDS	86	105	80	88	96	103	79	81	87	224	259	208	98	133	98	141	140	158	116	96	71	178	191	226
4	1900626	1939778	NSD2	1	+	exon-exon	transcript,gene,three_prime_utr,five_prime_utr,exon,CDS	81	88	77	85	84	108	83	72	90	253	249	222	97	116	103	149	141	162	126	96	74	197	209	244
4	3316070	3318051	RGS12	1	+	exon-exon	transcript,gene,five_prime_utr,exon,CDS	8	10	5	11	15	14	4	6	4	24	27	24	8	12	11	20	22	25	12	9	8	23	17	39
4	3316070	3343053	RGS12	1	+	exon-exon	transcript,gene,five_prime_utr,exon,CDS	10	10	10	12	18	23	6	6	7	30	43	20	11	14	11	26	27	20	16	11	6	24	24	36
4	36210390	36214480	ARAP2	1	-	exon-exon	transcript,CDS,gene,exon	46	39	39	70	75	100	23	36	28	113	113	46	61	77	36	140	90	129	77	51	52	156	193	182
4	36228582	36229645	ARAP2	1	-	exon-exon	transcript,gene,five_prime_utr,exon,CDS	61	54	52	79	104	107	34	58	54	145	158	67	83	87	62	165	134	155	100	66	68	245	258	214
4	37631385	37638504	RELL1	1	-	exon-exon	transcript,gene,three_prime_utr,exon,CDS	79	105	72	46	48	50	75	68	84	42	47	15	70	92	72	39	34	35	97	68	69	58	46	46
4	38089932	38103157	TBC1D1	1	+	exon-exon	transcript,gene,five_prime_utr,exon,CDS	97	107	87	61	66	78	100	108	133	136	134	47	101	142	111	86	90	80	158	99	96	109	94	105
4	40890364	40893411	APBB2	1	-	exon-exon	transcript,CDS,gene,exon	75	78	74	79	89	109	87	97	111	142	167	33	98	131	85	116	109	133	160	106	90	150	128	113
4	40890364	40945073	APBB2	1	-	exon-exon	transcript,CDS,gene,exon	61	84	72	62	77	89	84	90	104	130	151	24	95	119	85	122	115	109	145	88	94	161	134	119
4	40934456	40945070	APBB2	1	-	exon-exon	transcript,CDS,gene,exon	97	107	103	89	111	125	105	129	140	180	212	27	133	152	110	167	169	146	176	124	125	214	180	147
4	41013583	41014398	APBB2	1	-	exon-exon	transcript,gene,five_prime_utr,exon,CDS	109	160	122	117	125	148	132	147	165	227	252	45	135	192	149	218	209	172	189	152	135	254	245	198
4	47744402	47807047	CORIN	1	-	exon-exon	transcript,CDS,gene,exon	5	7	2	8	9	8	6	4	6	7	6	3	7	10	9	6	12	9	8	5	7	11	9	8
4	48369849	48383784	SLAIN2	1	+	exon-exon	transcript,gene,three_prime_utr,exon,CDS	88	115	81	78	82	79	124	117	140	125	149	27	118	148	93	80	75	84	170	118	106	140	122	66
4	73090667	73092300	ANKRD17	1	-	exon-exon	transcript,CDS,gene,exon	36	41	42	73	66	88	38	37	56	96	95	4	57	61	26	95	75	72	75	53	44	112	82	47
4	76134175	76144473	NUP54	1	-	exon-exon	transcript,gene,three_prime_utr,exon,CDS	69	94	75	55	48	50	90	99	114	47	40	1	87	90	58	46	22	27	103	87	60	47	41	24
4	77773081	77776392	CNOT6L	1	-	exon-exon	transcript,gene,three_prime_utr,five_prime_utr,exon,CDS	14	18	18	14	14	18	15	17	26	21	22	2	19	18	13	12	10	10	18	7	16	29	12	10
4	87046166	87047594	AFF1	1	+	exon-exon	transcript,gene,five_prime_utr,exon,CDS	34	37	36	36	35	43	30	36	31	72	77	14	44	62	37	61	56	64	47	47	37	77	70	72
4	87195324	87195690	KLHL8	1	-	exon-exon	transcript,gene,five_prime_utr,exon,CDS	10	17	18	12	11	11	14	16	12	20	21	3	19	19	11	11	14	14	20	14	6	22	24	15
4	105233897	105237351	TET2	1	+	exon-exon	transcript,gene,five_prime_utr,exon,CDS	17	27	14	20	21	26	23	18	20	47	39	18	25	23	19	29	35	27	35	29	22	64	60	46
4	128992167	129003876	SCLT1	1	-	exon-exon	transcript,CDS,gene,exon	6	12	4	8	10	8	9	9	12	12	12	1	10	23	13	13	10	9	16	13	11	8	13	9
4	139889357	139890967	MAML3	1	-	exon-exon	transcript,CDS,gene,exon	7	6	5	4	8	8	4	1	2	11	14	2	2	3	6	12	11	9	7	5	3	8	14	6
4	145902166	145903215	ZNF827	1	-	exon-exon	transcript,CDS,gene,exon	20	17	15	33	29	29	15	12	21	37	45	10	27	35	15	37	35	33	33	24	22	44	40	34
4	147857553	147881932	ARHGAP10	1	+	exon-exon	transcript,CDS,gene,exon	15	22	11	12	24	25	16	20	23	21	27	3	15	22	16	21	20	23	20	19	14	23	29	18
4	150282450	150325898	LRBA	1	-	exon-exon	transcript,gene,three_prime_utr,exon,CDS	8	11	10	51	48	78	10	17	13	110	109	7	14	15	6	91	55	87	26	21	19	116	102	76
4	152411303	152412529	FBXW7	1	-	exon-exon	transcript,gene,five_prime_utr,exon,CDS	13	12	10	10	9	10	13	10	9	23	17	4	17	11	18	19	13	19	21	16	9	21	16	10
4	186706563	186709845	FAT1	1	-	exon-exon	transcript,gene,five_prime_utr,exon,CDS	23	34	30	69	67	77	29	31	27	79	98	19	32	26	22	69	82	63	28	33	22	104	94	62
5	618990	620261	CEP72	1	+	exon-exon	transcript,CDS,gene,exon	13	13	11	17	12	15	12	13	12	21	27	28	15	15	20	20	24	20	18	10	11	19	15	47
5	10415488	10417404	6-Mar	1	+	exon-exon	transcript,CDS,gene,exon	170	166	150	293	222	325	127	116	143	212	240	76	143	187	127	189	174	156	156	127	106	197	189	157
5	14316513	14336727	TRIO	1	+	exon-exon	transcript,CDS,gene,exon	106	90	90	323	378	428	63	57	74	627	687	295	134	132	94	609	699	567	167	129	106	842	828	697
5	21842161	21854790	CDH12	1	-	exon-exon	transcript,CDS,gene,exon	23	22	25	17	22	23	12	18	18	12	21	4	19	19	13	13	13	14	20	14	11	20	16	10
5	29193050	29208939	LINC02109	1	+	exon-exon	transcript,gene,exon	8	9	8	2	5	3	6	8	7	3	7	1	7	5	4	3	1	3	5	4	6	1	3	2
5	34179013	34182867	AC138409.2	1	-	exon-exon	transcript,gene,exon	36	43	53	38	34	55	33	39	43	48	42	18	46	72	46	67	89	68	85	43	42	81	67	63
5	36953618	36976402	NIPBL	1	+	exon-exon	transcript,gene,five_prime_utr,exon,CDS	32	26	30	43	63	60	32	39	39	118	115	34	39	59	43	91	81	82	65	55	44	123	117	92
5	36953618	36986301	NIPBL	1	+	exon-exon	transcript,gene,five_prime_utr,exon,CDS	40	41	44	94	110	133	47	55	62	229	191	35	62	92	59	171	141	146	101	79	68	221	214	133
5	43161249	43161931	ZNF131	1	+	exon-exon	transcript,gene,three_prime_utr,exon,CDS	30	34	33	28	24	21	22	34	41	51	57	4	47	55	29	41	40	36	53	34	33	48	59	44
5	50399107	50411383	EMB	1	-	exon-exon	transcript,gene,three_prime_utr,exon,CDS	72	103	95	51	42	41	63	72	70	39	33	3	61	66	48	33	25	22	85	61	51	35	27	13
5	61472681	61494410	ZSWIM6	1	+	exon-exon	transcript,CDS,gene,exon	32	34	22	37	33	54	23	27	25	72	62	45	55	67	52	70	73	67	59	53	49	87	71	102
5	65451475	65473952	ADAMTS6	1	-	exon-exon	transcript,gene,three_prime_utr,five_prime_utr,exon,CDS	8	5	3	7	7	7	7	7	5	9	9	1	8	9	4	11	3	8	12	6	7	9	14	10
5	66021322	66054951	ERBIN	1	+	exon-exon	transcript,CDS,gene,exon	195	195	141	251	263	322	116	136	146	584	458	249	193	223	164	351	281	303	234	169	161	485	570	447
5	69174877	69175537	CCNB1	1	+	exon-exon	transcript,CDS,gene,exon	274	341	274	295	313	366	349	348	513	278	266	22	377	428	339	269	199	239	587	449	431	326	361	221
5	84060300	84066606	EDIL3	1	-	exon-exon	transcript,CDS,gene,exon	607	707	597	455	477	599	385	392	456	600	771	28	471	518	276	364	321	304	452	366	321	549	501	262
5	95755396	95763620	RHOBTB3	1	+	exon-exon	transcript,CDS,gene,exon	501	587	447	354	345	395	462	464	537	596	574	74	479	539	347	396	299	368	663	446	455	475	517	348
5	109713520	109716264	MAN2A1	1	+	exon-exon	transcript,CDS,gene,exon	55	47	42	116	113	154	38	41	42	123	131	56	54	54	39	124	119	114	54	52	44	151	125	177
5	109713520	109729513	MAN2A1	1	+	exon-exon	transcript,CDS,gene,exon	57	51	46	112	106	161	45	39	37	122	125	58	53	49	43	140	117	108	59	56	44	126	119	145
5	124701014	124701269	ZNF608	1	-	exon-exon	transcript,gene,five_prime_utr,exon,CDS	57	55	33	53	57	66	32	43	40	106	123	32	55	79	56	93	69	65	82	49	66	100	120	116
5	137985257	137988315	FAM13B	1	-	exon-exon	transcript,CDS,gene,exon	22	26	22	26	23	23	23	18	25	48	44	3	24	31	14	41	33	28	27	23	24	38	38	34
5	143399656	143400852	NR3C1	1	-	exon-exon	transcript,gene,five_prime_utr,exon,CDS	49	44	33	42	37	56	26	33	30	124	118	68	46	54	34	94	89	92	58	50	37	137	149	181
5	167952588	167993182	TENM2	1	+	exon-exon	transcript,CDS,gene,exon	68	71	61	174	191	215	72	58	50	247	219	33	80	79	43	192	175	159	111	112	76	213	209	122
5	168488602	168494650	RARS	1	+	exon-exon	transcript,gene,three_prime_utr,exon,CDS	98	118	80	117	140	153	121	150	187	122	108	63	123	165	125	115	91	97	175	117	126	118	128	111
5	171183195	171205612	RANBP17	1	+	exon-exon	transcript,gene,three_prime_utr,exon,CDS	12	13	10	13	13	20	5	14	18	10	11	1	11	19	7	12	11	16	13	14	9	13	8	11
5	176943335	176958154	UIMC1	1	-	exon-exon	transcript,gene,three_prime_utr,exon,CDS	29	29	29	21	18	22	24	29	51	32	32	6	31	33	38	29	24	25	51	43	32	41	29	31
5	177191884	177212195	NSD1	1	+	exon-exon	transcript,gene,three_prime_utr,exon,CDS	39	39	26	84	102	101	18	24	15	262	234	33	38	42	26	171	170	141	43	33	27	239	219	166
6	4891713	4892379	CDYL	1	+	exon-exon	transcript,gene,five_prime_utr,exon,CDS	33	47	30	23	36	28	26	35	55	52	60	31	51	71	70	51	33	40	73	43	35	53	45	58
6	13632370	13644729	RANBP9	1	-	exon-exon	transcript,CDS,gene,exon	71	83	72	42	40	62	75	78	103	94	88	9	78	105	66	46	50	50	119	66	74	74	73	47
6	16326394	16328470	ATXN1	1	-	exon-exon	transcript,gene,five_prime_utr,exon,CDS	19	20	15	18	26	21	14	20	25	39	52	15	22	35	16	20	27	19	33	19	21	25	29	33
6	26156391	26156708	HIST1H1E	2	+	exon-exon	transcript,gene,exon,CDS,start_codon	2345	3053	1980	740	954	752	2484	3038	3646	797	881	1803	2238	3244	3627	795	648	647	3574	2062	1823	1173	928	1418
6	47283938	47286595	TNFRSF21	1	-	exon-exon	transcript,CDS,gene,exon	21	27	17	14	21	19	18	16	14	13	22	4	24	29	21	27	20	19	22	15	17	24	16	21
6	51830861	51870639	PKHD1	1	-	exon-exon	transcript,CDS,gene,exon	2	2	0	4	4	3	2	3	1	4	4	0	1	0	3	7	3	6	2	5	5	4	4	3
6	72295937	72333835	RIMS1	1	+	exon-exon	transcript,CDS,gene,exon	0	0	1	1	0	0	0	1	1	0	0	0	0	0	0	0	0	1	1	0	1	2	0	0
6	79042843	79060818	PHIP	1	-	exon-exon	transcript,CDS,gene,exon	18	18	23	36	45	47	26	27	29	90	92	60	40	30	28	76	80	55	39	28	29	77	94	102
6	87210451	87218731	ZNF292	1	+	intron-exon	transcript,CDS,gene,exon	11	9	5	14	11	12	11	10	17	26	24	3	16	13	13	21	21	16	14	17	12	29	29	25
6	130955105	130956499	EPB41L2	1	-	exon-exon	transcript,gene,five_prime_utr,exon,CDS	97	111	110	97	117	114	121	113	130	142	133	45	142	158	116	96	110	88	143	126	107	155	132	104
6	155127490	155130417	TIAM2	1	+	exon-exon	transcript,gene,five_prime_utr,exon,CDS	30	36	33	47	41	54	22	31	33	124	108	52	63	55	47	99	94	85	57	51	44	111	116	135
6	155127490	155148334	TIAM2	1	+	exon-exon	transcript,gene,five_prime_utr,exon,CDS	28	31	25	53	42	49	16	25	31	124	128	21	61	58	37	95	98	76	46	46	42	110	119	98
6	157036835	157084905	ARID1B	1	+	exon-exon	transcript,gene,five_prime_utr,exon,CDS	24	33	18	42	59	65	25	28	32	132	133	26	35	50	38	74	73	76	42	32	33	84	105	64
6	157084662	157110561	ARID1B	1	+	exon-exon	transcript,gene,five_prime_utr,exon,CDS	32	44	35	67	76	82	32	42	34	170	194	20	48	54	36	85	107	97	55	39	38	114	120	66
6	161034259	161049979	MAP3K4	1	+	exon-exon	transcript,gene,five_prime_utr,exon,CDS	32	27	22	37	47	51	24	43	39	86	82	61	36	53	39	68	75	74	54	41	37	84	103	134
6	161048616	161049979	MAP3K4	1	+	exon-exon	transcript,CDS,gene,exon	39	34	37	54	57	70	29	47	50	94	98	50	47	61	50	88	97	86	61	53	49	105	114	149
7	2437804	2443746	CHST12	1	+	exon-exon	transcript,three_prime_utr,gene,exon	15	9	9	15	16	17	7	5	7	19	26	10	12	7	12	16	18	16	10	7	7	13	13	14
7	6432837	6436533	DAGLB	1	-	exon-exon	transcript,CDS,gene,exon	30	43	35	72	54	78	30	41	43	65	54	38	50	55	50	77	67	52	63	53	43	70	64	60
7	24620052	24668660	MPP6	1	+	exon-exon	transcript,gene,three_prime_utr,five_prime_utr,exon,CDS	27	38	36	25	24	21	29	38	48	36	27	2	33	42	35	23	16	25	51	38	40	27	25	22
7	24620052	24680520	MPP6	1	+	exon-exon	transcript,gene,three_prime_utr,five_prime_utr,exon,CDS	35	43	30	28	27	32	42	41	52	39	37	13	41	62	47	32	28	29	51	36	46	48	50	35
7	24623663	24650712	MPP6	1	+	exon-exon	transcript,gene,five_prime_utr,exon,CDS	49	53	53	24	37	30	59	67	75	38	33	3	49	65	50	27	27	26	104	52	56	44	25	15
7	24623663	24668660	MPP6	1	+	exon-exon	transcript,gene,three_prime_utr,five_prime_utr,exon,CDS	36	43	39	24	30	26	33	47	57	39	29	5	40	56	47	25	19	25	64	49	47	34	30	25
7	24623663	24680520	MPP6	1	+	exon-exon	transcript,gene,three_prime_utr,five_prime_utr,exon,CDS	44	48	33	27	33	37	46	50	62	42	40	15	48	76	60	33	31	29	65	47	52	54	55	38
7	24623666	24650712	MPP6	1	+	exon-exon	transcript,gene,five_prime_utr,exon,CDS	58	65	67	30	44	32	80	84	84	46	39	4	61	84	58	30	31	28	121	64	67	47	32	23
7	24623666	24668660	MPP6	1	+	exon-exon	transcript,gene,three_prime_utr,five_prime_utr,exon,CDS	45	55	53	31	37	28	54	65	66	47	35	6	52	75	56	28	23	26	81	61	57	37	37	32
7	24623666	24680520	MPP6	1	+	exon-exon	transcript,gene,three_prime_utr,five_prime_utr,exon,CDS	54	60	47	34	40	39	67	67	71	49	45	17	60	95	68	37	35	30	82	59	63	57	62	46
7	39987599	40002031	CDK13	1	+	exon-exon	transcript,gene,five_prime_utr,exon,CDS	36	26	21	51	65	63	18	26	27	106	93	9	51	37	31	95	88	65	31	30	28	102	95	77
7	47994315	47996146	SUN3	1	-	exon-exon	transcript,gene,three_prime_utr,exon,CDS	286	381	285	95	89	93	296	358	457	85	87	13	307	363	291	97	75	79	493	326	307	128	125	65
7	50669722	50674658	GRB10	1	-	exon-exon	transcript,gene,three_prime_utr,five_prime_utr,exon,CDS	64	57	62	68	61	76	42	45	60	99	105	95	89	96	81	116	119	107	122	69	79	149	121	172
7	80789306	80810701	SEMA3C	1	-	exon-exon	transcript,CDS,gene,exon	135	142	110	148	123	175	86	100	112	114	129	18	123	143	90	129	116	104	128	99	78	137	132	104
7	90726567	90726812	CDK14	1	+	exon-exon	transcript,gene,five_prime_utr,exon,CDS	80	89	71	80	98	91	71	91	93	156	159	29	91	141	86	164	144	118	131	101	71	194	167	170
7	90726567	90790652	CDK14	1	+	exon-exon	transcript,gene,five_prime_utr,exon,CDS	92	98	73	90	104	105	83	98	105	173	172	48	94	130	97	160	147	124	129	97	85	207	186	192
7	92294889	92327900	ANKIB1	1	+	exon-exon	transcript,gene,three_prime_utr,five_prime_utr,exon,CDS	56	61	46	38	45	51	68	62	76	83	80	67	76	84	68	70	62	69	93	68	77	95	95	118
7	92294889	92352642	ANKIB1	1	+	exon-exon	transcript,gene,three_prime_utr,five_prime_utr,exon,CDS	50	49	41	42	41	54	54	54	62	87	82	29	63	79	58	54	58	66	81	58	62	93	84	102
7	98190728	98194572	LMTK2	1	+	exon-exon	transcript,CDS,gene,exon	36	34	34	64	86	99	21	20	24	157	144	14	32	39	22	77	97	72	30	39	19	108	101	59
7	98191614	98194572	LMTK2	1	+	exon-exon	transcript,CDS,gene,exon	39	31	35	57	65	85	19	17	27	128	108	33	31	43	26	81	90	63	33	27	22	100	92	80
7	100023419	100024307	ZKSCAN1	1	+	exon-exon	transcript,gene,five_prime_utr,exon,CDS	34	40	37	41	56	67	28	22	35	121	139	22	42	42	38	105	83	80	41	36	40	118	89	88
7	102227367	102227669	CUX1	1	+	exon-exon	transcript,CDS,gene,exon	27	24	30	34	41	42	22	22	22	106	91	45	30	36	32	69	59	56	24	21	20	72	67	76
7	129014979	129018157	TNPO3	1	-	exon-exon	transcript,gene,five_prime_utr,exon,CDS	39	59	42	47	52	69	53	65	76	57	76	38	49	72	56	67	57	58	78	62	56	68	74	82
7	129205203	129206587	SMO	1	+	exon-exon	transcript,gene,three_prime_utr,exon,CDS	25	30	15	17	20	25	22	21	22	27	31	7	25	27	18	23	25	15	25	19	14	24	16	16
7	139715932	139717015	HIPK2	1	-	exon-exon	transcript,CDS,gene,exon	21	36	20	29	31	45	12	16	19	62	66	5	23	30	14	49	45	43	24	17	16	56	48	32
7	155672867	155680908	RBM33	1	+	exon-exon	transcript,CDS,gene,exon	14	11	9	13	6	13	13	16	18	28	27	9	21	22	20	16	11	13	21	11	12	14	16	27
8	15650697	15673836	TUSC3	1	+	exon-exon	transcript,CDS,gene,exon	138	138	142	135	141	164	89	96	106	103	108	14	123	156	90	102	90	76	147	97	92	97	91	65
8	28713457	28718207	EXTL3	1	+	exon-exon	transcript,gene,five_prime_utr,exon,CDS	52	62	44	89	93	129	31	23	33	124	130	10	52	43	23	111	104	80	31	29	21	87	94	70
8	47279862	47294030	SPIDR	1	+	exon-exon	transcript,gene,three_prime_utr,five_prime_utr,exon,CDS	29	34	26	28	33	26	26	23	28	43	41	23	27	36	31	38	29	35	37	18	26	42	36	42
8	47595811	47599196	SPIDR	1	+	exon-exon	transcript,gene,three_prime_utr,exon,CDS	28	22	23	22	31	19	22	29	37	39	51	35	28	34	29	31	25	23	35	25	25	33	42	43
8	51860845	51861246	PCMTD1	1	-	exon-exon	transcript,gene,five_prime_utr,exon,CDS	8	9	7	5	2	5	11	12	8	9	5	1	9	10	9	5	4	2	9	11	8	13	11	4
8	60741259	60743097	CHD7	1	+	exon-exon	transcript,gene,three_prime_utr,five_prime_utr,exon,CDS	11	11	9	11	28	21	10	4	11	34	43	16	16	17	9	34	32	23	19	13	20	54	40	42
8	98706467	98707311	STK3	1	-	exon-exon	transcript,gene,three_prime_utr,exon,CDS	22	17	21	19	28	24	24	26	32	28	28	2	18	24	14	36	34	21	37	26	34	35	39	12
8	116655856	116658980	EIF3H	1	-	exon-exon	transcript,gene,three_prime_utr,exon,CDS	302	433	336	135	142	150	391	426	547	116	126	20	305	416	292	102	73	84	574	378	341	127	125	63
8	130152736	130169067	ASAP1	1	-	exon-exon	transcript,gene,three_prime_utr,exon,CDS	96	116	97	98	118	113	73	73	78	163	165	27	94	112	81	137	127	120	219	138	128	214	191	165
8	134600436	134610655	ZFAT	1	-	exon-exon	transcript,gene,three_prime_utr,exon,CDS	8	7	6	13	8	10	5	9	6	13	13	4	14	12	4	10	15	11	7	6	11	20	19	18
8	140700891	140706205	PTK2	1	-	exon-exon	transcript,gene,three_prime_utr,exon,CDS	80	92	84	81	91	89	76	81	94	160	165	75	105	122	85	165	131	132	142	102	122	182	159	207
8	140739018	140752316	PTK2	1	-	exon-exon	transcript,gene,three_prime_utr,exon,CDS	60	77	61	83	81	93	53	57	71	115	139	37	74	75	53	124	90	120	119	81	63	131	144	127
8	140830472	140890769	PTK2	1	-	exon-exon	transcript,gene,three_prime_utr,five_prime_utr,exon,CDS	84	111	93	86	109	113	102	104	127	167	186	50	100	137	85	167	131	131	153	115	103	184	184	165
8	140846260	140890769	PTK2	1	-	exon-exon	transcript,gene,three_prime_utr,five_prime_utr,exon,CDS	78	105	84	79	99	101	106	102	121	155	172	53	96	134	86	160	125	118	148	107	100	180	171	165
8	140864312	140890769	PTK2	1	-	exon-exon	transcript,gene,three_prime_utr,five_prime_utr,exon,CDS	90	129	90	79	101	106	106	115	133	155	161	63	114	160	106	162	135	130	170	117	105	188	181	180
8	140879471	140890769	PTK2	1	-	exon-exon	transcript,gene,five_prime_utr,exon,CDS	94	122	83	78	98	101	98	106	118	137	149	94	110	149	112	155	130	122	162	106	104	168	158	171
8	141253989	141254629	SLC45A4	1	-	exon-exon	transcript,CDS,gene,exon	13	13	8	14	14	15	8	3	7	25	31	15	12	16	11	17	17	9	7	5	16	16	18	23
8	142330901	142345892	TSNARE1	1	-	exon-exon	transcript,CDS,gene,exon	5	6	5	12	14	19	5	4	10	26	24	29	12	6	6	20	24	15	10	9	7	20	17	27
8	143465717	143475585	ZC3H3	1	-	exon-exon	transcript,CDS,gene,exon	26	33	19	30	32	37	35	46	46	69	63	32	43	66	49	40	43	35	64	30	34	36	37	47
8	144190784	144200541	MROH1	1	+	exon-exon	transcript,CDS,gene,exon	13	18	15	30	33	34	23	22	32	76	74	40	16	38	34	64	55	53	37	31	34	52	57	67
8	144512392	144512771	RECQL4	1	-	exon-exon	transcript,CDS,gene,exon	69	75	62	81	82	82	92	105	101	142	160	200	91	124	123	101	111	91	163	117	105	127	129	185
9	16435555	16437524	BNC2	1	-	exon-exon	transcript,CDS,gene,exon	15	21	25	16	23	20	15	25	24	35	42	9	24	36	20	32	29	35	27	26	28	38	55	32
9	22820738	22821598	LINC01239	1	+	exon-exon	transcript,gene,exon	8	5	5	5	5	6	1	5	4	3	3	0	9	6	3	3	5	6	8	4	6	7	9	3
9	33953285	33963791	UBAP2	1	-	exon-exon	transcript,gene,three_prime_utr,exon,CDS	26	45	37	45	42	58	49	44	65	52	50	7	59	61	33	48	50	44	73	51	43	64	66	34
9	35546430	35548535	RUSC2	1	+	exon-exon	transcript,gene,five_prime_utr,exon,CDS	26	29	20	38	35	41	20	24	22	85	83	50	43	52	41	56	57	61	47	29	24	66	68	73
9	37126312	37126942	ZCCHC7	1	+	exon-exon	transcript,gene,five_prime_utr,exon,CDS	31	35	32	31	26	27	21	28	39	21	28	12	37	49	34	29	29	27	44	32	37	33	32	29
9	83678441	83686155	UBQLN1	1	-	exon-exon	transcript,CDS,gene,exon	84	106	95	76	78	115	110	113	120	116	130	13	91	133	110	86	84	77	147	122	91	121	100	78
9	92256680	92269983	IARS	1	-	exon-exon	transcript,gene,five_prime_utr,exon,CDS	67	79	66	165	190	227	95	92	112	255	296	117	101	117	107	259	237	210	143	140	95	269	288	311
9	93471141	93498886	FAM120A	1	+	exon-exon	transcript,CDS,gene,exon	54	73	64	67	77	89	53	56	58	149	138	26	70	56	55	86	69	87	100	72	63	134	116	62
9	95978061	96004701	ERCC6L2	1	+	exon-exon	transcript,gene,three_prime_utr,exon,CDS	12	17	15	34	30	36	8	15	12	54	56	3	18	16	11	41	30	46	24	19	17	56	83	36
9	110136127	110138539	PALM2-AKAP2	1	+	exon-exon	transcript,gene,five_prime_utr,exon,CDS	98	100	93	130	142	183	63	68	72	246	296	270	139	166	139	239	243	190	136	117	113	319	323	422
9	133412299	133412921	REXO4	1	-	exon-exon	transcript,CDS,gene,exon	29	35	21	16	21	28	29	33	34	35	45	39	27	56	46	35	27	24	43	41	23	33	35	44
9	134401632	134409119	RXRA	1	+	exon-exon	transcript,gene,five_prime_utr,exon,CDS	18	28	20	23	28	31	18	23	33	56	61	52	29	51	34	30	29	29	51	28	23	31	40	68
9	135881633	135883078	CAMSAP1	1	-	exon-exon	transcript,gene,five_prime_utr,exon,CDS	26	33	26	56	49	53	22	25	21	106	115	30	41	51	39	87	102	85	34	36	29	116	100	109
9	136013199	136016429	NACC2	1	-	exon-exon	transcript,CDS,gene,exon	27	30	29	32	33	38	27	35	42	59	73	65	33	48	41	42	52	50	45	39	38	48	56	86
9	137811461	137818138	EHMT1	1	+	exon-exon	transcript,gene,three_prime_utr,exon,CDS	25	25	18	34	35	40	22	26	24	59	59	19	31	40	26	55	51	48	30	22	22	49	38	56
MT	5902	6522	MT-CO1	2	+	intergenic-exon	transcript,gene,exon,CDS,not_annotated	5891	5507	5190	4469	3647	4100	3976	3980	3754	2549	2557	813	5453	5239	4332	1262	1094	1048	4303	4297	3713	983	1186	982
MT	13306	13435	not_annotated	1	-	intergenic-intergenic	not_annotated	6028	6156	5988	6600	6249	6161	5888	5647	5606	6110	6132	3346	5928	5854	4846	3690	3257	3388	5836	5999	5413	3318	3736	3570
MT	13436	13583	not_annotated	1	-	intergenic-intergenic	not_annotated	6041	6098	5873	6436	6218	6174	5849	5674	5635	6201	6134	4087	5959	5950	5421	4046	3590	3746	5864	5934	5476	3631	3990	4229
MT	13449	13583	not_annotated	1	-	intergenic-intergenic	not_annotated	6059	6092	5941	6448	6210	6168	5839	5710	5662	6216	6149	4074	5969	5969	5434	4067	3636	3784	5894	5972	5541	3647	4031	4211
MT	13978	14149	MT-ND5	2	+	exon-intergenic	transcript,gene,exon,CDS,not_annotated	5470	5201	4788	4761	3676	3303	4652	3955	3490	3193	3320	1951	5106	5016	3771	859	617	774	4968	4971	3662	792	1102	1248
X	1770497	1771629	not_annotated	1	+	intergenic-intergenic	not_annotated	15	18	15	15	16	10	11	13	12	25	14	9	17	21	8	20	14	19	14	13	15	11	13	17
X	44524002	44527365	FUNDC1	1	-	exon-exon	transcript,gene,three_prime_utr,exon,CDS	36	62	43	14	17	11	59	51	72	36	34	5	45	61	43	10	15	12	67	43	52	34	39	32
X	47846105	47895940	ZNF81	1	+	exon-exon	transcript,gene,five_prime_utr,exon,CDS	14	16	14	9	17	13	14	13	12	23	37	10	13	21	18	28	19	25	22	12	26	36	21	25
X	77616613	77620532	ATRX	1	-	exon-exon	transcript,gene,three_prime_utr,exon,CDS	110	101	78	65	70	68	114	101	136	135	122	49	96	133	103	79	73	75	168	111	100	135	132	103
X	99653827	99660890	AL137843.1	1	+	intergenic-intergenic	not_annotated	4	4	4	4	3	5	4	11	6	6	5	2	2	6	3	7	3	8	12	5	2	2	9	8
X	131749306	131794466	FIRRE	1	-	exon-exon	transcript,gene,exon	1	2	0	1	1	0	0	3	1	0	1	0	2	2	0	3	1	0	2	1	1	0	2	4
X	132281095	132283032	RAP2C-AS1	1	+	intron-intron	transcript,gene	1	1	0	0	0	0	0	1	2	0	0	0	1	0	1	0	0	0	1	2	2	1	0	0
X	140783175	140784659	LINC00632	1	+	exon-exon	transcript,gene,exon	22	34	26	12	11	18	25	37	35	18	16	3	30	28	26	16	8	17	35	25	20	20	26	10
X	152635882	152641295	AC244102.4	1	-	exon-intron	transcript,gene,exon	10	9	12	7	6	7	8	10	11	5	8	4	5	10	12	8	10	7	13	12	11	10	11	6
