# Supplementary material for: DEAD-Box Helicase 3 Modulates the Non-Coding RNA Pool in Ribonucleoprotein Condensates During Stress Granule Formation
Source: Noncoding RNA. 2025 Aug 1;11(4):59. doi: 10.3390/ncrna11040059 (PMC12388690; doi:10.3390/ncrna11040059)
Supplement: Supplementary file 1 [file ncrna-11-00059-s001.zip › Supp Table S7.xlsx]

## Sheet: Sheet1
Supplementary Table S7. Percentage of circular RNA counts of the RNASeq samples
	sol-1	sol-2	sol-3	insol-1	insol-2	insol-3
Ctrl	0.0128842	0.0181836	0.0143584	0.00505882	0.00514161	0.00524951
Ars	0.017771	0.0192294	0.0235157	0.00619719	0.0073401	0.00341938
RK	0.0145455	0.0175239	0.0173332	0.00938237	0.00709959	0.00883412
Combo	0.0197957	0.0153741	0.0140956	0.00783818	0.00743457	0.00509021
